# Supplementary material for: Changes in Bacterial Community Structure and Enriched Functional Bacteria Associated With Turfgrass Monoculture
Source: Front Bioeng Biotechnol. 2021 Jan 15;8:530067. doi: 10.3389/fbioe.2020.530067 (PMC7844203; doi:10.3389/fbioe.2020.530067)
Supplement: Supplementary file 2 [file Table_2.XLSX]

## Sheet: Sheet1
OUT	Sequence	Kingdom	Phylum	Class	Order	Family	Genus	Species	2Y	13Y	25Y
1	AACGAACGCTGGCGGCAGGCCTAACACATGCAAGTCGAACGGGCGCAGCAATGCGTCAGTGGCAGACGGGTGAGGAACACGTGGGAACATACCCTTTGGTTCGGAACAACTCAGGGAAACTTGAGCTAATACCGGATAAGCCCTTTTGGGGAAAGATTTATCGCCGAAGGATTGGCCCGCGTCCGATTAGCTAGTTGGTGTGGTAATGGCGCACCAAGGCGACGATCGGTAGCTGGTCTGAGAGGATGATCAGCCACATTGGGACTGAGACACGGCCCAAACTCCTACGGGAGGCAGCAGTGGGGAATATTGGACAATGG	Bacteria	Proteobacteria	Alphaproteobacteria	Rhizobiales	Beijerinckiaceae	Rhodoblastus	Not assigned	0	0	171
2	GACGAACGCTGGCGGCGTGCTTAACACATGCAAGTCGAGCGGTAAGGCCTTTCGGGGTACACGAGCGGCGAACGGGTGAGTAACACGTGGGTGATCTGCCCTGCACTTCGGGATAAGCCTGGGAAACTGGGTCTAATACCGGATATGACCTCCTATCGCATGGTGGGTGGTGGAAAGATTTATCGGTGCAGGATGGGCCCGCGGCCTATCAGCTTGTTGGTGGGGTAATGGCCTACCAAGGCGACGACGGGTAGCCGACCTGAGAGGGTGACCGGCCACACTGGGACTGAGACACGGCCCAGACTCCTACGGGAGGCAGC	Bacteria	Actinobacteria	Actinobacteria	Corynebacteriales	Nocardiaceae	Rhodococcus	Not assigned	214	206	603
3	AGCGAACGCTGGCGGCAGGCCTAACACATGCAAGTCGAGCGGCCGTAGCAATACGGCAGCGGCAGACGGGAGAGTAACACGTGGGAACGCGCCCTTCGGTTCGGGATAACCCAGGGAAACTTGGGCTAATACCGGATACGCCCTTACGGGGAAAGATTTATTGCCGAAGGAACGGCCCGCGTCCGATTAGCTAGTTGGTGAGGTAATGGCTCACCAAGGCGACGATCGGTAGCTGGTCTGAGAGGATGACCAGCCTCACTGGGACTGAGACACGGCCCAGACTCCTACGGGAGGCAGCAGTGGGGAATATTGGACAATGG	Bacteria	Proteobacteria	Alphaproteobacteria	Rhizobiales	Xanthobacteraceae	Pseudolabrys	Not assigned	388	300	150
4	AGCGAACGCTGGCGGCAGGCTTAACACATGCAAGTCGAGCGGGCGTAGCAATACGTCAGCGGCAGACGGGTGAGTAACGCGTGGGAACATACCTTTTGGTTCGGAACAACACAGGGAAACTTGTGCTAATACCGGATAAGCCCTTACGGGGAAAGATTTATCGCCGAAAGATTGGCCCGCGTCTGATTAGCTAGTTGGTGAGGTAACGGCTCACCAAGGCGACGATCAGTAGCTGGTCTGAGAGGATGATCAGCCACATTGGGACTGAGACACGGCCCAAACTCCTACGGGAGGCAGCAGTGGGGAATATTGGACAATGG	Bacteria	Proteobacteria	Alphaproteobacteria	Rhizobiales	Xanthobacteraceae	Bradyrhizobium	Not assigned	138	320	132
5	ATTGAACGCTGGCGGCATGCCTTACACATGCAAGTCGAACGGCATCGCGGGAAAGCTTGCTTTCCTGGCGGCGAGTGGCGAACGGGTGAGTAACACATCGGAACGTACCGGCTAGTGGGGGATAACCCGTCGAAAGACGGGCTAATACCGCATACGCTCTTCGGAGGAAAGCAGGGGACCTTTGGGCCTTGCGCTAGCCGAGCGGCCGATGTCCGATTAGCTAGTTGGTGGGGTAAAGGCCTACCAAGGCGACGATCGGTAGCGGGTCTGAGAGGACGATCCGCCACACTGGGACTGAGACACGGCCCAGACTCCTACGG	Bacteria	Proteobacteria	Betaproteobacteria	Betaproteobacteriales	Hydrogenophilaceae	Hydrogenophilus	hirschii	477	17	72
6	ATTGAACGCTGGCGGCATGCCTTACACATGCAAGTCGGACGGCAGCGCGGGCTTCGGCCTGGCGGCGAGTGGCGAACGGGTGAGTAATACATCGGAACGTGTCCAGTAGTGGGGGATAGCCCGGCGAAAGCCGGATTAATACCGCATACGATCTCTGGATGAAAGCGGGGGACCTTCGGGCCTCGCGCTATTGGGGCGGCCGATGGCGGATTAGCTGGTTGGTGGGGTAAAGGCCTACCAAGGCGACGATCCGTAGCTGGTCTGAGAGGACGACCAGCCACACTGGGACTGAGACACGGCCCAGACTCCTACGGGAGGCA	Bacteria	Proteobacteria	Betaproteobacteria	Betaproteobacteriales	Burkholderiaceae	Burkholderia-Caballeronia-Paraburkholderia	Not assigned	0	0	253
7	GACGAACGCTGGCGGCGTGCTTAACACATGCAAGTCGAACGGAAAGGCCCCTTTGGGGGTGCTCGAGTGGCGAACGGGTGAGTAACACGTGAGTAACCTGTCCTGGTCTTTGGGATAACCTTCGGAAACGGGGGCTAATACCGGATATTCCCGCATGATCGCATGGTGGTGTGGGGAAAGTTTTTTCGGACTGGGGTGGGCTCGCGGCCTATCAGCTTGTTGGTGGGGTGATGGCTTACCAAGGCTTTGACGGGTAGCCGGCCTGAGAGGGCGACCGGCCACACTGGGACTGAGACACGGCCCAGACTCCTACGGGAGGC	Bacteria	Actinobacteria	Actinobacteria	Micromonosporales	Micromonosporaceae	Rhizocola	Not assigned	0	9	510
8	AACGAACGCTGGCGGCAGGCCTAACACATGCAAGTCGAACGGGCGCAGCAATGCGTCAGTGGCAGACGGGTGAGGAACACGTGGGAACATACCCTTTGGTTCGGAACAACTCAGGGAAACTTGAGCTAATACCGGATAAGCCCTTTTGGGGAAAGATTTATCGCCGAAGGATTGGCCCGCGTCCGATTAGCTAGTTGGTGTGGTAAAGGCGCACCAAGGCGACGATCGGTAGCTGGTCTGAGAGGATGATCAGCCACATTGGGACTGAGACACGGCCCAAACTCCTACGGGAGGCAGCAGTGGGGAATATTGGACAATGG	Bacteria	Proteobacteria	Alphaproteobacteria	Rhizobiales	Beijerinckiaceae	Rhodoblastus	Not assigned	0	0	499
9	AATCAACGCTGGCGGCGTGCCTAACACATGCAAGTCGAACGAGAAAGCGGGGGCAACTCCGCGAGTACAGTGGCGAACGGGTGAGTAACACGTGACTAACCTGCCTTCGAGTGGGGGATAACCCCGGGAAACCGGGGCTAATACCGCATAACATCGCGAGGTGAAATTCCTTGTGATCAAATGCGCAAGTAGCTTGAAGAGGGGGTCGCGGCTGATTAGCTAGTTGGTGAGGTAACGGCTCACCAAGGCGATGATCAGTAGCCGGCCTGAGAGGGCGCACGGCCACACTGGAACTGAAACACGGTCCAGACTCCTACGGG	Bacteria	Acidobacteria	Acidobacteriia	Acidobacteriales	Not assigned	Not assigned	Not assigned	30	0	440
10	AGCGAACGCTGGCGGCAGGCTTAACACATGCAAGTCGAGCGGGCGTAGCAATACGTCAGCGGCAGACGGGTGAGTAACGCGTGGGAACGTACCTTTTGGTTCGGAACAACACAGGGAAACTTGTGCTAATACCGGATAAGCCCTTACGGGGAAAGATTTATCGCCGAAAGATCGGCCCGCGTCTGATTAGCTAGTTGGTGAGGTAATGGCTCACCAAGGCGACGATCAGTAGCTGGTCTGAGAGGATGATCAGCCACATTGGGACTGAGACACGGCCCAAACTCCTACGGGAGGCAGCAGTGGGGAATATTGGACAATGG	Bacteria	Proteobacteria	Alphaproteobacteria	Rhizobiales	Xanthobacteraceae	Bradyrhizobium	Not assigned	168	0	295
11	GACGAACGCTGGCGGCGTGCTTAACACATGCAAGTCGAGCGGTAAGGCCCTTCGGGGTACACGAGCGGCGAACGGGTGAGTAACACGTGGGTAACCTGCCCTGTACTCTGGGATAAGCCTTGGAAACGAGGTCTAATACCGGATACGACCTGGGATCGCATGATCTTGGGTGGAAAGTTCCGGCGGTATGGGATGGACCCGCGGCCTATCAGCTTGTTGGTGGGGTAATGGCCTACCAAGGCGACGACGGGTAGCCGGCCTGAGAGGGTGACCGGCCACACTGGGACTGAGACACGGCCCAGACTCCTACGGGAGGCAGC	Bacteria	Actinobacteria	Actinobacteria	Pseudonocardiales	Pseudonocardiaceae	Lechevalieria	Not assigned	104	334	0
12	GACGAACGCTGGCGGCGTGCCTAACACATGCAAGTCGTACGGGACCTGGGGGCAACTCCAGGTTCAGTGGCAGACGGGTGCGTAACACGTGAGGAACTTGTCCGGTGGCGGGGGATAGCCGGCCCAACGGCCGGGTAATACCGCATACGCTCGTTCGGGGGCATCCCTGGGCGAGGAAAGCAGCCGCAAGGTTGCGCCGACGGAGGGCCTCGCGGCCTATCAGCTAGTTGGCGGGGTAACGGCCCACCAAGGCGACGACGGGTAGCTGGTCTGAGAGGATGATCAGCCACATTGGGACTGAGACACGGCCCAGACTCCTA	Bacteria	Gemmatimonadetes	Gemmatimonadetes	Gemmatimonadales	Gemmatimonadaceae	Not assigned	Not assigned	44	259	103
13	ATTGAACGCTGGCGGCATGCCTAACACATGCAAGTCGAACGGCAGCACAGAGGAGCTTGCTCCTTGGGTGGCGAGTGGCGGACGGGTGAGTAAGGCATCGGGATCTACCCTGACGTGGGGGATAACCTCGGGAAACCGGGACTAATACCGCATACGTCCTACGGGAGAAAGCGGGGGACCTTTTAGGCCTCGCGCGGCAGGACGAACCGATGTGCGATTAGCTAGTTGGCGGGGTAATGGCCCACCAAGGCGACGATCGCTAGCTGGTCTGAGAGGATGATCAGCCACACTGGGACTGAGACACGGCCCAGACTCCTACG	Bacteria	Proteobacteria	Betaproteobacteria	Xanthomonadales	Rhodanobacteraceae	Rhodanobacter	rhizosphaerae	295	85	22
14	AGCGAACGCTGGCGGCAGGCTTAACACATGCAAGTCGAGCGGGCGTAGCAATACGTCAGCGGCAGACGGGTGAGTAACGCGTGGGAACATACCTTTTGGTTCGGAACAACACAGGGAAACTTGTGCTAATACCGGATAAGCCCTTACGGGGAAAGATTTATCGCCGAAAGATTGGCCCGCGTCTGATTAGCTAGTTGGTGAGGTAATGGCTCACCAAGGCGACGATCAGTAGCTGGTCTGAGAGGATGATCAGCCACATTGGGACTGAGACACGGCCCAAACTCCTACGGGAGGCAGCAGTGGGGAATATTGGACAATGG	Bacteria	Proteobacteria	Alphaproteobacteria	Rhizobiales	Xanthobacteraceae	Bradyrhizobium	Not assigned	376	0	0
15	ATTGAACGCTGGCGGCATGCTTTACACATGCAAGTCGAACGGGGTGAGGGGGCAACTCCTCATTCAGTGGCGAACGGGTGAGTAATGCATCGGAACGTGTCCCGTAGTGGGGGATAACGCCGCGAAAGCGGCGCTAATACCGCATACGCTCTACGGAGGAAAGCGGGGGATCGCAAGACCTCGCGCTAAGGGAGCGGCCGATGTCCGATTAGCTTGTTGGTGGGGTAATGGCTTACCAAGGCGACGATCGGTAGCTGGTCTGAGAGGATGATCAGCCACACTGGGACTGAGACACGGCCCAGACTCCTACGGGAGGCAGC	Bacteria	Proteobacteria	Betaproteobacteria	Betaproteobacteriales	SC-I-84	Not assigned	Not assigned	23	10	347
16	GACGAACGCTGGCGGCGTGCTTAACACATGCAAGTCGAACGATGAAGCCCTTCGGGGTGGATTAGTGGCGAACGGGTGAGTAACACGTGGGCAATCTGCCCTTCACTCTGGGACAAGCCCTGGAAACGGGGTCTAATACCGGATACGACGCGCTCGGGCATCCGATGTGCGTGGAAAGCTCCGGCGGTGAAGGATGAGCCCGCGGCCTATCAGCTTGTTGGTGAGGTAACGGCTCACCAAGGCGACGACGGGTAGCCGGCCTGAGAGGGCGACCGGCCACACTGGGACTGAGACACGGCCCAGACTCCTACGGGAGGCAG	Bacteria	Actinobacteria	Actinobacteria	Streptomycetales	Streptomycetaceae	Streptomyces	Not assigned	553	0	0
17	GACGAACGCTGGCGGCGCGCTTAACACATGCAAGTCGAGCGAGAACCAGGGCTTCGGCCCCGGGGAAAGCGGCGAACGGGTGAGTAACACGTGGGTAATCTGCCCTCGGTACTGGGATAGCCCGGGGAAACCCGGATTAATACCGGATGGCCCTTCGAATTTTCGGATTCGACGGAAAAGGTAGCTTCGGCCTCCGACCGAGGATGAGCCCGCGGCGGATTAGCTTGTTGGTGGGGTAACGGCCTACCAAGGCGACGATCCGTAGCTGGTCTGAGAGGACGATCAGCCACACTGGGACTGAGACACGGCCCAGACTCCTA	Bacteria	Actinobacteria	Thermoleophilia	Gaiellales	Gaiellaceae	Gaiella	Not assigned	121	99	161
18	AGCGAACGCTGGCGGCAGGCCTAACACATGCAAGTCGAGCGGCCGTAGCAATACGGCAGCGGCAGACGGGAGAGTAACACGTGGGAACGCGCCCTTCGGTTCGGAATAACTCAGGGAAACTTGGGCTAATACCGAATACGCCCTTACGGGGAAAGATTTATTGCCGAAGGAACGGCCCGCGTCCGATTAGCTTGTTGGTGAGGTAACGGCTCACCAAGGCGACGATCGGTAGCTGGTCTGAGAGGATGACCAGCCTCACTGGGACTGAGACACGGCCCAGACTCCTACGGGAGGCAGCAGTGGGGAATATTGGACAATGG	Bacteria	Proteobacteria	Alphaproteobacteria	Rhizobiales	Xanthobacteraceae	Pseudolabrys	Not assigned	110	167	97
19	ATTGAACGCTGGCGGAATGCTTTACACATGCAAGTCGAGCGGCAGCGCGGGGCAACCTGGCGGCGAGCGGCGAACGGGTGAGTAATGCATCGGAACATGTCCATGTCGTGGGGGATAGCCCGGCGAAAGCCGGATTAATACCGCATACGCCCGAGAGGGGAAAGTGGGGGACCGCAAGGCCTCACGCGATTGGGTTGGCCGATGTCCGATTAGCTAGTTGGCGGGGTAAGAGCCCACCAAGGCGATGATCGGTAGCTGGTCTGAGAGGATGATCAGCCACACTGGGACTGAGACACGGCCCAGACTCCTACGGGAGGCAG	Bacteria	Proteobacteria	Betaproteobacteria	Betaproteobacteriales	Nitrosomonadaceae	Ellin6067	Not assigned	188	175	8
20	GATAAACGCTGGCGGCGTGCATGAGACATGCAAGTCGAACGGACGACTCGGGCTTGCTCGAGTCGTTAGTGGCGGACGGCTGAGTAACGCGTAGGTGACCTGCCCCGAAGTGGGGGATAACTGCCCGAAAGGGTGGCTAATACCGCATGTGGAGGTTCGTTCATTCGAACCTTCAAAGCAGCAATGCGCTTCGGGAGGGGCCTGCGTCCGATTAGCTCGTTGGTGGGGTAACGGCTCACCAAGGCGACGATCGGTAGGTGGTCTGAGAGGACGATCACCCAGACTGGGACTGAGACACGGCCCAGACTCCTACGGGAGGC	Bacteria	Chloroflexi	KD4-96	Not assigned	Not assigned	Not assigned	Not assigned	39	263	66
21	GACGAACGCTGGCGGCGTGCTTAACACATGCAAGTCGAACGGAAAGGCCCTGCTTTTGTGGGGTGCTCGAGTGGCGAACGGGTGAGTAACACGTGAGTAACCTGCCCTTGACTTTGGGATAACTTCAGGAAACTGGGGCTAATACCGGATAGGAGCTCCTGCTGCATGGTGGGGGTTGGAAAGTTTCGGCGGTTGGGGATGGACTCGCGGCTTATCAGCTTGTTGGTGGGGTAGTGGCTTACCAAGGCTTTGACGGGTAGCCGGCCTGAGAGGGTGACCGGCCACATTGGGACTGAGATACGGCCCAGACTCCTACGGGA	Bacteria	Actinobacteria	Actinobacteria	Propionibacteriales	Propionibacteriaceae	Cutibacterium	Not assigned	199	30	135
22	ATTGAACGCTGGCGGCATGCCTAACACATGCAAGTCGAACGGCAGCATGAGGTGTAGCAATACACCTTGATGGCGAGTGGCGGACGGGTGAGGAATGCATCGGAATCTGCCCAGTCGTGGGGGACAACGCAGGGAAACTTGCGCTAATACCGCATACGACCTTCGGGTGAAAGCAGGGGATCTTCGGACCTTGCGCGATTGGATGAGCCGATGCCGGATTAGCTTGTTGGCGGGGTAACGGCCCACCAAGGCGACGATCCGTAGCTGGTCTGAGAGGATGATCAGCCACACTGGGACTGAGACACGGCCCAGACTCCTAC	Bacteria	Proteobacteria	Betaproteobacteria	Xanthomonadales	Rhodanobacteraceae	Chujaibacter	Not assigned	0	0	364
23	GATAAACGCTGGCGGCGTGCATGAGACATGCAAGTCGAACGGACGATCGGGGCTTGCTCTGATCGTTAGTGGCGGACGGCTGAGTAACGCGTAGGTGACCTGCCCCGAAGTGGGGAATAACTGCCCGAAAGGGTGGCTAATACCGCATGCGGAGCCACGTTCGATCGTGTCTCCAAAGCCGCAAGGCGCTTCGGGAGGGGCCTGCGTCCGATTAGCTCGTTGGTGAGGTAACGGCTCACCAAGGCGACGATCGGTAGGTGGTCTGAGAGGACGATCACCCAGACTGGGACTGAGACACGGCCCAGACTCCTACGGGAGGC	Bacteria	Chloroflexi	KD4-96	Not assigned	Not assigned	Not assigned	Not assigned	32	0	315
24	ATTGAACGCTGGCGGCATGCCTTACACATGCAAGTCGAACGGCAGCACGGGGGCAACCCTGGTGGCGAGTGGCGAACGGGTGAGTAATACATCGGAACGTGTCCTGGAGTGGGGGATAGCCCGGCGAAAGCCGGATTAATACCGCATACGCTCTGAGGAGGAAAGCGGGGGATCTTCGGACCTCGCGCTCAAGGGGCGGCCGATGGCGGATTAGCTAGTTGGTAGGGTAAAGGCCTACCAAGGCGACGATCCGTAGCTGGTCTGAGAGGACGACCAGCCACACTGGGACTGAGACACGGCCCAGACTCCTACGGGAGGCA	Bacteria	Proteobacteria	Betaproteobacteria	Betaproteobacteriales	Burkholderiaceae	Burkholderia-Caballeronia-Paraburkholderia	Not assigned	134	35	171
25	AGCGAACGCTGGCGGCAGGCTTAACACATGCAAGTCGAGCGGGCGTAGCAATACGTCAGCGGCAGACGGGTGAGTAACGCGTGGGAACGTACCTTTTGGTTCGGAACAACACAGGGAAACTTGTGCTAATACCGGATAAGCCCTTACGGGGAAAGATTTATCGCCGAAAGATCGGCCCGCGTCTGATTAGCTAGTTGGTGAGGTAACGGCTCACCAAGGCGACGATCAGTAGCTGGTCTGAGAGGATGATCAGCCACATTGGGACTGAGACACGGCCCAAACTCCTACGGGAGGCAGCAGTGGGGAATATTGGACAATGG	Bacteria	Proteobacteria	Alphaproteobacteria	Rhizobiales	Xanthobacteraceae	Not assigned	Not assigned	0	177	162
26	GATGAACGCTGGCGGCGTGCTTAACACATGCAAGTCGAACGATGATCCCAGCTTGCTGGGGGATTAGTGGCGAACGGGTGAGTAACACGTGAGTAACCTGCCCTTAACTCTGGGATAAGCCTGGGAAACTGGGTCTAATACCGGATATGACTCCTCATCGCATGGTGGGGGGTGGAAAGCTTTATTGTGGTTTTGGATGGACTCGCGGCCTATCAGCTTGTTGGTGAGGTAATGGCTCACCAAGGCGACGACGGGTAGCCGGCCTGAGAGGGTGACCGGCCACACTGGGACTGAGACACGGCCCAGACTCCTACGGGAGG	Bacteria	Actinobacteria	Actinobacteria	Micrococcales	Micrococcaceae	Pseudarthrobacter	Not assigned	339	0	0
27	AACGAACGCTGGCGGCAGGCCTAACACATGCAAGTCGAACGATAAGCCACCTTCGGGTGGTGGACAGTGGCAGACGGGTGAGTAACGCGTGGGAACGTGCCTTTCGGTTCGGGATAACCCAGGGAAACTTGGGCTAATACCGGATACGCCCTTCGGGGGAAAGATTCATTGCCGAAAGATCGGCCCGCGTCGGATTAGCTTGTTGGTGGGGTAATGGCCTACCAAGGCGACGATCCGTAGCTGGTCTGAGAGGATGACCAGCCACACTGGGACTGAGACACGGCCCAGACTCCTACGGGAGGCAGCAGTGGGGAATATTG	Bacteria	Proteobacteria	Alphaproteobacteria	Rhizobiales	Methyloligellaceae	Not assigned	Not assigned	43	192	103
28	AACGAACGCTGGCGGCATGCCTAACACATGCAAGTCGAACGGGATCCGGACTTCGGTCCGGTGAGAGTGGCGGACGGGTGAGTAACGCGTGGGAATCTGCCCAGTGGTGGGGGATAACTGCGGGAAACTGCAGCTAATACCGCATGAGCCCGAGAGGGGAAAGATTTATCGCCATTGGAGGAGCCCGCGTTCGATTAGGTAGTTGGTGAGGTAACGGCTCACCAAGCCGACGATCGATAGCTGGTCTGAGAGGATGATCAGCCACACTGGGACTGAGATACGGCCCAGACTCCTACGGGAGGCAGCAGTGGGGAATATTG	Bacteria	Proteobacteria	Alphaproteobacteria	Dongiales	Dongiaceae	Dongia	Not assigned	20	241	71
29	AACGAACGCTGGCGGCGCGCCTAATACATGCAAGTCGAACGAGAATGTGTAGCAATACACATGTACAGTGGCGAACGGGTGAGGACTACATGGGTAACCTACCCTCGAGTGGGGAATAACTAGCCGAAAGGTTAGCTAATACCGCGTACGCTTCCCGGACTGCGGTTCGGGAAGGAAAGCGATACCGTGGGTATCGCGCTCTTGGATGGGCTCATGCCCTATCAGCTTGTTGGTGAGGTAACGGCTCACCAAGGCTTCGACGGGTAGCTGATCTGAGAGGATGATCAGCCACACTGGCACTGCGACACGGGCCAGACTCC	Bacteria	Nitrospirae	Nitrospira	Nitrospirales	Nitrospiraceae	Nitrospira	Not assigned	69	93	164
30	ATTGAACGCTGGCGGCATGCTTTACACATGCAAGTCGAACGGCAGCACGGGGGCAACCCTGGTGGCGAGTGGCGAACGGGTGAGTAATGCATCGGAACGTATCCTTAAGTGGGGGATAACGCATCGAAAGATGCGCTAATACCGCATAATCTCTGAGGAGAAAAGCAGGGGATCGCAAGACCTTGCGCTTTTGGAGCGGCCGATGTCTGATTAGCTAGTTGGTGAGGTAAAGGCTTACCAAGGCTTCGATCAGTAGCTGGTCTGAGAGGACGACCAGCCACACTGGGACTGAGACACGGCCCAGACTCCTACGGGAGGCA	Bacteria	Proteobacteria	Betaproteobacteria	Betaproteobacteriales	Nitrosomonadaceae	Nitrosospira	Not assigned	198	78	47
31	AACGAACGCTGGCGGCAGGCCTAACACATGCAAGTCGAACGAGAAGCCACCTTCGGGTGGTGGACAGTGGCAGACGGGTGAGTAACGCGTGGGAACGTGCCTTTCGGTTCGGGATAACCCAGGGAAACTTGGGCTAATACCGGATACGCCCTCCGGGGGAAAGATTCATCGCCGAAAGATCGGCCCGCGTCGGATTAGCTAGTTGGTAGGGTAATGGCCTACCAAGGCGACGATCCGTAGCTGGTCTGAGAGGATGACCAGCCACACTGGGACTGAGACACGGCCCAGACTCCTACGGGAGGCAGCAGTGGGGAATATTG	Bacteria	Proteobacteria	Alphaproteobacteria	Rhizobiales	Methyloligellaceae	Not assigned	Not assigned	44	130	141
32	GACAAACGCTGGCGGGGTGCATGAGACATGCAAGTCGAACGGGGTTGAGCGGGCTTGCTCGATCAACCTAGTGGCGGACGGCTGAGTAACGCGTAGGTGACCTACCCGGAAGTGGGGAATAACTGCCCGAAAGGGTGGCTAATACCGCATGTGGTCGGCGATTCGGTTCGCCGCCCAAAGCCGTAAGGCGCTTCCGGCGGGGCCTGCGTCCGATTAGCTAGTTGGTGGGGTAATGGCTCACCAAGGCGACGATCGGTAGCTGGTCTGAGAGGATGATCAGCCAGACTGGGACTGAGAACGGCCCAGACTCCTACGGGAGG	Bacteria	Chloroflexi	Gitt-GS-136	Not assigned	Not assigned	Not assigned	Not assigned	47	114	144
33	AATCAACGCTGGCGGCGTGCCTAACACATGCAAGTCGAACGCGAAAGCCCCGCAAGGGGTAAGTAGAGTGGCAAACGGGTGAGTAACACGTGGGTGACCTGCCTTCGAGTGGGGGATAACGTCCCGAAAGGGACGCTAATACCGCATGACATCCTGCTTTTGGAAAAGCGGAGATCAAAGCTGGGGATCGCAAGACCTGGCGCTTGAAGAGGGGCCCGCGCCTGATTAGCTAGTTGGTAGGGTAACGGCCTACCAAGGCAACGATCAGTATCCGGCCTGAGAGGGCGGACGGACACACTGGGACTGAGACACGGCCCAGA	Bacteria	Acidobacteria	Subgroup_6	Not assigned	Not assigned	Not assigned	Not assigned	12	201	76
34	GATGAACGCTGGCGGCGTGCTTAACACATGCAAGTCGAACGATGACCTCCAGCTTGCTGGGGTGATTAGTGGCGAACGGGTGAGTAACACGTGAGTAACCTGCCCTTAACTCTGGGATAAGCCTGGGAAACTGGGTCTAATACCGGATATGACTCCTCATCGCATGGTGGGGGGTGGAAAGCTTTTTGTGGTTTTGGATGGACTCGCGGCCTATCAGCTTGTTGGTGAGGTAATGGCTCACCAAGGCGACGACGGGTAGCCGGCCTGAGAGGGTGACCGGCCACACTGGGACTGAGACACGGCCCAGACTCCTACGGGAG	Bacteria	Actinobacteria	Actinobacteria	Micrococcales	Micrococcaceae	Pseudarthrobacter	Not assigned	204	83	0
35	AGCGAACGCTGGCGGCGTACTTAACACATGCAAGTCGAACGAGGATCATTGGTGTAGCAATACATTGGTGGTCCTAGTGGCGCACGGGTGAGTAACACGTGGGTGACCTGCCCTAGAGCTCGGGATACCCCCTCGAAAGGGGGGCTAATACCGGATACGTTCCCTGGTCGAAAGATCGGGGAGGAAAGGTGGCGCAAGCTGCCGCTCTTGGAGGGGCTCGCGGCCTATCAGCTAGTTGGCGGGGTAACGGCCCACCAAGGCTATGACGGGTAGCTGGTCTGAGAGGACGACCAGCCACACGGGGACTGAGACACGGCCCC	Bacteria	Rokubacteria	NC10	Rokubacteriales	Not assigned	Not assigned	Not assigned	0	0	32
36	AGCGAACGCTGGCGGCGTACTTAACACATGCAAGTCGAACGAGGATCATCCGTGTAGCAATACATTGGTGGTCCTAGTGGCGCACGGGTGAGTAACACGTGGGTGACCTGCCCTAGAGCTCGGGATACCCCCTCGAAAGGGGGGCTAATACCGGATACGTTCCTCGGTCGAAAGATCGGGGAGGAAAGGTGGCGCAAGCTGCCGCTCTTGGAGGGGCTCGCGGCCTATCAGCTAGTTGGCGGGGTAACGGCCCACCAAGGCTATGACGGGTAGCTGGTCTGAGAGGACGACCAGCCACACGGGGACTGAGACACGGCCCC	Bacteria	Rokubacteria	NC10	Rokubacteriales	Not assigned	Not assigned	Not assigned	105	93	83
37	AACGAACGCTGGCGGCAGGCTTAACACATGCAAGTCGAACGCGTGTAGCAATACACGAGTGGCGCACGGGTGAGTAACGCGTGGATATCTGCCTTTTGGTTCGGAATAACCCCGGGAAACTGGGGCTAATACCGGATGGTTCCTTCGGGATAAAGATTTATCGCCAAAAGATGAGTCCGCGTACGATTAGCTAGTTGGTGAGGTAATGGCTCACCAAGGCGACGATCGTTAGCTGGTCTGAGAGGACGATCAGCCACACTGGGACTGAGACACGGCCCAGACTCCTACGGGAGGCAGCAGTGGGGAATATTGGACAATGG	Bacteria	Proteobacteria	Alphaproteobacteria	Reyranellales	Reyranellaceae	Reyranella	Not assigned	98	127	50
38	GATAAACGCTGGCGGCGTGCATGAGACATGCAAGTCGAACGGACGATCAGGGCTTGCTCTGATCGTTAGTGGCGGACGGCTGAGTAACGCGTAGGTGACCTGCCCCGAAGTGGGGAATAACTGCCCGAAAGGGTGGCTAATACCGCATGTGGTGGTGTGTTCATTCACACCAGTAAAGCCGCAAGGCGCTTCGGGAGGGGCCTGCGTCCGATTAGCTCGTTGGTGGGGTAACGGCTCACCAAGGCGACGATCGGTAGGTGGTCTGAGAGGACGATCACCCAGACTGGGACTGAGACACGGCCCAGACTCCTACGGGAGGC	Bacteria	Chloroflexi	KD4-96	Not assigned	Not assigned	Not assigned	Not assigned	40	157	73
39	ATTGAACGCTGGCGGCATGCTTTACACATGCAAGTCGAACGGGATGAGGGGGCAACTCCTCATTCAGTGGCGAACGGGTGAGTAATGCATCGGAACGTGTCCCGTAGTGGGGGATAACGCCGCGAAAGCGGCGCTAATACCGCATACGCTCTACGGAGGAAAGCGGGGGATCGCAAGACCTCGCGCTAAGGGAGCGGCCGATGTCCGATTAGCTTGTTGGTGGGGTAATGGCTTACCAAGGCGACGATCGGTAGCTGGTCTGAGAGGATGATCAGCCACACTGGGACTGAGACACGGCCCAGACTCCTACGGGAGGCAGC	Bacteria	Proteobacteria	Betaproteobacteria	Betaproteobacteriales	SC-I-84	Not assigned	Not assigned	27	0	239
40	GACGAACGCTGGCGGCGTGCTTAACACATGCAAGTCGAACGATGAAGCCCTTCGGGGTGGATTAGTGGCGAACGGGTGAGTAACACGTGGGCAATCTGCCCTTCACTCTGGGACAAGCCCTGGAAACGGGGTCTAATACCGGATACAACCACTGACCGCATGGTCGGGTGGTGGAAAGCTCCGGCGGTGAAGGATGAGCCCGCGGCCTATCAGCTTGTTGGTGAGGTAATGGCTCACCAAGGCGACGACGGGTAGCCGGCCTGAGAGGGCGACCGGCCACACTGGGACTGAGACACGGCCCAGACTCCTACGGGAGGCAG	Bacteria	Actinobacteria	Actinobacteria	Streptomycetales	Streptomycetaceae	Streptomyces	Not assigned	71	91	94
41	AACGAACGCTGGCGGCATGCCTAACACATGCAAGTCGAACGGGATCCGAGCTTCGGTTCGGTGAGAGTGGCGGACGGGTGAGTAACGCGTGGGAACCTGCCCAGTGGTGGGGGATAACTGCGGGAAACTGCAGCTAATACCGCATGAGCCCGAGAGGGGAAAGATTTATCGCCATTGGAGGGGCCCGCGTTCGATTAGGTAGTTGGTGAGGTAACGGCTCACCAAGCCGACGATCGATAGCTGGTCTGAGAGGATGATCAGCCACACTGGGACTGAGATACGGCCCAGACTCCTACGGGAGGCAGCAGTGGGGAATATTG	Bacteria	Proteobacteria	Alphaproteobacteria	Dongiales	Dongiaceae	Dongia	Not assigned	165	90	0
42	AACGAACGCTGGCGGCATGCCTAACACATGCAAGTCGAACGTGATCCGGGGCTTCGGTTCCGGTGAAAGTGGCGGACGGGTGAGTAACGCGTGGGAACCTGCCCAGTGGTAGGGGATAACCGCGGGAAACTGCGGCTAATACCCTATGTGCCCTGCGGGGCAAAGATTCATCGCCATTGGAGGGGCCCGCGTCGGATTAGGTAGTTGGTGGGGTAACGGCCTACCAAGCCATCGATCCGTAGCTGGTCTGAGAGGATGATCAGCCACACTGGGACTGAGACACGGCCCAGACTCCTACGGGAGGCAGCAGTGGGGAGTAT	Bacteria	Proteobacteria	Alphaproteobacteria	Not assigned	Not assigned	Not assigned	Not assigned	24	208	18
43	GATAAACGCTGGCGGCGTGCATGAGACATGCAAGTCGAACGGACGATCGAGGCTTGCTTCGATCGTTAGTGGCGGACGGCTGAGTAACGCGTAGGTGACCTGCCCCGAAGTGGGGAATAACTGCCCGAAAGGGTGGCTAATACCGCATGTGGTGGTGTGTTCAATCACACCAGTAAAGCCGCAAGGCGCTTCGGGAGGGGCCTGCGTCCGATTAGCTCGTTGGTGGGGTAACGGCTCACCAAGGCGACGATCGGTAGGTGGTCTGAGAGGACGATCACCCAGACTGGGACTGAGACACGGCCCAGACTCCTACGGGAGGC	Bacteria	Chloroflexi	KD4-96	Not assigned	Not assigned	Not assigned	Not assigned	130	101	17
44	GACAAACGCTGGCGGGGTGCATGAGACATGCAAGTCGAACGGGGTTGAACGGGCTTGCTCGATCAACCTAGTGGCGGACGGCTGAGTAACGCGTAGGTGACCTACCCGGAAGTGGGGAATAACTGCCCGAAAGGGTGGCTAATACCGCATGTGGTCGGCGATTCAGTTCGCCGCCCAAAGCCGCAAGGCGCTTCCGGCGGGGCCTGCGTCCGATTAGCTAGTTGGTGGGGTAATGGCTCACCAAGGCGACGATCGGTAGCTGGTCTGAGAGGATGATCAGCCAGACTGGGACTGAGAACGGCCCAGACTCCTACGGGAGG	Bacteria	Chloroflexi	Gitt-GS-136	Not assigned	Not assigned	Not assigned	Not assigned	20	125	102
45	GATCAACGCTGGCGGCGTGCATGAGACATGCAAGTCGAACGGACAACTCGGGGCTTGCTCTGAGTTGTTAGTGGCGGACGGCTGAGTAACGCGTAGGTGACCTGCCCCGAAGTGGGGAATAACTGCCCGAAAGGGTGGCTAATACCGCATGTGGTGATGCGTTCGATCGCATCAGTAAAGCCGCAAGGCGCTTCGGGAGGGGCCTGCGTCCGATTAGCTCGTTGGTGGGGTAACGGCTCACCAAGGCGACGATCGGTAGGTGGTCTGAGAGGACGATCACCCAGACTGGGACTGAGACACGGCCCAGACTCCTACGGGAG	Bacteria	Chloroflexi	KD4-96	Not assigned	Not assigned	Not assigned	Not assigned	65	137	44
46	GATGAACGCTGGCGGAGTGCCTAATACATGCAAGTCGAGCGGCAGCGCGAGTAGTTTACTACTTGGCGGCGAGCGGCGGACGGCTGAGTAACGCGTGGGAACGTGCCCCAAAGTGAGGAATAACTACCCGAAAGGGTGGCTAATACCGCATATGATCTTCGGATTAAAGGATTTATCCGCTTTGGGAGCGGCCCGCGTACGATTAGATTGTTGGTGAGGTAATGGCTCACCAAGTCGACGATCGTTAGCTGGTCTGAGAGGATGATCAGCCAGACTGGGACTGAGACACGGCCCAGACTCCTACGGGAGGCAGCAGTAAG	Bacteria	Patescibacteria	Saccharimonadia	Saccharimonadales	Not assigned	Not assigned	Not assigned	187	53	0
47	GACGAACGCTGGCGGCGTGCTTAACACATGCAAGTCGAACGATGAACCACTTCGGTGGGGATTAGTGGCGAACGGGTGAGTAACACGTGGGCAATCTGCCCTTCACTCTGGGACAAGCCCTGGAAACGGGGTCTAATACCGGATAACACTCTCGCAGGCATCTGTGAGGGTTAAAAGCTCCGGCGGTGAAGGATGAGCCCGCGGCCTATCAGCTTGTTGGTGAGGTAATGGCTCACCAAGGCGACGACGGGTAGCCGGCCTGAGAGGGCGACCGGCCACACTGGGACTGAGACACGGCCCAGACTCCTACGGGAGGCAGC	Bacteria	Actinobacteria	Actinobacteria	Streptomycetales	Streptomycetaceae	Streptomyces	Not assigned	129	110	0
48	AATCAACGCTGGCGGCGTGCCTAACACATGCAAGTCGAACGAGAAAGTGGAGCAATCCATGAGTAAAGTGGCGCACGGGTGAGTAACACGTGACTAACCTACCCAGGAGTGGGGGATAACTGAGGGAAACCTTAGCTAATACCGCATAACACCTACGGGTCAAAGGAGCAATTCGCTTCTGGAGGGGGTCGCGGCCGATTAGTTAGTTGGCAGGGTAATGGCCTACCAAGACGATGATCGGTATCCGGCCTGAGAGGGCGCACGGACACACTGGAACTGAAACACGGTCCAGACTCCTACGGGAGGCAGCAGTGGGGAAT	Bacteria	Acidobacteria	Acidobacteriia	Acidobacteriales	Acidobacteriaceae_(Subgroup_1)	Occallatibacter	savannae	0	17	215
49	AGCGAACGCTGGCGGCAGGCTTAACACATGCAAGTCGAACGGGCGTAGCAATACGTCAGTGGCAGACGGGTGAGTAACGCGTGGGAACGTACCTTTTGGTTCGGAACAACTGAGGGAAACTTCAGCTAATACCGGATAAGCCCTTACGGGGAAAGATTTATCGCCGAAAGATCGGCCCGCGTCTGATTAGCTAGTTGGTGAGGTAATGGCTCACCAAGGCGACGATCAGTAGCTGGTCTGAGAGGATGATCAGCCACATTGGGACTGAGACACGGCCCAAACTCCTACGGGAGGCAGCAGTGGGGAATATTGGACAATGG	Bacteria	Proteobacteria	Alphaproteobacteria	Rhizobiales	Xanthobacteraceae	Rhodopseudomonas	Not assigned	138	30	62
50	ATTGAACGCTGGCGGCAGGCCTAACACATGCAAGTCGAGCGGTAGAGAGAAGCTTGCTTCTCTTGAGAGCGGCGGACGGGTGAGTAATGCCTAGGAATCTGCCTGGTAGTGGGGGATAACGTTCGGAAACGGACGCTAATACCGCATACGTCCTACGGGAGAAAGCAGGGGACCTTCGGGCCTTGCGCTATCAGATGAGCCTAGGTCGGATTAGCTAGTTGGTGGGGTAATGGCTCACCAAGGCGACGATCCGTAACTGGTCTGAGAGGATGATCAGTCACACTGGAACTGAGACACGGTCCAGACTCCTACGGGAGGCA	Bacteria	Proteobacteria	Betaproteobacteria	Pseudomonadales	Pseudomonadaceae	Pseudomonas	Not assigned	108	20	99
51	AACGAACGCTGGCGGCATGCCTAACACATGCAAGTCGAACGGGATCCGGACTTCGGTTCGGTGAGAGTGGCGGACGGGTGAGTAACGCGTGGGAACCTGCCCAGTGGTGGGGGATAACTGCGGGAAACTGCAGCTAATACCGCATGAGCCCGAGAGGGGAAAGATTTATCGCCATTGGAGGGGCCCGCGTTCGATTAGGTAGTTGGTGAGGTAACGGCTCACCAAGCCTTCGATCGATAGCTGGTCTGAGAGGATGATCAGCCACACTGGGACTGAGATACGGCCCAGACTCCTACGGGAGGCAGCAGTGGGGAATATTG	Bacteria	Proteobacteria	Alphaproteobacteria	Dongiales	Dongiaceae	Dongia	Not assigned	0	219	0
52	AATGAACGCTGGCGGCGTGCTTAACACATGCAAGTCGAACGAGATCGGGGGGGCAACTCTCCGGTTGAGTGGCGGACGGGTGAGTAACACGTGGGTAACCTGCCCGGAAGTGTGGAATACCTCGGGGAAACTCGAGCTAATACCGCATGACATCTTTGGGACGAGAGTCCTGACGATCAAAGCGGGGTCGCAAGATCTCGCGCTACCGGATGGGCCCGCGCCCGATTAGCTAGTTGGCGAGGTAACGGCTCACCAAGGCAACGATCGGTAGCCGGCCTGAGAGGGTGATCGGCCACACCGGAACTGAGACACGGTCCGGA	Bacteria	Acidobacteria	Holophagae	Subgroup_7	Not assigned	Not assigned	Not assigned	90	70	58
53	GACGAACGCTGGCGGCGTGCTTAACACATGCAAGTCGAGCGGTAAGGCTCCTTCGGGAGTACACGAGCGGCGAACGGGTGAGTAACACGTGAGCAATCTGCCCTTCACATCGGGATAACTCCGGGAAACCGAAGCTAATACCGAATACGACCACTTCAGGCATCTGATGGTGGTGGAAAGTTCCGGCGGTGAAGGATGAGCTCGCGGCCTATCAGCTTGTTGGTGGGGTAACGGCCCACCAAGGCTTCGACGGGTAGCCGGCCTGAGAGGGTGACCGGCCACACTGGGACTGAGACACGGCCCAGACTCCTACGGGAGGC	Bacteria	Actinobacteria	Actinobacteria	Propionibacteriales	Nocardioidaceae	Marmoricola	Not assigned	123	63	28
54	AACGAACGCTGGCGGCGCGCCTAATACATGCAAGTCGAACGAGAATGTGTAGCAATACACATGTACAGTGGCGAACGGGTGAGGAATACATGGGTAACCTACCCTCGAGTGGGGAATAACTAGCCGAAAGGTTAGCTAATACCGCGTACGCCTCCTGGACTGCGGTTCGGGAGGGAAAGCGATACCGTGGGTATCGCGCTCTTGGATGGGCTCATGTCCTATCAGCTTGTTGGTGAGGTAACGGCTCACCAAGGCTTCGACGGGTAGCTGATCTGAGAGGATGATCAGCCACACTGGCACTGCGACACGGGCCAGACTCC	Bacteria	Nitrospirae	Nitrospira	Nitrospirales	Nitrospiraceae	Nitrospira	Not assigned	0	134	80
55	AGTGAACGCTGGCGGCAGGCCTAACACATGCAAGTCGAGCGGCAGCGCAGCAGTAGCAATACTGTGGGCGGCGAGCGGCGGACGGGTGAGGAATACATCGGAATCTGCCTTGTTGTGGGGGATAACGTAGGGAAACTTACGCTAATACCGCATAAGACCGTAAGGTGAAAGCGGGGGATCGAAAGACCTCGCGCGACAAGATGAGCCGATGTCGGATTAGCTAGTTGGCGGGGTAATGGCCCACCAAGGCGACGATCCGTAGCTGGTCTGAGAGGATGATCAGCCACACTGGAACTGAGACACGGTCCAGACTCCTACGG	Bacteria	Proteobacteria	Betaproteobacteria	Xanthomonadales	Rhodanobacteraceae	Dokdonella	Not assigned	147	67	0
56	ATTGAACGCTGGCGGAATGCTTTACACATGCAAGTCGAGCGGCAGCGCGGGGCAACCTGGCGGCGAGCGGCGAACGGGTGAGTAATGCATCGGAACATGTCCATGTCGTGGGGGATAGCCCGGCGAAAGCCGGATTAATACCGCATACGCCCGAGAGGGGAAAGTGGGGGACCGCAAGGCCTCACGCGATTGGGTTGGCCGATGTCCGATTAGCTAGTTGGTGGGGTAAAGGCTTACCAAGGCGATGATCGGTAGCTGGTCTGAGAGGATGATCAGCCACACTGGGACTGAGACACGGCCCAGACTCCTACGGGAGGCAG	Bacteria	Proteobacteria	Betaproteobacteria	Betaproteobacteriales	Nitrosomonadaceae	Ellin6067	Not assigned	27	61	124
57	AACGAACGCTGGCGGCATGCCTAACACATGCAAGTCGAACGGGATCCGAGCTTCGGTTCGGTGAGAGTGGCGGACGGGTGAGTAACGCGTGGGAACCTGCCCAGTGGTGGGGGATAACTGCGGGAAACTGCAGCTAATACCGCATGAGCCCGAGAGGGGAAAGATTTATCGCCATTGGAGGGGCCCGCGTTCGATTAGGTAGTTGGTGAGGTAATGGCTCACCAAGCCTACGATCGATAGCTGGTCTGAGAGGATGATCAGCCACACTGGGACTGAGATACGGCCCAGACTCCTACGGGAGGCAGCAGTGGGGAATATTG	Bacteria	Proteobacteria	Alphaproteobacteria	Dongiales	Dongiaceae	Dongia	Not assigned	0	207	0
58	AGCGAACGCTGGCGGCAGGCCTAACACATGCAAGTCGAGCGGACGTAGCAATACGTCAGCGGCAGACGGGAGAGTAACACGTGGGAACGCGCCCTTCGGTTCGGAATAACTCAGGGAAACTTGGGCTAATACCGAATACGCCCTTACGGGGAAAGATTTATTGCCGAAGGAACGGCCCGCGTCCGATTAGCTTGTTGGTGAGGTAACGGCTCACCAAGGCGACGATCGGTAGCTGGTCTGAGAGGATGACCAGCCTCACTGGGACTGAGACACGGCCCAGACTCCTACGGGAGGCAGCAGTGGGGAATATTGGACAATGG	Bacteria	Proteobacteria	Alphaproteobacteria	Rhizobiales	Xanthobacteraceae	Pseudolabrys	Not assigned	46	54	104
59	ATTGAACGCTGGCGGCGTGCCTAACACATGCAAGTCGAGCGGTAACAGGTGTAGCAATACATGCTGACGAGCGGCGGACGGGTGAGTAACGCTTGGGAATCTGCCTGTTAGTGGGGGACAACCCGGGGAAACTCGGGCTAATACCGCATACGCACTACGGTGGAAAGCCGGGGACCGCAAGGCCTGGCGCTAACAGATGAGCCCAAGTCGGATTAGCTAGTTGGTAGGGTAACGGCCTACCAAGGCGACGATCCGTAACTGGTCTGAGAGGACGACCAGTCACACCGGAACTGAGACACGGTCCGGACTCCTACGGGAGG	Bacteria	Proteobacteria	Betaproteobacteria	Steroidobacterales	Steroidobacteraceae	Steroidobacter	flavus	83	116	0
60	GACAAACGCTGGCGGCGTGCATAAAACATGCAAGTCGGACGAGCCGATCCCCGCAAGGGGAAAGGCTAGTGGCGAACGGCTGAGTAACACGTAGGTGACCTGCCCTGAAGTGGGGGATAACGACTCGAAAGAGTCGCTAATACCGCATGTGACCACCGATCCGTTTTCGGTGCTCAAAGTCGCAAGACGCTTTAGGAGGGGCCTGCGGCGGATTAGCTAGTTGGTGAGGTAATGGCCCACCAAGGCTTCGATCCGTAGCTGGTCTGAGAGGATGGCCAGCCAGACTGGGACTGAGACACGGCCCAGACTCCTACGGGAGG	Bacteria	Chloroflexi	P2-11E	Not assigned	Not assigned	Not assigned	Not assigned	113	49	37
61	ATTGAACGCTGGCGGCATGCTTTACACATGCAAGTCGAACGGCAGCGCGGGCTTCGGCCTGGCGGCGAGTGGCGAACGGGTGAGTAATGCGTCGGAACACACCGGGTAATGGGGGATAACCTTCCGAAAGGAAAGCTAATACCGCATACGCTCTGAGGAGGAAAGCGGGGGATCTTAGGACCTCGCGTTATTCGAGTGGCCGACGTCGGATTAGCTAGTTGGTGGGGTAAGAGCCCACCAAGGCGACGATCCGTAGCGGGTCTGAGAGGATGATCCGCCACACTGGGACTGAGACACGGCCCAGACTCCTACGGGAGGCA	Bacteria	Proteobacteria	Betaproteobacteria	Betaproteobacteriales	Chromobacteriaceae	Crenobacter	Not assigned	0	14	185
62	GACGAACGCTGGCGGCGTGCCTAACACATGCAAGTCGTACGGGATTTGGGGGCAACTCCAAGTTCAGTGGCAGACGGGTGCGTAACACGTGAAGAACTTGTCCGGTGGCGGGGGATAGCCGGCCCAACGGCCGGGTAATACCGCATACGATCGCGCGGGGGCATCTCTGCGCGAGGAAAGCAGCCGCAAGGTTGCGCCGACGGAGAGCTTCGCGGCCTATCAGCTAGTTGGCGGGGTAACGGCCCACCAAGGCTACGACGGGTAGCTGGTCTGAGAGGATGATCAGCCACATTGGGACTGAGACACGGCCCAGACTCCTA	Bacteria	Gemmatimonadetes	Gemmatimonadetes	Gemmatimonadales	Gemmatimonadaceae	Not assigned	Not assigned	0	140	56
63	ATTGAACGCTGGCGGCATGCTTTACACATGCAAGTCGAACGGCAGCGGGGGCTTCGGCCCGCCGGCGAGTGGCGAACGGGTGAGTAATGCATCGGAACGTACCCAGTCATGGGGGATAACTACGCGAAAGCGTAGCTAATACCGCATACGCCCTGAGGGGGAAAGCGGGGGACCGTAAGGCCTCGCGTGATTGGAGCGGCCGATGTCGGATTAGCTAGTTGGTGGGGTAAAGGCCTACCAAGGCGACGATCCGTAGCGGGTCTGAGAGGATGATCCGCCACACTGGGACTGAGACACGGCCCAGACTCCTACGGGAGGCA	Bacteria	Proteobacteria	Betaproteobacteria	Betaproteobacteriales	Rhodocyclaceae	Azoarcus	Not assigned	131	65	0
64	AACGAACGCTGGCGGCGTGCCTAACACATGCAAGTCGAACGGAGTTACATTGTGTAGCAATACATGGTGTAACTTAGTGGCGGACGGGTGAGTAACACGTAGGTAACCAACCCTAGAGCGGGGGACAACCCGGGGAAACCCGGGCTAATACCGCATAAGACCACGATCTGGGAGGATTGTGGTAAAAGCAGCGATGCACTTTAGGATGGGCCTGCGGCCTATCAGGTAGTTGGCGGGGTAAAGGCCCACCAAGCCTAAGACGGGTAGCCGGACTGAGAGGTTGAACGGCCACACTGGAACTGAGACACGGTCCAGACTCC	Bacteria	Nitrospirae	Thermodesulfovibrionia	Not assigned	Not assigned	Not assigned	Not assigned	0	187	8
65	GACGAACGCTGGCGGCGTGCTTAACACATGCAAGTCGAACGATGAAGCCCTTCGGGGTGGATTAGTGGCGAACGGGTGAGTAACACGTGGGCAATCTGCCCTGCACTCTGGGACAAGCCCTGGAAACGGGGTCTAATACCGGATATCACTTCCACTCGCATGGGTGGGGGTCGAAAGCTCCGGCGGTGCAGGATGAGCCCGCGGCCTATCAGCTTGTTGGTGAGGTAGTGGCTCACCAAGGCGACGACGGGTAGCCGGCCTGAGAGGGCGACCGGCCACACTGGGACTGAGACACGGCCCAGACTCCTACGGGAGGCAGC	Bacteria	Actinobacteria	Actinobacteria	Streptomycetales	Streptomycetaceae	Streptomyces	Not assigned	49	146	0
66	AGCGAACGCTGGCGGCAGGCTTAACACATGCAAGTCGAACGGGCGTAGCAATACGTCAGTGGCAGACGGGTGAGTAACGCGTGGGAACGTACCTTTTGGTTCGGAACAACACAGGGAAACTTGTGCTAATACCGGATAAGCCCTTACGGGGAAAGATTTATCGCCGAAAGATCGGCCCGCGTCTGATTAGCTTGTTGGTGAGGTAATGGCTCACCAAGGCGACGATCAGTAGCTGGTCTGAGAGGATGATCAGCCACATTGGGACTGAGACACGGCCCAAACTCCTACGGGAGGCAGCAGTGGGGAATATTGGACAATGG	Bacteria	Proteobacteria	Alphaproteobacteria	Rhizobiales	Xanthobacteraceae	Nitrobacter	vulgaris	176	18	0
67	GATGAACGCTGGCGGCGTGCTTAACACATGCAAGTCGAACGATGATCCGGTGCTTGCACCGGGGATTAGTGGCGAACGGGTGAGTAACACGTGAGTAACCTGCCCTTAACTCTGGGATAAGCCTGGGAAACTGGGTCTAATACCGGATATGACTCCTCATCGCATGGTGGGGGGTGGAAAGCTTTTTGTGGTTTTGGATGGACTCGCGGCCTATCAGCTTGTTGGTGAGGTAATGGCTCACCAAGGCGACGACGGGTAGCCGGCCTGAGAGGGTGACCGGCCACACTGGGACTGAGACACGGCCCAGACTCCTACGGGAG	Bacteria	Actinobacteria	Actinobacteria	Micrococcales	Micrococcaceae	Pseudarthrobacter	Not assigned	185	0	0
68	GATAAACGCTGGCGGCGTGCATGAGACATGCAAGTCGAACGGACGATCAGGGCTTGCTCTGGTCGTTAGTGGCGGACGGCTGAGTAACGCGTAGGTGACCTGCCCCGAAGTGGGGAATAACTGCCCGAAAGGGTGGCTAATACCGCATGTGGTGGTGCGTTCAATCGCACCAGTAAAGCCGCAAGGCGCTTCGGGAGGGGCCTGCGTCCGATTAGCTCGTTGGTGGGGTAACGGCTCACCAAGGCGACGATCGGTAGGTGGTCTGAGAGGACGATCACCCAGACTGGGACTGAGACACGGCCCAGACTCCTACGGGAGGC	Bacteria	Chloroflexi	KD4-96	Not assigned	Not assigned	Not assigned	Not assigned	0	0	185
69	GACGAACGCTGGCGGCGTGCTTAACACATGCAAGTCGAACGATGAACCACTTCGGTGGGGATTAGTGGCGAACGGGTGAGTAACACGTGGGCAATCTGCCCTTCACTCTGGGACAAGCCCTGGAAACGGGGTCTAATACCGGATATCACTTCCACTCGCATGGGTGGGGGTTGAAAGCTCCGGCGGTGAAGGATGAGCCCGCGGCCTATCAGCTTGTTGGTGAGGTAATGGCTCACCAAGGCGACGACGGGTAGCCGGCCTGAGAGGGCGACCGGCCACACTGGGACTGAGACACGGCCCAGACTCCTACGGGAGGCAGC	Bacteria	Actinobacteria	Actinobacteria	Streptomycetales	Streptomycetaceae	Streptomyces	Not assigned	94	15	74
70	GATGAACGCTGGCGGCGTGCCTAATACATGTAAGTCGAACGAGGTGCCTTTGTAGCAATACGAGGGTATCCTAGTGGCGAACGGGTGAGTAACGCGTTGGTGACCTGCCCCAAAGTGTGGGATACCAGTTCGAAAGGACTGCTAATACCGCATGTGGTCATCGGGTTCAGAAACCGATGTCGAAAGCAGCAATGCGCTTTGGGAGGGACCTGCGTCCCATCAGCTAGTTGGTAGGGTAACGGCCTACCAAGGCGACGACGGGTAGGGGACCTGAGAGGGTGACCCCCCACAATGGAACTGAAATACGGTCCATACACCTA	Bacteria	Chloroflexi	Anaerolineae	Anaerolineales	Anaerolineaceae	Not assigned	Not assigned	9	102	71
71	GACGAACGCTGGCGGCGTGCCTAACACATGCAAGTCGAACGGGACCCGCAAGGGTTCAGTGGCGGACGGGTGCGTAACACGTGAAGAACATGTCTTTCGGTGGGGGATAGCCGGCCCAACGGCCGGGTAATACCGCATACGCTGTTCGGGGCTCCTGCCCTGAATCGGAAAGCAGCAATGCGCCGATCGAGTGCTTCGCGGCCTATCAGCTAGTTGGTGAGGTAACGGCTCACCAAGGCGACGACGGGTAGCTGGTCTGAGAGGATGGCCAGCCACATTGGGACTGAGACACGGCCCAGACTCCTACGGGAGGCAGCAGT	Bacteria	Gemmatimonadetes	Gemmatimonadetes	Gemmatimonadales	Gemmatimonadaceae	Not assigned	Not assigned	141	40	0
72	AACGAACGCTGGCGGCATGCCTAACACATGCAAGTCGAACGGGATCCTGGCTTCGGTCAGGTGAGAGTGGCGGACGGGTGAGTAACGCGTGGGAACCTGCCCAGTGGTGGGGGATAACTGCGGGAAACTGCAGCTAATACCGCATGAGCCCGAGAGGGGAAAGATTTATCGCCATTGGAGGGGCCCGCGTTCGATTAGGTAGTTGGTGAGGTAATGGCTCACCAAGCCGACGATCGATAGCTGGTCTGAGAGGATGATCAGCCACACTGGGACTGAGATACGGCCCAGACTCCTACGGGAGGCAGCAGTGGGGAATATTG	Bacteria	Proteobacteria	Alphaproteobacteria	Dongiales	Dongiaceae	Dongia	Not assigned	28	151	0
73	GATAAACGCTGGCGGCGTGCATGAGACATGCAAGTCGAACGGGCTTCTCGGGCTTGCTCGAGAGGCTAGTGGCGGACGGCTGAGTAACGCGTAGGTGACCTACCCCGAAGTGGGGAATAACTGCCCGAAAGGGTGGCTAATACCGCATGTGATCGGTCATTCAGTTGATTGATCAAAGCAGCAATGCGCTTTGGGAGGGGCCTGCGTCCGATTAGCTCGTTGGTGGGGTAATGGCTCACCAAGGCGACGATCGGTAGGTGGTCTGAGAGGACGATCACCCAGACTGGGACTGAGACACGGCCCAGACTCCTACGGGAGGC	Bacteria	Chloroflexi	KD4-96	Not assigned	Not assigned	Not assigned	Not assigned	37	18	123
74	AATCAACGCTGGCGGCGTGCCTAACACATGCAAGTCGAGCGAGAAAGTGGAGCAATCCATGAGTAAAGCGGCGCACGGGTGAGTAACACGTGACTAACCTACCCTCGAGTGGGGAATAACTTCGGGAAACCGAGGCTAATACCGCATAATACCCACGGGTCAAAGGAGCAATCCGCTTGAGGAGGGGGTCGCGGCCGATTAGTTAGTTGGCAGGGTAATGGCCTACCAAGACGATGATCGGTATCCGGCCTGAGAGGGCGCACGGACACACTGGAACTGAAACACGGTCCAGACTCCTACGGGAGGCAGCAGTGGGGAAT	Bacteria	Acidobacteria	Acidobacteriia	Acidobacteriales	Acidobacteriaceae_(Subgroup_1)	Not assigned	Not assigned	0	0	178
75	AATCAACGCTGGCGGCGTGCCTAACACATGCAAGTCGAACGCGAAAGCCCGCAAGGGTAAGTAGAGTGGCGCACGGGTGAGTAACACGTGGACAACCTGCCTTCGAGTGGGGAATAACCTTCCGAAAGGAGGGCTAATACCGCATAACACCTCGGGACACAAGTTCTGGGGTTGAAAAGAGCAATTTGCTCGAAGAGGGGTCCGCGCCTGATTAGCTAGTTGGTGAGGTAACGGCTCACCAAGGCTTCGATCAGTAGCCGTCCTGAGAGGGAGCACGGCCACACTGGAACTGAGACACGGTCCAGACTCCTACGGGAGGC	Bacteria	Acidobacteria	Subgroup_11	Not assigned	Not assigned	Not assigned	Not assigned	66	111	0
76	AGCGAACGCTGGCGGCAGGCTTAACACATGCAAGTCGAGCGGGCGTAGCAATACGTCAGCGGCAGACGGGTGAGTAACGCGTGGGAACGTACCTTTTGGTTCGGAACAACACAGGGAAACTTGTGCTAATACCGGATAAGCCCTTACGGGGAAAGATTTATCGCCGAAAGATCGGCCCGCGTCTGATTAGCTAGTTGGTAGGGTAATGGCCTACCAAGGCGACGATCAGTAGCTGGTCTGAGAGGATGATCAGCCACATTGGGACTGAGACACGGCCCAAACTCCTACGGGAGGCAGCAGTGGGGAATATTGGACAATGG	Bacteria	Proteobacteria	Alphaproteobacteria	Rhizobiales	Xanthobacteraceae	Bradyrhizobium	Not assigned	78	35	63
77	ATTGAACGCTGGCGGAATGCTTTACACATGCAAGTCGAACGGCAGCACGGGGGCAACCCTGGTGGCGAGTGGCGAACGGGTGAGTAATACATCGGAACGTGCCCAGTCGTGGGGGATAACTACGCGAAAGCGTAGCTAATACCGCATACGATCTACGGATGAAAGCGGGGGATCGCAAGACCTCGCGCGATTGGAGCGGCCGATGGCAGATTAGGTAGTTGGTGGGGTAAAGGCTCACCAAGCCTGCGATCTGTAGCTGGTCTGAGAGGACGACCAGCCACACTGGGACTGAGACACGGCCCAGACTCCTACGGGAGGCA	Bacteria	Proteobacteria	Betaproteobacteria	Betaproteobacteriales	Burkholderiaceae	Ramlibacter	Not assigned	108	37	31
78	AATGAACGCTGGCGGCGTGCTTAACACATGCAAGTCGTGCGCGAAGGTGGCTTCGGCTGCCGGAGAGCGGCGAACGGGTGAGTAACACGTGGGTGATCTGCCTGGGAGCGGGGGATAACCTGGGGAAACTCGGGCTAAGACCGCATACGTTGTTGGGGCTTATGGTCCTGACAAGAAAGCTGGCCTCTGCTTGCAAGCTAGCGCTCCCAGAGGAGCCCGCGGCTGATTAGCTAGTTGGTGGGGTAACGGCCCACCAAGGCGACGATCAGTAGCCGGCCTGAGAGGGTGATCGGCCACACTGGGACTGAGACACGGCCCAG	Bacteria	Acidobacteria	Thermoanaerobaculia	Thermoanaerobaculales	Thermoanaerobaculaceae	Subgroup_10	Not assigned	0	175	0
79	ATTGAACGCTGGCGGCATGCCTAACACATGCAAGTCGAACGGCAGCACAGTCGTAGCAATACGATGGGTGGCGAGTGGCGGACGGGTGAGGAATACATCGGGACCTGCCCAGACGTGGGGGATAACGTAGGGAAACTTACGCTAATACCGCATACGTCCTACGGGAGAAAGCGGGGGATCTTCGGACCTCGCGCGGTTGGATGGACCGATGTTCGATTAGCTAGTTGGTGGGGTAATGGCTCACCAAGGCGACGATCGATAGCTGGTCTGAGAGGATGATCAGCCACACTGGGACTGAGACACGGCCCAGACTCCTACGG	Bacteria	Proteobacteria	Betaproteobacteria	Xanthomonadales	Rhodanobacteraceae	Dyella	Not assigned	0	0	170
80	ATTGAACGCTGGCGGCATGCCTAACACATGCAAGTCGAACGGCAGCATGAGGTGTAGCAATACACCTTGATGGCGAGTGGCGGACGGGTGAGGAATGCATCGGAATCTGCCCAGTCGTGGGGGACAACGCAGGGAAACTTGCGCTAATACCGCATACGACCTTCGGGTGAAAGCAGGGGATCTTCGGACCTTGCGCGATTGGATGAGCCGATGCCGGATTAGCTTGTTGGCGGGGTAACGGCCCACCAAGGCGACGATCCGTAGCTGGTCTGAGAGGATGATCAGCCACATTGGGACTGAGACACGGCCCAAACTCCTAC	Bacteria	Proteobacteria	Betaproteobacteria	Xanthomonadales	Rhodanobacteraceae	Chujaibacter	Not assigned	169	0	0
81	GACGAACGCTGGCGGCGTGCCTAACACATGCAAGTCGAACGGGACCAGGGGCAACTCTGGTTCAGTGGCGGACGGGTGCGTAACACGTGAGGAACATGACTTTCGGCGGGGGATAGCCGGCCCAACGGCCGGGTAATACCGCGTACGACCTCTCGGGGACATCCCCGGTTGGTGAAAGCAGCAATGCACCGAAAGAGTGCCTCGCGGCCTATCAGCTAGTTGGTGGGGTAACGGCTCACCAAGGCGACGACGGGTAGCTGGTCTGAGAGGATGGCCAGCCACATTGGGACTGAGACACGGCCCAGACTCCTACGGGAGGC	Bacteria	Gemmatimonadetes	Gemmatimonadetes	Gemmatimonadales	Gemmatimonadaceae	Not assigned	Not assigned	33	133	0
82	AATCAACGCTGGCGGCGTGCCTAACACATGCAAGTCGAACGAGAAAGGGGAGCAATCCCTGAGTACAGTGGCGACCGGGTGAGTAACACGTGACTACCTGCCCTTGAGTGGGGGATAACCCCGGGAAACCGGGGCTAATACCGCATAATATCGAGAGATCAAAGGAGCAATCCGCTCTTGGAGGGGGTCGCGGCTGATTAGCTAGTTGGTGAGGTAACGGCTCACCAAGGCGAAGATCGGTATCCGGCCTGAGAGGGCGCACGGACACACTGGAACTGAAACACGGTCCAGACTCCTACGGGAGGCAGCAGTGGGGAATT	Bacteria	Acidobacteria	Acidobacteriia	Acidobacteriales	Not assigned	Not assigned	Not assigned	0	108	57
83	AATGAACGCTGGCGGCGTGCCTTACACATGCAAGTCGAGCGAGGCGTGTAGCAATACACAGTCGAGCGGCGAACGGGTGAGTAACACGTGGATAACCTGCCCAGAGGTGGGGGATAACCCGGGGAAACTCGGGCTAATACCGCATGATACCGAGAGGTCAAAGGGGGCTCGCAAGGGCTCTCGCCATTGGAGGGGTCCGCGTCCGATTAGCTAGTTGGTAGGGTAATGGCCTACCAAGGCGACGATCGGTAGCCGGCCTGAGAGGGTGATCGGCCACACTGGAACTGAGACACGGTCCAGACTCCTACGGGAGGCAGCAG	Bacteria	Acidobacteria	Holophagae	Subgroup_7	Not assigned	Not assigned	Not assigned	34	79	51
84	GACAAACGCTGGCGGCGTGCGTAACACATGCAAGTCGGACGCGCGGGGCAACCTGGCGCGTGGCGGACGGGTGAGGAACACGTGAGGAACCTGACCTTTGGTGGGGGATAGCTCGCAGAAATGCGGGATAATCCCGCATACGTCTCGTATCGGAAGTGGTACGAGAGAAAGCAGCAATGCGCCGAAGGAGGGGCTTGCGGCCGATTAGCTAGTTGGTGGGGTAAGAGCCTACCAAGGCGACGATCGGTAGCTGGTCTGAGAGGATGAGCAGCCACACTGGGATTGAGAACGGCCCAGACTCCTACGGGGGGCAGCAGTGA	Bacteria	Chloroflexi	Ktedonobacteria	Ktedonobacterales	JG30-KF-AS9	Not assigned	Not assigned	4	4	155
85	AGCGAACGCTGGCGGCAGGCTTAACACATGCAAGTCGAACGCTCGTCTTCGGACGGGAGTGGCAGACGGGTGAGTAACACGTGGGAACGTACCCTTTGGTTCGGAATAACGCAGGGAAACTTGCGCTAATACCGGATACGCCCTTTTGGGGAAAGGTTTACTGCCGAAGGATCGGCCCGCGTCTGATTAGCTAGTTGGTGGGGTAACGGCCTACCAAGGCGACGATCAGTAGCTGGTCTGAGAGGATGATCAGCCACACTGGGACTGAGACACGGCCCAGACTCCTACGGGAGGCAGCAGTGGGGAATATTGGACAATGG	Bacteria	Proteobacteria	Alphaproteobacteria	Rhizobiales	Beijerinckiaceae	Methylobacterium	jeotgali	117	93	169
86	ATTGAACGCTGGCGGCATGCCTTACACATGCAAGTCGGACGGCAGCGCGGGCTTCGGCCTGGCGGCGAGTGGCGAACGGGTGAGTAATACATCGGAACATGTCCAGTAGTGGGGGATAGCCCGGCGAAAGCCGGATTAATACCGCATACGATCTGTGGATGAAAGCGGGGGACCGAAAGGCCTCGCGCTATTGGGGTGGCCGATGGCGGATTAGGTAGTTGGTGGGGTAAAGGCCTACCAAGCCGACGATCCGTAGCTGGTCTGAGAGGACGACCAGCCACACTGGGACTGAGACACGGCCCAGACTCCTACGGGAGGCA	Bacteria	Proteobacteria	Betaproteobacteria	Betaproteobacteriales	Burkholderiaceae	Burkholderia-Caballeronia-Paraburkholderia	Not assigned	118	0	43
87	ATTGAACGCTGGCGGCATGCTTTACACATGCAAGTCGAACGGCAGCGGGGGCTTCGGCCCGCCGGCGAGTGGCGAACGGGTGAGTAATGCATCGGAACGTACCCAGTGGTGGGGGATAGCTCGGCGAAAGCCGGATTAATACCGCATACGCCCTGAGGGGGAAAGCGGGGGACCTTCGGGCCTCGCGCCATTGGAGCGGCCGATGTCGGATTAGCTAGTTGGTGGGGTAAAGGCCCACCAAGGCTTCGATCCGTAGCTGGTCTGAGAGGATGATCAGCCACACTGGGACTGAGACACGGCCCAGACTCCTACGGGAGGCA	Bacteria	Proteobacteria	Betaproteobacteria	Betaproteobacteriales	Rhodocyclaceae	Azoarcus	Not assigned	50	93	16
88	GACGAACGCTGGCGGCGTGCCTAACACATGCAAGTCGAACGGGACCAGGGGCAACTCTGGTTCAGTGGCGGACGGGTGCGTAACACGTGAGGAACATGACTTTCGGCGGGGGATAGCCGGCCCAACGGCCGGGTAATACCGCGTACGACCTTTCGGGGACATCCCCGGCTGGTGAAAGCAGCAATGCGCCGATCGAGTGCCTCGCGGCCTATCAGCTAGTTGGTGGGGTAACGGCTCACCAAGGCGACGACGGGTAGCTGGTCTGAGAGGATGGCCAGCCACATTGGGACTGAGACACGGCCCAGACTCCTACGGGAGGC	Bacteria	Gemmatimonadetes	Gemmatimonadetes	Gemmatimonadales	Gemmatimonadaceae	Not assigned	Not assigned	109	0	50
89	AGCGAACGCTGGCGGCAGGCCTAACACATGCAAGTCGAGCGCCCCGCAAGGGGAGCGGCAGACGGGAGAGTAACACGTGGGAACGTACCCTTCAGTACGGAACAACCAAGGGAAACTTTGGCTAATACCGTATACGTCCGTAAGGAGAAAGATTTATCGCTGAAGGATCGGCCCGCGTCTGATTAGCTAGTTGGTGAGGTAACGGCTCACCAAGGCGACGATCAGTAGCTGGTCTGAGAGGATGATCAGCCTCACTGGGACTGAGACACGGCCCAGACTCCTACGGGAGGCAGCAGTGGGGAATATTGGACAATGGGCGC	Bacteria	Proteobacteria	Alphaproteobacteria	Rhizobiales	Xanthobacteraceae	Not assigned	Not assigned	33	91	34
90	ATTGAACGCTGGCGGAATGCTTTACACATGCAAGTCGAACGGCAGCACGGGTGCTTGCACCTGGTGGCGAGTGGCGAACGGGTGAGTAATGCATCGGAACGTACCGAGTAATGGGGGATAACGCAGCGAAAGTTGTGCTAATACCGCATACGCCCTGAGGGGGAAAGTGGGGGATCGCAAGACCTCACGTTATTCGAGCGGCCGATGTCTGATTAGCTAGTTGGTGGGGTAAAGGCCTACCAAGGCGACGATCAGTAGCGGGTCTGAGAGGATGATCCGCCACACTGGGACTGAGACACGGCCCAGACTCCTACGGGAGG	Bacteria	Proteobacteria	Betaproteobacteria	Betaproteobacteriales	Hydrogenophilaceae	Thiobacillus	Not assigned	0	155	0
91	GACAAACGCTGGCGGCGTGCATAAAACATGCAAGTCGAACGGGCGATCCCCGCAAGGGGAAAGCTAGTGGCGAACGGCTGAGTAACACGTAGGTGACCTGCCCCGAAGTGGGGGATAACGACTCGAAAGAGTCGCTAATACCGCATGTGACCACTCATTCATTTGGGTGCTCAAAGTCGCAAGACGCTTTGGGAGGGGCCTGCGGCGGATTAGCTAGTTGGTGGGGTAACGGCCTACCAAGGCGTCGATCCGTAGCTGGTCTGAGAGGATGGCCAGCCAGACTGGGACTGAGACACGGCCCAGACTCCTACGGGAGGCAG	Bacteria	Chloroflexi	P2-11E	Not assigned	Not assigned	Not assigned	Not assigned	7	72	75
92	AACGAACGCTGGCGGCGTGCTTAACACATGCAAGTCGAACGAGAAGTACGTAGCAATACGTATTGTAAAGTGGCGCACGGGTGAGTAACACGTGGGTAATCTGCCCTTGAGTTTGGGATAACCCCGCGAAAGCGGGGCTAATACCGGATAAGACCACGGGGACCAAAGTCCCTGAGGTAAAAGATGGCCTCTATTTATAAGCTATCACTTGAGGATGAGCCCGCGGCCCATTAGCTAGTTGGTAGGGTAACGGCCTACCAAGGCTATGATGGGTAGCTGGTCTGAGAGGACGATCAGCCACACTGGAACTGAGACACGGT	Bacteria	Nitrospirae	4-29-1	Not assigned	Not assigned	Not assigned	Not assigned	0	146	7
93	AACGAACGCTGGCGGCGTGCCTAACACATGCAAGTCGCGCGAGAAAAGGGGGGCAACTCCCTGAGTAAAGCGGCGAACGGGTGAGTAACACGTAGGTAATCTACCCTCGAGTCCAGGATAACCTACCGAAAGGTGGGCTAATACCGGATATGACCACGGGAGTTCCGGCTCCTGCGGTGAAAGGTGGCCTCTGCTTGCAAGCTACCGCTCGAAGATGAGCCTGCGCGCCATTAGCTAGTTGGTGGGGTAACGGCCCACCAAGGCGATGATGGCTAGCTGGTCTGAGAGGATGGCCAGCCACACTGGGACTGAAACACGGC	Bacteria	Proteobacteria	Deltaproteobacteria	Desulfarculales	Desulfarculaceae	Not assigned	Not assigned	12	66	75
94	AGCGAACGCTGGCGGCAGGCTTAACACATGCAAGTCGAGCGGGCACTTCGGTGTCAGCGGCGGACGGGTGAGTAACGCGTGGGAACGTGCCTTCTGGTTCGGAATAACTCAGGGAAACTTGAGCTAATACCGGATACGCCCTTTTGGGGAAAGGTTTACTGCCGGAAGATCGGCCCGCGTCTGATTAGCTAGTTGGTGGGGTAATGGCCTACCAAGGCGACGATCAGTAGCTGGTCTGAGAGGATGATCAGCCACACTGGGACTGAGACACGGCCCAGACTCCTACGGGAGGCAGCAGTGGGGAATATTGGACAATGGGC	Bacteria	Proteobacteria	Alphaproteobacteria	Rhizobiales	Beijerinckiaceae	Methylobacterium	Not assigned	227	175	132
95	AACGAACGCTGGCGGCATGCCTAACACATGCAAGTCGAACGTGATCCGGGACTTCGGTTCCGGTGAAAGTGGCGGACGGGTGAGTAACGCGTGGGAACCTGCCCAGTGGTAGGGGATAACCGCGGGAAACTGCGGCTAATACCCTATGCGCCCTGCGGGGCAAAGATTCATCGCCATTGGAGGGGCCCGCGTCGGATTAGGTAGTTGGTGGGGTAACGGCCTACCAAGCCATCGATCCGTAGCTGGTCTGAGAGGATGATCAGCCACACTGGGACTGAGACACGGCCCAGACTCCTACGGGAGGCAGCAGTGGGGAGTAT	Bacteria	Proteobacteria	Alphaproteobacteria	Not assigned	Not assigned	Not assigned	Not assigned	0	48	102
96	ATTGAACGCTGGCGGCATGCCTTACACATGCAAGTCGAACGGCAGCACGGGGGCAACCCTGGTGGCGAGTGGCGAACGGGTGAGTAATACATCGGAACGTGTCCAGTAGTGGGGGATAGCCCGGCGAAAGCCGGATTAATACCGCATACGACCTACGGGTGAAAGCGGGGGATCGCAAGACCTCGCGCTATTGGAGCGGCCGATGTCAGATTAGGTTGTTGGTGGGGTAAAGGCCCACCAAGCCGACGATCTGTAGCTGGTCTGAGAGGACGACCAGCCACACTGGGACTGAGACACGGCCCAGACTCCTACGGGAGGCA	Bacteria	Proteobacteria	Betaproteobacteria	Betaproteobacteriales	Burkholderiaceae	Rhizobacter	Not assigned	150	0	0
97	GATGAACGCTGGCGGCGTGCTTAACACATGCAAGTCGAACGATGATGCCCACTTGTGGGTGGATTAGTGGCGAACGGGTGAGTAACACGTGAGTAACCTGCCCTTGACTCTGGGATAAGCCTGGGAAACTGGGTCTAATACCGGATATGACCTTCCATCGCATGGTGGTTGGTGGAAAGCTTTTGTGGTTTTGGATGGACTCGCGGCCTATCAGCTTGTTGGTGGGGTAATGGCCTACCAAGGCGACGACGGGTAGCCGGCCTGAGAGGGTGACCGGCCACACTGGGACTGAGACACGGCCCAGACTCCTACGGGAGGCA	Bacteria	Actinobacteria	Actinobacteria	Micrococcales	Micrococcaceae	Pseudarthrobacter	Not assigned	120	19	10
98	GACGAACGCTGGCGGCGTGCTTAACACATGCAAGTCGAACGATGAACCACTTCGGTGGGGATTAGTGGCGAACGGGTGAGTAACACGTGGGTAATCTGCCCTTCACTCTGGGACAAGCCCTGGAAACGGGGTCTAATACCGGATAGCACTCCTGCAGGCATCTGTGGGGGTTGAAAGCTCCGGCGGTGAAGGATGAGCCCGCGGCCTATCAGCTTGTTGGTGAGGTAACGGCTCACCAAGGCGACGACGGGTAGCCGGCCTGAGAGGGCGACCGGCCACACTGGGACTGAGACACGGCCCAGACTCCTACGGGAGGCAGC	Bacteria	Actinobacteria	Actinobacteria	Streptomycetales	Streptomycetaceae	Streptomyces	Not assigned	9	0	140
99	AACGAACGCTGGCGGCAGGCCTAACACATGCAAGTCGAACGAGAAGCCACCTTCGGGTGGTGGACAGTGGCAGACGGGTGAGTAACGCGTGGGAACGTGCCTTTCGGTTCGGGATAACCCAGGGAAACTTGGGCTAATACCGGATACGCCCTTCGGGGGAAAGATTCATTGCCGAAAGATCGGCCCGCGTCGGATTAGCTAGTTGGTAGGGTAATGGCCTACCAAGGCGACGATCCGTAGCTGGTCTGAGAGGATGACCAGCCACACTGGGACTGAGACACGGCCCAGACTCCTACGGGAGGCAGCAGTGGGGAATATTG	Bacteria	Proteobacteria	Alphaproteobacteria	Rhizobiales	Methyloligellaceae	Not assigned	Not assigned	41	68	39
100	GATCAACGCTGGCGGCGTGCATGAGACATGCAAGTCGAACGGGTGACTCGGGCTTGCTCGAGTCGCTAGTGGCGAACGGCTGAGTAACGCGTAGGCGACCTGCCCCGAAGTGGGGAATAACTGCCCGAAAGGGTGGCTAATACCGCATGTGGTCGTGCGTTCGATCGCACGATCAAAGCCGCAAGGCGCTTCGGGAGGGGCCTGCGTCCGATTAGCTCGTTGGTGGGGTAATGGCCTACCAAGGCGACGATCGGTAGGTGGTCTGAGAGGACGATCACCCAGACTGGGACTGAGACACGGCCCAGACTCCTACGGGAGGC	Bacteria	Chloroflexi	KD4-96	Not assigned	Not assigned	Not assigned	Not assigned	0	0	148
101	AATCAACGCTGGCGGCGTGCCTAACACATGCAAGTCGCGCGCGAAAGGGGGGCAACCCCCGAGTAGAGCGGCGAACGGGTGAGTAACGCGTGGGTGATCTGCCTCCGAGTGGGGAATAACCCCGGGAAACTGGGGCTAATACCGCATGACATCCTCGAGTCACATCGGGGATCAAAGCCGGGGACCGCAAGGCCTGGCGCTTGGAGATGAGCCCGCGTCCGATTAGCTAGTTGGCGGGGTAACGGCCCACCAAGGCGACGATCGGTAGCCGGCCTGAGAGGGCGGACGGCCACACTGGGACTGAGACACGGCCCAGACTC	Bacteria	Acidobacteria	Subgroup_17	Not assigned	Not assigned	Not assigned	Not assigned	0	53	94
102	AACGAACGCTGGCGGCATGCCTAACACATGCAAGTCGAACGGATGGTCGCAAGACCATTAGTGGCGGACGGGTGCGTAACGCGTGGGAACCTGCCTTGAAGTTCGGAATAACTGCGGGAAACTGCAGCTAATACCGGATGTGGCCTGAGGGCCAAAGGGGAAACTCGCTTCAAGAGGGGCCCGCGTCCGATTAGCTAGTTGGCGGGGTAACGGCCCACCAAGGCGATGATCGGTAGCTGGTCTGAGAGGACGACCAGCCACACTGGAACTGAGATACGGTCCAGACTCCTACGGGAGGCAGCAGTGGGGAATATTGGACA	Bacteria	Proteobacteria	Alphaproteobacteria	Not assigned	Not assigned	Not assigned	Not assigned	51	57	38
103	GACGAACGCTGGCGGCGCGCTTAATACATGCAAGTCGAGCGAGAACCATGGCTTCGGCCATGGGGACAGCGGCGAACGGGTGAGTAACACGTGGGTAATCAACCCCCGACACTGGGATAGCCCGGGGAAACCCGGATTAATACCGGATGCTCCGTCTGGCCCTCGGGCCGGCCGGAAAAGGGTAGCTTCGGCCTCCGGTCGGGGACGAGCCCGCGGCGGATTAGCTTGTTGGTGGGGTAATGGCCCACCAAGGCGACGATCCGTAGCTGGTCTGAGAGGACGATCAGCCACACTGGGACTGAGACACGGCCCAGACTCCT	Bacteria	Actinobacteria	Thermoleophilia	Gaiellales	Not assigned	Not assigned	Not assigned	78	10	57
104	ATTGAACGCTGGCGGCATGCTTTACACATGCAAGTCGAACGGCAGCGGGGGCTTCGGCCTGCCGGCGAGTGGCGAACGGGTGAGTAATGCATCGGAACGTACCCAGTCATGGGGGATAACTACGCGAAAGCGTAGCTAATACCGCATACGCCCTGAGGGGGAAAGCGGGGGATCGCAAGACCTCGCGTGATTGGAGCGGCCGATGTCGGATTAGCTAGTTGGTGGGGTAAAGGCCTACCAAGGCGACGATCCGTAGCGGGTCTGAGAGGATGATCCGCCACACTGGGACTGAGACACGGCCCAGACTCCTACGGGAGGCA	Bacteria	Proteobacteria	Betaproteobacteria	Betaproteobacteriales	Rhodocyclaceae	Azoarcus	evansii	64	18	62
105	ATTGAACGCTGGCGGCATGCCTAACACATGCAAGTCGAACGGCAGCGCGGGTAGCAATACCTGGCGGCGAGTGGCGGACGGGTGAGTAATGCATCGGGATCTACCCTGACGTGGGGGATAACCTCGGGAAACCGGGACTAATACCGCATACGTCCTACGGGAGAAAGCGGGGGACCTTCGGGCCTCGCGCGGCAGGACGAACCGATGTGCGATTAGCTAGTTGGCGGGGTAATGGCCCACCAAGGCGACGATCGCTAGCTGGTCTGAGAGGATGATCAGCCACACTGGGACTGAGACACGGCCCAGACTCCTACGGGAGG	Bacteria	Proteobacteria	Betaproteobacteria	Xanthomonadales	Rhodanobacteraceae	Rhodanobacter	humi	126	0	18
106	AACGAACGCTGGCGGCATGCTTAACACATGCAAGTCGAACGGACCCTTCGGGGTCAGTGGCGCACGGGTGAGTAACGCGTGGGAACCTGTCGAGAAGTGGGGAATAACCACTGGAAACGGTGGCTAATACCGCATGTGCCCCGAGGGGCAAAGGTCGAAAGGCCGCTTTTCGAGGGGCCCGCGTCCGATTAGCTTGTTGGTGGGGTAATGGCCTACCAAGGCTGCGATCGGTAGCTGGTCTGAGAGGATGATCAGCCACACTGGGACTGAGACACGGCCCAGACTCCTACGGGAGGCAGCAGTGGGGAATATTGGACAAT	Bacteria	Proteobacteria	Alphaproteobacteria	Rhodospirillales	Rhodopirillaceae	Defluviicoccus	Not assigned	0	140	3
107	AACGAACGCTGGCGGCATGCCTAACACATGCAAGTCGAACGAGACCTTCGGGTCTAGTGGCGCACGGGTGCGTAACGCGTGGGAATCTGCCCTCTGGTACGGAATAACTCAGGGAAACTTGAGCTAATACCGTATAATGACTTCGGTCCAAAGATTTATCGCCTGAGGATGAGCCCGCGTCGGATTAGCTAGTTGGTGAGGTAAAAGCTCACCAAGGCGACGATCCGTAGCTGGTCTGAGAGGATGATCAGCCACACTGGGACTGAGACACGGCCCAGACTCCTACGGGAGGCAGCAGTGGGGAATATTGGACAATGGGC	Bacteria	Proteobacteria	Alphaproteobacteria	Sphingomonadales	Sphingomonadaceae	Sphingomonas	Not assigned	68	0	75
108	AACGAACGCTGGCGGCATGCCTAACACATGCAAGTCGAACGAGACCTTCGGGTCTAGTGGCGCACGGGTGCGTAACGCGTGGGAATCTGCCCTTCGGTTCGGAATAACAGTTAGAAATGACTGCTAATACCGGATGATGACTTCGGTCCAAAGATTTATCGCCGAGGGATGAGCCCGCGTAGGATTAGCTTGTTGGTGAGGTAAAGGCTCACCAAGGCGACGATCCTTAGCTGGTCTGAGAGGATGATCAGCCACACTGGGACTGAGACACGGCCCAGACTCCTACGGGAGGCAGCAGTGGGGAATATTGGACAATGGGC	Bacteria	Proteobacteria	Alphaproteobacteria	Sphingomonadales	Sphingomonadaceae	Sphingomonas	Not assigned	115	0	27
109	ATTGAACGCTGGCGGCATGCCTTACACATGCAAGTCGAACGGCAGCGGGGGAGAAGCTTGCTTCTCCTGCCGGCGAGTGGCGAACGGGTGAGTAATACATCGGAACGTGCCCTGTAGTGGGGGATAACTAGTCGAAAGATTAGCTAATACCGCATACGACCTGAGGGTGAAAGTGGGGGACCGCAAGGCCTCATGCTATAGGAGCGGCCGATGTCTGATTAGCTAGTTGGTGGGGTAAAGGCCCACCAAGGCGACGATCAGTAGCTGGTCTGAGAGGACGATCAGCCACACTGGGACTGAGACACGGCCCAGACTCCTAC	Bacteria	Proteobacteria	Betaproteobacteria	Betaproteobacteriales	Burkholderiaceae	Ralstonia	mannitolilytica	37	0	104
110	GATAAACGCTGGCGGCGTGCATGAGACATGCAAGTCGAACGGACGATTGGGGCTTGCTCCGATCGTTAGTGGCGGACGGCTGAGTAACGCGTAGGTGACCTGCCCCGAAGTGGGGAATAACTGCCCGAAAGGGTGGCTAATACCGCATGTGGTGGTGCGTTCAATCGCACCAGTAAAGCCGCAAGGCGCTTCGGGAGGGGCCTGCGTCCGATTAGCTCGTTGGTGGGGTAACGGCTCACCAAGGCGACGATCGGTAGGTGGTCTGAGAGGACGATCACCCAGACTGGGACTGAGACACGGCCCAGACTCCTACGGGAGGC	Bacteria	Chloroflexi	KD4-96	Not assigned	Not assigned	Not assigned	Not assigned	30	42	68
111	GACGAACGCTGGCGGCGCGCTTAACACATGCAAGTCGAACGGTGAACGGGGCTTCGGCCCCGGGATCAGTGGCGAACGGGTGCGTACCACGTGGGCAACCTGCCCCAGACTCTGGGATAACTCCGGGAAACCGGGGCTAATACCGGATACTCCGACCGATCCGCATGCTTCGGTCGGGAAAGCTCCGGCGGTCTGGGATGGGCCCGCGGCCTATCAGCTCGTTGGTGGGGTAACGGCCTACCAAGGCTTCGACGGGTAGCTGGTCTGAGAGGACGACCAGCCACACTGGGACTGAGATACGGCCCAGACTCCTACGGGAG	Bacteria	Actinobacteria	MB-A2-108	Not assigned	Not assigned	Not assigned	Not assigned	0	55	85
112	AATGAACGCTGGCGGCGTGCTTTACACATGCAAGTCGAGCGAGGCGTGTAGCAATACACAGTCGAGCGGCGAACGGGTGAGTAACGCGTGGATGACCTGCCCTTCAGCGGGGAATAACCCGGGGAAACTCGGGCTAATACCGCATACGACCGAGAGGTGAAAGCGGGGTCGCAAGATCTCGTACTGAAGGAGGGGTCCGCGTCCGATTAGCTAGTTGGTAGGGTAATGGCCTACCAAGGCGACGATCGGTAGCCGGCCTGAGAGGGTGATCGGCCACACTGGAACTGAGACACGGTCCAGACTCCTACGGGAGGCAGCAG	Bacteria	Acidobacteria	Holophagae	Subgroup_7	Not assigned	Not assigned	Not assigned	0	139	0
113	ATTGAACGCTGGCGGCATGCTTTACACATGCAAGTCGAACGGTAACAGGGGCTTCGGCCCGCTGACGAGTGGCGAACGGGTGAGTAATGCGTCGGAACGCACCGAGTAATGGGGGATAACGCAGCGAAAGCTGTGCTAATACCGCATACGCTCCGAGGAGGAAAGCAGGGGATCGTAAGACCTTGCGTTATTCGAGCGGCCGACGTCTGATTAGCTAGTTGGTGGGGTAAAGGCCCACCAAGGCGACGATCAGTAGCGGGTCTGAGAGGATGATCCGCCACACTGGGACTGAGACACGGCCCAGACTCCTACGGGAGGCA	Bacteria	Proteobacteria	Betaproteobacteria	Betaproteobacteriales	Chromobacteriaceae	Pseudogulbenkiania	ferrooxidans	114	24	0
114	AACGAACGCTGGCGGCGTGCTTAACACATGCAAGTCGAACGCGAAAGGGACTTCGGTCCTGAGTAAAGTGGCGCACGGGTGAGTAACGCGTGGATAATCTACCCAATGGTCTGGGATAACATTTCGAAAGGGGTGCTAATACCGGATAAGACCACGGAGTCTTTGGACTCTGCGGTAAAAGGTGGGGACCTTCGGGCCTACCGCAATTGGATGAGTCCGCGTACCATTAGCTAGTTGGTAGGGTAAAGGCCTACCAAGGCGACGATGGTTAGCTGGTCTGAGAGGATGATCAGCCACACTGGAACTGAGACACGGTCCAG	Bacteria	Proteobacteria	Deltaproteobacteria	Desulfuromonadales	Geobacteraceae	Geobacter	Not assigned	0	71	66
115	AATGAACGCTGGCGGCGTGCTTAACACATGCAAGTCGAACGAGATCGGGGGGGCAACTCCCCGGTTGAGTGGCGGACGGGTGAGTAACACGTGGGTAACCTGCCCGGAAGTGTGGAATACCTCGGGGAAACTCGAGCTAATACCGCATGACATCTTTGGGACGAGAGTCCTGACGATCAAAGCGGGGTCGCAAGATCTCGCGCTACCGGATGGGCCCGCGCCCGATTAGCTAGTTGGCGAGGTAACGGCTCACCAAGGCAACGATCGGTAGCCGGCCTGAGAGGGTGATCGGCCACACCGGAACTGAGACACGGTCCGGA	Bacteria	Acidobacteria	Holophagae	Subgroup_7	Not assigned	Not assigned	Not assigned	39	96	0
116	AATCAACGCTGGCGGCGTGCCTAACACATGCAAGTCGCGCGCGAAAGGGGGGCAACTCCCAAGTAGAGCGGCGAACGGGTGAGTAACGCGTGGGTGATCTACCTCCGAGTGGGGAACAACACCGGGAAACTGGTGCTAATACCGCATGACATCCTCGAGTCACATCGAGGATCAAAGCCGGGGACCGCAAGGCCTGGCGCTTGGAGATGAGCCCGCGTCCGATTAGCTAGTTGGCGGGGTAACGGCCCACCAAGGCGACGATCGGTAGCCGGCCTGAGAGGGCGGACGGCCACACTGGGACTGAGACACGGCCCAGACTC	Bacteria	Acidobacteria	Subgroup_17	Not assigned	Not assigned	Not assigned	Not assigned	0	135	0
117	AATCAACGCTGGCGGCGTGCCTAACACATGCAAGTCGAACGAGAAAGTCCGCAAGGATGAGTACAGTGGCGACCGGGTGAGTAACACGTGACTAACCTACCTCCGAGTGGGGAATAACTCCGGGAAACCGGAGCTAATACCGCATAACATCGCAAGATCAAAGCAGCAATGCGCTTGGAGAGGGGGTCGCGGCTGATTAGCTAGTTGGTAGGGTAACGGCCTACCAAGGCGAAGATCGGTATCCGGCCTGAGAGGGCGCACGGACACACTGGAACTGAAACACGGTCCAGACTCCTACGGGAGGCAGCAGTGGGGAATTT	Bacteria	Acidobacteria	Acidobacteriia	Acidobacteriales	Not assigned	Not assigned	Not assigned	0	0	135
118	ATTGAACGCTGGCGGAATGCTTTACACATGCAAGTCGAACGGCAGCACGGGGGCAACCCTGGTGGCGAGTGGCGAACGGGTGAGTAATACATCGGAACGTGCCCAGTCGTGGGGGATAACGTAGCGAAAGCTACGCTAATACCGCATACGAACTGAGGTTGAAAGCGGGGGATCGCAAGACCTCGCGCGATTGGAGCGGCCGATGGCAGATTAGGTAGTTGGTGGGGTAAAGGCCTACCAAGCCGACGATCTGTAGCTGGTCTGAGAGGACGACCAGCCACACTGGGACTGAGACACGGCCCAGACTCCTACGGGAGGCA	Bacteria	Proteobacteria	Betaproteobacteria	Betaproteobacteriales	Burkholderiaceae	Ramlibacter	Not assigned	112	22	0
119	ATTGAACGCTGGCGGCATGCTTTACACATGCAAGTCGAACGGCAGCGGGGGCTTCGGCCCGCCGGCGAGTGGCGAACGGGTGAGTAATGCATCGGAACGTACCCAGTCATGGGGGATAACTACGCGAAAGCGTAGCTAATACCGCATACGCCCTGAGGGGGAAAGCGGGGGATCGCAAGACCTCGCGTGATTGGAGCGGCCGATGTCGGATTAGCTAGTTGGTGGGGTAAAGGCCTACCAAGGCGACGATCCGTAGCGGGTCTGAGAGGATGATCCGCCACACTGGGACTGAGACACGGCCCAGACTCCTACGGGAGGCA	Bacteria	Proteobacteria	Betaproteobacteria	Betaproteobacteriales	Rhodocyclaceae	Azoarcus	tolulyticus	75	58	0
120	GACAAACGCTGGCGGGGTGCGTGAGACATGCAAGTCGAACGAGGTGCCATCGGGCTTGCTCGATGGTGTCCGAGTGGCGAACGGCTGAGTAACGCGTAGGTGACCTGCCCGGAAGTGGGGAATAACTGCCCGAAAGGGTGGCTAATACCGCATGTGGTCGGCGATTCGGTTCGTCGTCCAAAGGAGCAATCCGCTTCCGGAGGGGCCTGCGTCCGATTAGCTAGTTGGTGGGGTAACGGCTCACCAAGGCGACGATCGGTAGCTGGTCTGAGAGGATGATCAGCCAGACTGGGACTGAGATACGGCCCAGACTCCTACGG	Bacteria	Chloroflexi	Gitt-GS-136	Not assigned	Not assigned	Not assigned	Not assigned	109	24	0
121	AATCAACGCTGGCGGCGTGCCTAACACATGCAAGTCGAACGAGAAAGTGGAGCAATCCATGAGTAAAGTGGCGACCGGGTGAGTAACACGTGACTAACCTACCTCCGAGTGGGGAATAACTCCGGGAAACCGGGGCTAATACCGCATAACATCGCAAGATCAAAGCAGCAATGCGCTTGGAGAGGGGGTCGCGGCTGATTAGCTAGTTGGCGGGGTAACGGCCCACCAAGGCGAAGATCGGTATCCGGCCTGAGAGGGCGCACGGACACACTGGAACTGAAACACGGTCCAGACTCCTACGGGAGGCAGCAGTGGGGAAT	Bacteria	Acidobacteria	Acidobacteriia	Acidobacteriales	Not assigned	Not assigned	Not assigned	0	17	114
122	GACGAACGCTGGCGGCGTGCTTAACACATGCAAGTCGAGCGGTAAGGCCCTTCGGGGTACACGAGCGGCGAACGGGTGAGTAACACGTGGGTAACCTGCCCTGTACTCTGGGATAAGCCTTGGAAACGAGGTCTAATACCGGATATGACACCGGACTGCATGGTCTGGTGTGGAAAGTTCCGGCGGTACAGGATGGACCCGCGGCCTATCAGCTTGTTGGTGGGGTAATGGCCTACCAAGGCGACGACGGGTAGCCGGCCTGAGAGGGTGACCGGCCACACTGGGACTGAGACACGGCCCAGACTCCTACGGGAGGCAGC	Bacteria	Actinobacteria	Actinobacteria	Pseudonocardiales	Pseudonocardiaceae	Lechevalieria	Not assigned	109	21	0
123	AATCAACGCTGGCGGCGTGCCTAACACATGCAAGTCGAGCGAGAAAGTGGAGCAATCCATGAGTACAGCGGCGCACGGGTGAGTAACACGTGACTAACCTACCCTCGAGTGGGGAATAACCTGGGGAAACCCGGGCTAATACCGCATAACACCTACGGGTCAAAGGAGCAATCCGCTTGAGGAGGGGGTCGCGGCAGATTAGTTAGTTGGCAGGGTAATGGCCTACCAAGACGATGATCTGTATCCGGCCTGAGAGGGCGCACGGACACACTGGAACTGAAACACGGTCCAGACTCCTACGGGAGGCAGCAGTGGGGAAT	Bacteria	Acidobacteria	Acidobacteriia	Acidobacteriales	Acidobacteriaceae_(Subgroup_1)	Occallatibacter	Not assigned	0	0	130
124	AGCGAACGCTGGCGGCGTACTTAACACATGCAAGTCGAACGAGGATCATCGGTGTAGCAATACATCGGTGGTTCTAGTGGCGCACGGGTGAGTAACACGTGGGTAACCTGTCCTTGAGTTCGGGATACCCTCTCGAAAGGGAGGCTAATACCGGATACGTTCCTCGGATTGCGAAATCTGGGGAGGAAAGGCGGCGCAAGCTGCCGCTCTTGGAGGGGCTCGCGGCCTATCAGCTAGTTGGTGAGGTAACGGCTCACCAAGGCTATGACGGGTAGCTGGTCTGAGAGGACGACCAGCCACACGGGAACTGAGACACGGTC	Bacteria	Rokubacteria	NC10	Rokubacteriales	Not assigned	Not assigned	Not assigned	21	92	14
125	GATAAACGCTGGCGGCGTGCATGAGACATGCAAGTCGAACGGACGATCGGGGCTTGCTCTGATCGTTAGTGGCGGACGGCTGAGTAACGCGTAGGTGACCTGCCCCGAAGTGGGGAATAACTGCCCGAAAGGGTGGCTAATACCGCATGTGGTGGTGCGTTCAATCGCACCAGTAAAGCCGCAAGGCGCTTTGGGAGGGGCCTGCGTCCGATTAGCTCGTTGGTGGGGTAACGGCTCACCAAGGCGACGATCGGTAGGTGGTCTGAGAGGACGATCACCCAGACTGGGACTGAGACACGGCCCAGACTCCTACGGGAGGC	Bacteria	Chloroflexi	KD4-96	Not assigned	Not assigned	Not assigned	Not assigned	0	0	126
126	GACGAACGCTGGCGGCGTGCTTAACACATGCAAGTCGAACGATGAAGCCCTTCGGGGTGGATTAGTGGCGAACGGGTGAGTAACACGTGGGCAATCTGCCCTTCACTCTGGGACAAGCCCTGGAAACGGGGTCTAATACCGGATAATACTCCTGCCTGCATGGGCGGGGGTTGAAAGCTCCGGCGGTGAAGGATGAGCCCGCGGCCTATCAGCTTGTTGGTGGGGTAATGGCCCACCAAGGCGACGACGGGTAGCCGGCCTGAGAGGGCGACCGGCCACACTGGGACTGAGACACGGCCCAGACTCCTACGGGAGGCAGC	Bacteria	Actinobacteria	Actinobacteria	Streptomycetales	Streptomycetaceae	Streptomyces	Not assigned	58	32	35
127	ATTGAACGCTGGCGGCATGCCTTACACATGCAAGTCGAACGGCATCGCGGGGAAGCTTGCTTTCCTGGCGGCGAGTGGCGAACGGGTGAGTAACACATCGGAACGTACCGGCTAGTGGGGGATAACCCGTCGAAAGACGGGCTAATACCGCATACGCTCTTAGGAGGAAAGCAGGGGACCTTTGGGCCTTGCGCTAGCCGAGCGGCCGATGTCCGATTAGCTAGTTGGTGGGGTAAAGGCCTACCAAGGCGACGATCGGTAGCGGGTCTGAGAGGACGATCCGCCACACTGGGACTGAGACACGGCCCAGACTCCTACGG	Bacteria	Proteobacteria	Betaproteobacteria	Betaproteobacteriales	Hydrogenophilaceae	Hydrogenophilus	Not assigned	125	0	0
128	GATAAACGCTGGCGGCGTGCATGAGACATGCAAGTCGAACGAGTGACTCGGGCTTGCTCGAGTCGCTAGTGGCGGACGGCTGAGTAACGCGTAGGTGACCTGCCCCGAAGTGGGGAATAACTGCCCGAAAGGGTGGCTAATACCGCATGTGGTGGCACGTTCAATCGTGCCAGTAAAGCCGCAAGGCGCTTCGGGAGGGGCCTGCGTCCGATTAGCTCGTTGGTGGGGTAACGGCTCACCAAGGCGACGATCGGTAGGTGGTCTGAGAGGACGATCACCCAGACTGGGACTGAGACACGGCCCAGACTCCTACGGGAGGC	Bacteria	Chloroflexi	KD4-96	Not assigned	Not assigned	Not assigned	Not assigned	0	125	0
129	GATGAACGCTGGCGGCGTGCCTAACACATGCAAGTCGAACGGTAGCAGGCCTAGTTTACTAGGTGCTGACGAGTGGCGGACGGCTGAGTAACGCGTGGGAATGTGCCCTAAAGTGAGGGATAACGCACCGAAAGGTGTGCTAATACCGCATATGGTCTTCGGATTAAAGAATTTATTCGCTTTAGGAGCAGCCCGCGTCGGATTAGGTAGTTGGTGAGGTAAAGGCTCACCAAGCCCACGATCCGTAGCTGGTCTGAGAGGATGACCAGCCAGACTGGAACTGAGACACGGTCCAGACTCCTACGGGAGGCAGCAGTGAG	Bacteria	Patescibacteria	Saccharimonadia	Saccharimonadales	Not assigned	Not assigned	Not assigned	71	0	53
130	GACGAACGCTGGCGGCGTGCTTAACACATGCAAGTCGAGCGAGAACCTCAGGTGGGGTAACCCGCCTGAGGGGAGAGCGGCGAACGGGTGAGTAACACGTGGGCAACCTGCCCCAGACACTGGGATAACTCCGGGAAACCGGGGCTAATACCGGATACTCCGGCTGGATCGCATGGTTCGGTCGGGAAAGCTCCGACGGTCTGGGATGGGCCCGCGGCCTATCAGCTTGTTGGTGGGGTAACGGCCTACCAAGGCGATGACGGGTAGCTGGTCTGAGAGGACTGACAGCCACACTGGAACTGAGATACGGTCCAGACTCC	Bacteria	Actinobacteria	MB-A2-108	Not assigned	Not assigned	Not assigned	Not assigned	17	62	44
131	AGCGAACGCTGGCGGCAGGCCTAATACATGCAAGTCGAGCGGGTGTAGCAATACACCAGCGGCAGACGGGAGAGTAACACGTGGGAACGTGCCCTTCAGTTCGGAACAACCCAGGGAAACTTGGGCTAATACCGGATACGTCCGTAAGGAGAAAGATTTATCGCTGAAGGATCGGCCCGCGTCTGATTAGCTTGTTGGTGAGGTAACGGCTCACCAAGGCGACGATCAGTAGCTGGTCTGAGAGGATGATCAGCCTCACTGGGACTGAGACACGGCCCAGACTCCTACGGGAGGCAGCAGTAGGGAATATTGGACAATGG	Bacteria	Proteobacteria	Alphaproteobacteria	Rhizobiales	Xanthobacteraceae	Not assigned	Not assigned	13	0	109
132	GATAAACGCTGGCGGCGTGCATGAGACATGCAAGTCGAACGAACGATCGGGCTTGCTCGATCGTTAGTGGCGGACGGCTGAGTAACGCGTGGGTGACCTGCCCCGAAGTGGGGGATAACTGCCCGAAAGGGTGGCTAATACCGCATGTGGTGGTGCGTTCGTTCGCACCAGTAAAGCCGCAAGGCGCTTCGGGAGGGGCCTGCGTCCGATTAGCTCGTTGGTGGGGTAACGGCTCACCAAGGCGACGATCGGTAGGTGGTCTGAGAGGACGATCACCCAGACTGGGACTGAGACACGGCCCAGACTCCTACGGGAGGCAG	Bacteria	Chloroflexi	KD4-96	Not assigned	Not assigned	Not assigned	Not assigned	22	55	44
133	GATTAACGCTGGCGGCGTGCATGAGACATGCAAGTCGAACGGACGATCAGGGCTTGCTCTGTTCGTTAGTGGCGGACGGCTGAGTAACGCGTAGGTGACCTGCCCCGAAGTGGGGGATAACTGCCCGAAAGGGTGGCTAATACCGCATGTGGTGGTTCGTTCAATCGAACCATCAAAGCAGTGATGCGCTTCGGGAGGGGCCTGCGTCCGATTAGCTCGTTGGTGGGGTAACGGCTCACCAAGGCGACGATCGGTAGGTGGTCTGAGAGGACGATCACCCAGACTGGGACTGAGACACGGCCCAGACTCCTACGGGAGGC	Bacteria	Chloroflexi	KD4-96	Not assigned	Not assigned	Not assigned	Not assigned	22	28	69
134	AACGAACGCTGGCGGCGCGCCTAATACATGCAAGTCGAGCGAGAAGACGTAGCAATACGTTTGTAAAGCGGCGAACGGGTGAGGAATACATGGGTAACCTACCCTCGAGTGGGGAATAACTAGCCGAAAGGTTAGCTAATACCGCATACGACTCTTGGTCTGCGGATCGAGAGGGAAAGCGATACCGTGGGTATCGCGCTCTTGGATGGGCTCATGTCCTATCAGCTTGTTGGTGAGGTAATGGCTCACCAAGGCTTCGACGGGTAGCTGGTCTGAGAGGACGATCAGCCACACTGGCACTGCGACACGGGCCAGACTCC	Bacteria	Nitrospirae	Nitrospira	Nitrospirales	Nitrospiraceae	Nitrospira	Not assigned	118	0	0
135	GATAAACGCTGGCGGCGTGCATGAGACATGCAAGTCGAACGGACGATCGAGGCTTGCTTCGGTCGTTAGTGGCGGACGGCTGAGTAACGCGTAGGTGACCTGCCCCGAAGTGGGGAATAACTGCCCGAAAGGGTGGCTAATACCGCATGTGGTGGTGTGTTCAATCACACCAGTAAAGCCGCAAGGCGCTTCGGGAGGGGCCTGCGTCCGATTAGCTCGTTGGTGGGGTAACGGCTCACCAAGGCGACGATCGGTAGGTGGTCTGAGAGGACGATCACCCAGACTGGGACTGAGACACGGCCCAGACTCCTACGGGAGGC	Bacteria	Chloroflexi	KD4-96	Not assigned	Not assigned	Not assigned	Not assigned	0	117	0
136	GATCAACGCTGGCGGCGTGCATGAGACATGCAAGTCAAACGGGTGACTCGGGCTTGCTCGAGTCACTAGTGGCGGACGGCTGAGTAACGCGTGGGTGACCTGCCCCGAAGTGGGGAATAACTGCCCGAAAGGGTGGCTAATACCGCATGTGGTGGTGCTTTCGATTGCACCAGTAAAGCCGCAAGGCGCTTCGGGAGGGGCCTGCGTCCGATTAGCTCGTTGGTGGGGTAACGGCTCACCAAGGCGACGATCGGTAGGTGGTCTGAGAGGACGATCACCCAGACTGGGACTGAGACACGGCCCAGACTCCTACGGGAGGC	Bacteria	Chloroflexi	KD4-96	Not assigned	Not assigned	Not assigned	Not assigned	72	44	0
137	ATTGAACGCTGGCGGCGTGCCTAACACATGCAAGTCGAGCGGTAACAGGTGTAGCAATACATGCTGACGAGCGGCGAACGGGTGAGTAATGCTTCGGAATCTTCCCAGTTGTGGGGAATAACTAGCCGAAAGGTTAGCTAATACCGCATACGACCTACGGGTGAAAGCAGGGGATCGCAAGACCTTGCGCTATTGGATGAGCCGAAGTCGGATTAGCTAGTTGGTAGGGTAACGGCCTACCAAGGCGACAATCCGTAGCTGGTCTGAGAGGACGACCAGCCACACTGGGACTGAGACACGGCCCAGACTCCTACGGGAGG	Bacteria	Proteobacteria	Betaproteobacteria	Gammaproteobacteria_Incertae_Sedis	Unknown_Family	Acidibacter	Not assigned	77	36	0
138	ATTGAACGCTGGCGGCATGCCTTACACATGCAAGTCGAACGGCAGCACGGACTTCGGTCTGGTGGCGAGTGGCGAACGGGTGAGTAATATATCGGAACGTACCCTGGAGTGGGGGATAACGCAGCGAAAGTTGCGCTAATACCGCATACGATCTACGGATGAAAGTGGGGGCTCGCAAGACCTCATGCTCGTGGAGCGGCCGATATCTGATTAGCTAGTTGGTAGGGTAAAAGCCTACCAAGGCATCGATCAGTAGCTGGTCTGAGAGGACGACCAGCCACACTGGGACTGAGACACGGCCCAGACTCCTACGGGAGGCA	Bacteria	Proteobacteria	Betaproteobacteria	Betaproteobacteriales	Burkholderiaceae	Herminiimonas	Not assigned	113	0	0
139	AACGAACGCTGGCGGCAGGCTTAACACATGCAAGTCGAACGGGTGTAGCAATACATCAGTGGCAGACGGGTGAGTAACACGTGGGAACCTTCCTCGTTGTACGGGACAACTCAGGGAAACTTGAGCTAATACCGTATACGTCCGAGAGGAGAAAGATTTATCGCAATGAGACGGGCCCGCGTCGGATTAGCTAGTTGGTGGGGTAACGGCCTACCAAGGCGACGATCCGTAGCTGATCTGAGAGGATGATCAGCCACACTGGGACTGAGACACGGCCCAGACTCCTACGGGAGGCAGCAGTGGGGAATCTTGGACAATGG	Bacteria	Proteobacteria	Alphaproteobacteria	Rhizobiales	Rhizobiales_Incertae_Sedis	Nordella	oligomobilis	0	0	113
140	GACTAACGCTGGAGGCGTGCCTAACACATGCAAGTCGAACGAGCATTCATGGTGTAGCAATACATGGTGGATGCGAGTGGCAGACGGGTGAGTAACGCGTAGTCAACCTGCCTTCTTGTGGGGGATAACTATCCGAAAGGGTAGCTAATACCGCATACGCTCTCATTGCCGCATGGTGATGAGAGGAAAGGAGCAATTCGCAGGGAGAGGGGACTGCGTCCCATTAGCTAGTTGGTGGGGTAAAGGCCTACCAAGGCGACGATGGGTAGCTGGTATGAGAGTACGACCAGCCACACTGGGACTGAGAGACGGCCCAGACT	Bacteria	WPS-2	Not assigned	Not assigned	Not assigned	Not assigned	Not assigned	0	0	113
141	AACGAACGCTGGCGGCAGGCCTAACACATGCAAGTCGAACGCCGTAGCAATACGGAGTGGCAGACGGGTGAGTAACGCGTGGGAACCTTCCCTATGGTTCGGAATAGCTCAGGGAAACCTGGGGTAATACCGGATAAGCCCTTCGGGGGAAAGATTTATCGCCATTGGATGGGCCCGCGTCGGATTAGCTAGTTGGTGAGGTAACGGCTCACCAAGGCGACGATCCGTAGCTGGTCTGAGAGGATGATCAGCCACACTGGGACTGAGACACGGCCCAGACTCCTACGGGAGGCAGCAGTGGGGAATATTGGACAATGGGC	Bacteria	Proteobacteria	Alphaproteobacteria	Rhizobiales	Hyphomicrobiaceae	Pedomicrobium	Not assigned	85	27	0
142	AATCAACGCTGGCGGCGTGCCTAACACATGCAAGTCGAACGGGAAAGTGGAGCAATCCATGAGTATAGTGGCGACCGGGTGAGTAACACGTGACTAACCTGCCCTTGAGTGGGGGATAACCTCGGGAAACCGGGGCTAATACCGCATAACATCTTCGGGATGAGAAGCCGGAGATCAAAGGAGCAATTCGCTCGAGGAGGGGGTCGCGGCTGATTAGCTAGTTGGCGGGGTAACGGCCCACCAAGGCTTTGATCGGTAGCCGGCCTGAGAGGGCGCACGGCCACACTGGAACTGAAACACGGTCCAGACTCCTACGGGAG	Bacteria	Acidobacteria	Acidobacteriia	Acidobacteriales	Not assigned	Not assigned	Not assigned	0	70	41
143	GACGAACGCTGGCGGCGTGCTTAACACATGCAAGTGGTGCGACGAACCAGGGCTTGCCCTGGGGCAAAGCCGCGAACGGGTGAGTAACACGTGGGTAACCTGCCCCGATGACCGGGACAACTCGAGGAAACTCGGGCTAATACCGGATGTGGCGCACAGGCATAAGCCTGTTCGCTAAAGGAAGCTTCGGCCTCCGCATTGGGAGGGGCCCGCGGCCCATTAGCTTGTTGGTGGGGTCACGGCCTACCAAGGCGACGATGGGTAGCTGGTCTGAGAGGACGATCAGCCACACTGGGACTGAGACACGGCCCAGACTCCTA	Bacteria	Actinobacteria	Thermoleophilia	Solirubrobacterales	67-14	Not assigned	Not assigned	0	0	110
144	ATTGAACGCTGGCGGCATGCCTTACACATGCAAGTCGAACGGCAGCACGGAGCTTGCTCTGGTGGCGAGTGGCGAACGGGTGAGTAATATATCGGAACGTACCCTGGAGTGGGGGATAACGTAGCGAAAGTTACGCTAATACCGCATACGATCTACGGATGAAAGTGGGGGATCGCAAGACCTCATGCTCGTGGAGCGGCCGATATCTGATTAGCTAGTTGGCGGGGTAAGAGCCCACCAAGGCATCGATCAGTAGCTGGTCTGAGAGGACGACCAGCCACACTGGAACTGAGACACGGTCCAGACTCCTACGGGAGGCA	Bacteria	Proteobacteria	Betaproteobacteria	Betaproteobacteriales	Burkholderiaceae	Janthinobacterium	Not assigned	80	0	30
145	GATGAACGCTGGCGGCGTGCCTAATACATGCAAGTCGAACGAGGTGCTTTTGTAGCAATACGAGAGTATCCTAGTGGCGAACGGGTGAGTAACGCGTTGGTGACCTACCCCAAAGTGTGGGATAACAGTCCGAAAGGATTGCTAATACCGCATGTGGTCATTGGATTTAGAAACTGATGACTAAAGGAGCAATTCGCTTTGGGAGGGACCTGCGTCCCATCAGCTAGTTGGTGAGGTAACGGCTCACCAAGGCGACGACGGGTAGGGGACCTGAGAGGGTGGCCCCCCACAATGGAACTGAAACACGGTCCATACACCTA	Bacteria	Chloroflexi	Anaerolineae	Anaerolineales	Anaerolineaceae	UTCFX1	Not assigned	51	59	0
146	GATGAACGCTGGCGGCGTGCTTAACACATGCAAGTCGAACGGATCATTTGTAGCAATATGAATGGTTAGTGGCAAACGGGTGCGTAACACGTGGGTAACCTACCCTAGAGTGGGGAATAACGACCCGAAAGGGTCGCTAATACCGCATATGCTCGAGAGAGTAAAGTGGCGCGCAAGCGACACGCTTTGGGATGGACCTGCGTCCCATCAGGTAGTTGGTGAGGTAATGGCTCACCAAGCCAATGACGGGTAGCTGGTCTGAGAGGACGATCAGCCACACTGGCACTGAGACACGGGCCAGACTCCTACGGGAGGCAGCA	Bacteria	Chloroflexi	Anaerolineae	RBG-13-54-9	Not assigned	Not assigned	Not assigned	0	38	71
147	GACGAACGCTGGCGGCGTGCCTAACACATGTAAGTCGAACGGGATTGGGGGGGCAACTCTCCAATTCAGTGGCAGACGGGTGCGTAACACGTGAGAAACTTGTCCATCGGTGGGGGATAGCCGGCCCAACGGCCGGTTAATACCGCGTACGATCGTTCGGGGGCATCCCTGAATGATGAAAGCATCGCAAGATGCGCCGGCGGAGAGTCTCGCGGCCTATCAGCTAGTTGGCGGGGTAACGGCCCACCAAGGCGACGACGGGTAGCTGGTCTGAGAGGATGGCCAGCCACATTGGGACTGAGACACGGCCCAGACTCCTA	Bacteria	Gemmatimonadetes	Gemmatimonadetes	Gemmatimonadales	Gemmatimonadaceae	Not assigned	Not assigned	27	13	69
148	ATTGAACGCTGGCGGCATGCTTTACACATGCAAGTCGAACGGCAGCACGGGGGCAACCCTGGTGGCGAGTGGCGAACGGGTGAGTAATGCATCGGAACGTATCTTCGAGTGGGGGATAACGCACCGAAAGGTGTGCTAATACCGCATAATCTCTACGGAGAAAAGCAGGGGATCGCAAGACCTTGCGCTCTTGGAGCGGCCGATGTCTGATTAGCTAGTTGGTGAGGTAAAGGCTTACCAAGGCGACGATCAGTAGCTGGTCTGAGAGGACGACCAGCCACACTGGGACTGAGACACGGCCCAGACTCCTACGGGAGGCA	Bacteria	Proteobacteria	Betaproteobacteria	Betaproteobacteriales	Nitrosomonadaceae	Nitrosospira	Not assigned	13	60	35
149	AGCGAACGCTGGCGGCAGGCCTAACACATGCAAGTCGAGCGCCCCGCAAGGGGAGCGGCAGACGGGAGAGTAACACGTGGGAACGTACCCTTCAGTTCGGAACAACCCAGGGAAACTTGGGCTAATACCGGATACGTCCGTAAGGAGAAAGATTTATCGCTGAGGGATCGGCCCGCGTCTGATTAGCTAGTTGGTGGGGTAATGGCCCACCAAGGCGACGATCAGTAGCTGGTCTGAGAGGATGATCAGCCTCACTGGGACTGAGACACGGCCCAGACTCCTACGGGAGGCAGCAGTGGGGAATATTGGACAATGGGCGC	Bacteria	Proteobacteria	Alphaproteobacteria	Rhizobiales	Xanthobacteraceae	Not assigned	Not assigned	108	0	0
150	GACGAACGCTGGCGGCGTGCTTAACACATGCAAGTCGAGCGGTAAGGCCCTTCGGGGTACACGAGCGGCGAACGGGTGAGTAACACGTGGGTAACCTGCCCTGTACTCTGGGATAAGCCTTGGAAACGAGGTCTAATACCGGATACGACCACTTGACGCATGTCTGGTGGTGGAAAGTTCCGGCGGTATGGGATGGACCCGCGGCCTATCAGCTTGTTGGTGGGGTAATGGCCTACCAAGGCGACGACGGGTAGCCGGCCTGAGAGGGTGATCGGCCACACTGGGACTGAGACACGGCCCAGACTCCTACGGGAGGCAGC	Bacteria	Actinobacteria	Actinobacteria	Pseudonocardiales	Pseudonocardiaceae	Lechevalieria	Not assigned	34	39	35
151	AACGAACGCTGGCGGCATGCCTAACACATGCAAGTCGAACGCGTGTAGCAATACACGAGTGGCGGACGGGTGAGTAACGCGTGGGAACCTGCCCAATGGTAGGGAATAACTGCGGGAAACTGCAGCTAATACCCTATGCTCCCTACGGGGGAAAGATTTATCGCCATTGGAGGGGCCCGCGTCGGATTAGCTAGTTGGCGGGGTAATGGCCCACCAAGGCTACGATCCGTAGCTGGTCTGAGAGGATGATCAGCCACACTGGGACTGAGATACGGCCCAGACTCCTACGGGAGGCAGCAGTGGGGAATATTGGACAATGG	Bacteria	Proteobacteria	Alphaproteobacteria	Not assigned	Not assigned	Not assigned	Not assigned	45	51	11
152	AATCAACGCTGGCGGCGTGCCTAACACATGCAAGTCGAACGAGAAAGTGGAGCAATCCATGAGTACAGTGGCGACCGGGTGAGTAACACGTGACTAACCTACCCTAGAGTGGGGGATAACCCCGGGAAACCGGGGCTAATACCGCATAACATCACGAGGGGAAGATCCTTGTGATCAAAGGAGCAATCCGCTCAAGGAGGGGGTCGCGGCTGATTAGCTAGTTGGTGAGGTAACGGCCCACCAAGGCTTAGATCAGTAGCCGGCCTGAGAGGGCGCACGGCCACACTGGAACTGAAACACGGTCCAGACTCCTACGGGAG	Bacteria	Acidobacteria	Acidobacteriia	Acidobacteriales	Not assigned	Not assigned	Not assigned	0	107	0
153	AGTGAACGCTGGCGGCAGGCCTAACACATGCAAGTCGAGCGGCAGCACGGGGGCAACCCTGGTGGCGAGCGGCGGACGGGTGAGGAATACATCGGAATCTGCCTTGTTGTGGGGGATAACGTAGGGAAACTTACGCTAATACCGCATAAGACCGAAAGGTGAAAGTGGGGGACCGCAAGGCCTCACGCGACAAGATGAGCCGATGTCGGATTAGCTAGTTGGTGAGGTAATGGCTCACCAAGGCGACGATCCGTAGCTGGTCTGAGAGGATGATCAGCCACACTGGAACTGAGACACGGTCCAGACTCCTACGGGAGGCA	Bacteria	Proteobacteria	Betaproteobacteria	Xanthomonadales	Rhodanobacteraceae	Dokdonella	Not assigned	70	37	0
154	AACGAACGTTGGCGGCGTGGATTAGGCATGCAAGTCGAACGCGAAAGGGTAGCAATACCCGAGTAAAGTGGCGAACGGGTGAGTAACGCGTAGGAAACCTGCCTTCGAGTGGGGGATAACATTCCTAACGGGATGCTAATACCGCATGAAACTGAGAGGTCGCATGGCCTCACAGTCAAAGGTGGCCTCTATTTATAAGCTACCGCTCAAAGATGGTCCTGCGTCCCATTAGCTAGTTGGTGGGGTAACGGCTCACCAAGGCTCCGATGGGTAGCCGATCTGAGAGGATGACCGGCCACACTGGGACTGAGATACGGCCC	Bacteria	Latescibacteria	Not assigned	Not assigned	Not assigned	Not assigned	Not assigned	76	30	0
155	ATTGAACGCTGGCGGCATGCCTTACACATGCAAGTCGAACGGCAGCACGGGGGCAACCCTGGTGGCGAGTGGCGAACGGGTGAGTAATACATCGGAACGTGCCCTGAAGTGGGGGATAACGTAGCGAAAGTTACGCTAATACCGCATATTCTGTGAGCAGGAAAGCAGGGGATCGCAAGACCTTGCGCTTTAGGAGCGGCCGATGTCGGATTAGCTAGTTGGTGAGGTAAAGGCTCACCAAGGCGACGATCCGTAGCGGGTCTGAGAGGATGATCCGCCACACTGGGACTGAGACACGGCCCAGACTCCTACGGGAGGCA	Bacteria	Proteobacteria	Betaproteobacteria	Betaproteobacteriales	Rhodocyclaceae	Propionivibrio	Not assigned	32	50	24
156	GATGAACGCTGGCGGCGTGCCTAATACATGCAAGTCGAGCGGTAAGGCCCCTTCGGGGGTACACGAGCGGCGGACGGCTGAGTAACGCGTAGGAATGTACCCCAAAGTGAGGGATAAGCACCAGAAATGGTGTCTAATACCGCATGTGATCCACGGATTAAAGCTTTATGCGCTTTGGGAACAGCCTGCGTTCGATTAGCTAGTTGGTAGTGTAATGGACTACCAAGGCGATGATCGATAGCTGGTCTGAGAGGATGATCAGCCAGACTGGGACTGAGACACGGCCCAGACTCCTACGGGAGGCAGCAGTAGGGAATTTT	Bacteria	Patescibacteria	Saccharimonadia	Saccharimonadales	Not assigned	Not assigned	Not assigned	106	0	0
157	AACGAACGCTGGCGGCGCGCCTAATACATGCAAGTCGAGCGAGAAGACGTAGCAATACGTTTGTAAAGCGGCGAACGGGTGAGGAATACATGGGTAACCTACCCTAGAGTGGGGAATAACTAGCCGAAAGGTTAGCTAATACCGCGTACGCTTCTTGGACTTCGGTTCAGGGAGGAAAGCGATACCGAGGGTATCGCGCTCTTGGATGGGCTCATGTCCTATCAGCTTGTTGGTGAGGTAACGGCTCACCAAGGCTTCGACGGGTAGCTGGTCTGAGAGGACGATCAGCCACACTGGCACTGCGACACGGGCCAGACTCC	Bacteria	Nitrospirae	Nitrospira	Nitrospirales	Nitrospiraceae	Nitrospira	Not assigned	57	39	9
158	AGCGAACGCTGGCGGCGTACTTAACACATGCAAGTCGAACGGGGATCGTCGGGTTAGCAATAATTCGGCGGTCCTAGTGGCGCACGGGTGAGTAACACGTGGGTAACCTGCCCTTGAGTTCGGGATACCCCCTCGAAAGGGGGGCTAATACCGGATACGTTCCTCGGATCGACAGGTCTGGGGAGGAAAGGTGGCGCAAGCTGCCGCTCTTGGAGGGGCTCGCGGCCTATCAGCTAGTTGGCGGGGTAACGGCCCACCAAGGCTATGACGGGTAGCTGGTCTGAGAGGACGACCAGTCACACGGGGACTGAGACACGGCC	Bacteria	Rokubacteria	NC10	Rokubacteriales	Not assigned	Not assigned	Not assigned	0	61	44
159	ATTGAACGCTGGCGGCATGCTTTACACATGCAAGTCGAACGGGGTGGGGGGGCAACTCCTCATTCAGTGGCGAACGGGTGAGTAATGCATCGGAACGTGTCCCGTAGTGGGGGATAACGCCGCGAAAGCGGCGCTAATACCGCATACGCTCTACGGAGGAAAGCGGGGGATCGCAAGACCTCGCGCTAGGGGAGCGGCCGATGTCCGATTAGCTTGTTGGTGGGGTAATGGCTTACCAAGGCGACGATCGGTAGCTGGTCTGAGAGGATGATCAGCCACACTGGGACTGAGACACGGCCCAGACTCCTACGGGAGGCAGC	Bacteria	Proteobacteria	Betaproteobacteria	Betaproteobacteriales	SC-I-84	Not assigned	Not assigned	0	0	105
160	GATGAACGCTGGCGGCGTGCTTAACACATGCAAGTCGAACGATGATGCCAGCTTGCTGGTGGATTAGTGGCGAACGGGTGAGTAACACGTGAGTAACCTGCCCTTGACTCTGGGATAAGCCTGGGAAACTGGGTCTAATACCGGATATGACCTTCCATCGCATGGTGGTTGGTGGAAAGCTTTTGTGGTTTTGGATGGACTCGCGGCCTATCAGCTTGTTGGTGGGGTAATGGCCTACCAAGGCGACGACGGGTAGCCGGCCTGAGAGGGTGACCGGCCACACTGGGACTGAGACACGGCCCAGACTCCTACGGGAGGCA	Bacteria	Actinobacteria	Actinobacteria	Micrococcales	Micrococcaceae	Pseudarthrobacter	Not assigned	96	8	0
161	GATCAACGCTGGCGGCGTGCATGAGACATGCAAGTCGAACGGGTGACTCGGGCTTGCTCGAGTCGCTAGTGGCGGACGGCTGAGTAACGCGTGGGTGACCTGCCCCGAAGTGGGGAATAACTGCCCGAAAGGGTGGCTAATACCGCATGTGGTGGTGCTTTCGATTGCACCAGTAAAGCCGCAAGGCGCTTCGGGAGGGGCCTGCGTCCGATTAGCTCGTTGGTGGGGTAACGGCTCACCAAGGCGACGATCGGTAGGTGGTCTGAGAGGACGATCACCCAGACTGGGACTGAGACACGGCCCAGACTCCTACGGGAGGC	Bacteria	Chloroflexi	KD4-96	Not assigned	Not assigned	Not assigned	Not assigned	34	69	0
162	AATGAACGCTGGCGGCGTGCTTAACACATGCAAGTCGAACGAGGCTGGGGGGGCAACTCTCCAGTCGAGTGGCGGACGGGTGAGTAACACGTGGGTAACCTGCCCGGAAGTGGGGAATACCTCGGGGAAACTCGAGCTAATACCGCATGACATCTTCGGGACGAAAGTCCTGACGATCAAAGCGGGGTCGCAAGATCTCGCGCTACCGGATGGGCCCGCGCCCGATTAGCTAGTTGGCGAGGTAACGGCTCACCAAGGCTTCGATCGGTAACCGGCCTGAGAGGGCGATCGGTCACACCGGAACTGAGACACGGTCCGGA	Bacteria	Acidobacteria	Holophagae	Subgroup_7	Not assigned	Not assigned	Not assigned	7	66	30
163	AACGAACGCTGGCGGCATGCCTAACACATGCAAGTCGAACGGGATCCATCTTTCGGGATGGTGAGAGTGGCGGACGGGTGAGTAACGCGTGGGAATCTGCCCAGTGGTGGGGGATAACTGCGGGAAACTGCAGCTAATACCGCATGAGCCCCGAGTGTAACAGCTTGGGGGAAAGATTTATCGCCATTGGAGGAGCCCGCGTTCGATTAGGTAGTTGGTGAGGTAACGGCTCACCAAGCCGACGATCGATAGCTGGTCTGAGAGGATGATCAGCCACACTGGGACTGAGATACGGCCCAGACTCCTACGGGAGGCAGCAG	Bacteria	Proteobacteria	Alphaproteobacteria	Dongiales	Dongiaceae	Dongia	Not assigned	21	28	54
164	AGCGAACGCTGGCGGCAGGCCTAACACATGCAAGTCGAGCGGCCGTAGCAATACGGCAGCGGCAGACGGGAGAGTAACACGTGGGAACGCGCCCTTCGGTTCGGAATAACTCAGGGAAACTTGAGCTAATACCGGATACGCCCTTACGGGGAAAGATTTATTGCCGAAGGAACGGCCCGCGTCCGATTAGCTAGTTGGTGAGGTAATGGCTCACCAAGGCGACGATCGGTAGCTGGTCTGAGAGGATGACCAGCCTCACTGGGACTGAGACACGGCCCAGACTCCTACGGGAGGCAGCAGTGGGGAATATTGGACAATGG	Bacteria	Proteobacteria	Alphaproteobacteria	Rhizobiales	Xanthobacteraceae	Pseudolabrys	Not assigned	22	27	54
165	ATTGAACGCTGGCGGCATGCCTTACACATGCAAGTCGAACGGCAGCACGGACTTCGGTCTGGTGGCGAGTGGCGAACGGGTGAGTAATATATCGGAACGTACCCTGGAGTGGGGGATAACGCAGCGAAAGTTGCGCTAATACCGCATACGATCTACGGATGAAAGTGGGGGATTCGCAAGAACCTCATGCTCGTGGAGCGGCCGATATCTGATTAGCTAGTTGGTAGGGTAAAAGCCTACCAAGGCATCGATCAGTAGCTGGTCTGAGAGGACGACCAGCCACACTGGAACTGAGACACGGTCCAGACTCCTACGGGAGG	Bacteria	Proteobacteria	Betaproteobacteria	Betaproteobacteriales	Burkholderiaceae	Herminiimonas	Not assigned	103	0	0
166	ATTGAACGCTGGCGGCATGCCTTACACATGCAAGTCGAACGGCAGCACGGACTTCGGTCTGGTGGCGAGTGGCGAACGGGTGAGTAATATATCGGAACGTACCCTGGAGTGGGGGATAACGCAGCGAAAGTTGCGCTAATACCGCATACGATCTACGGATGAAAGTGGGGGCTCGCAAGACCTCATGCTCGTGGAGCGGCCGATATCTGATTAGCTAGTTGGTAGGGTAAAAGCCTACCAAGGCTTCGATCAGTAGCTGGTCTGAGAGGACGACCAGCCACACTGGGACTGAGACACGGCCCAGACTCCTACGGGAGGCA	Bacteria	Proteobacteria	Betaproteobacteria	Betaproteobacteriales	Burkholderiaceae	Herminiimonas	Not assigned	103	0	0
167	GATGAACGCTGGCGGCGTGCCTAAAACATGCAAGTCGTGCGGTAACAGGCCCTTCGGGGTGCTGACGAGCGGCGGACGGCTGAGTAACGCGTGGGAATCTACCCCAAAGTGAGGGATAACTGCCCGAAAGGGTGGCTAATACCGCATATGGTCTTCGGATTAAAGCTTCGGCGCTTTGGGAAGAGCCCGCGTCAGATTAGATAGTTGGTGAGGTAATGGCTCACCAAGTCGATGATCTGTAACTGGTTTGAGAGGATGATCAGTCAGACTGGAACTGAGAAACGGTCCAGACTCCTACGGGAGGCAGCAGTTAGGAATAT	Bacteria	Patescibacteria	Saccharimonadia	Saccharimonadales	Not assigned	Not assigned	Not assigned	0	0	103
168	GACGAACGCTGGCGGCGTGCCTAACACATGCAAGTCGAACGGGGTAGCAATACCCAGTGGCGAACGGGTGCGTAACACGTGAGGAACATGCCCTTCGGCGGGGGATAGCCGGCCCAACGGCCGGGTAATACCGCGTACGACCTTCGGGTGGCATCACCTGGGGGTGAAAGCAGCAATGCGCCGATGGAGTGCCTCGCGGCCTATCAGCTAGTTGGTGAGGTAATGGCTCACCAAGGCGACGACGGGTAGCTGGTCTGAGAGGATGATCAGCCACATTGGGACTGAGACACGGCCCAGACTCCTACGGGAGGCAGCAGTGG	Bacteria	Gemmatimonadetes	Gemmatimonadetes	Gemmatimonadales	Gemmatimonadaceae	Not assigned	Not assigned	29	73	0
169	AATCAACGCTGGCGGCGTGCCTAACACATGCAAGTCGAACGAGAAAGCGGGGGCAACCCCGTGAGTACAGTGGCGAACGGGTGAGTAACACGTGACTAACCTGCCTTCGAGCGGGGGATAACCCCGGGAAACCGGGGCTAACACCGCATAACATCCCAAGGTGAAACTCCTTGTGATCAAATGCGCAAGCAGCTGGAAGAGGGGGTCGCGCCTGATTAGCTAGTTGGTGAGGTAACGGCTCACCAAGGCGATGATCAGTAGCCGGCCTGAGAGGGCGCACGGCCACACTGGAACTGAAACACGGTCCAGACTCCTACGGG	Bacteria	Acidobacteria	Acidobacteriia	Acidobacteriales	Not assigned	Not assigned	Not assigned	0	12	89
170	GACGAACGCTGGCGGCGTGCCTAACACATGCAAGTCGAACGGGACCAGGGGCAACTCTGGTCCAGTGGCGGACGGGTGCGTAACACGTGAGGAACATGACTTTCGGCGGGGGATAGCCGGCCCAACGGCCGGGTAATACCGCGTACGACCACATGGGGACATCCCCGCGTGGTGAAAGCAGCAATGCACCGAAAGAGTGCCTCGCGGCCTATCAGCTAGTTGGTGGGGTAACGGCTCACCAAGGCGACGACGGGTAGCTGGTCTGAGAGGATGGCCAGCCACATTGGGACTGAGACACGGCCCAGACTCCTACGGGAGGC	Bacteria	Gemmatimonadetes	Gemmatimonadetes	Gemmatimonadales	Gemmatimonadaceae	Not assigned	Not assigned	101	0	0
171	AACGAACGCTGGCGGCGTGCCTAACACATGCAAGTCGAGCGAGAAAGCCCGCAAGGGTGAGTAAAGCGGCGCACGGGTGAGTAACACGTGGGTAATCTGCCCTGGAGTCCGGAATAACTTCCCGAAAGGGATGCTAATGCCGGATGAGACCACGGGAGCTTCGGCTCCTGCGGGAAAAGGTGGCCTCTGTATACAAGCTATCGCTCCAGGATGAGCCCGCGGCCCATCAGCTCGTTGGCGGGGTAATGGCCCACCAAGGCTACGACGGGTAGCTGGTCTGAGAGGACGATCAGCCACACTGGAACTGAGACACGGTCCAG	Bacteria	Proteobacteria	Deltaproteobacteria	Myxococcales	Archangiaceae	Anaeromyxobacter	Not assigned	12	69	19
172	ATTGAACGCTGGCGGCGTGCTTAACACATGCAAGTCGAGCGGTAACAGGCGTAGCAATACGTGCTGACGAGCGGCGAACGGGTGCGTAATACATGGGAATCTGCCCTTTGGTGGGGAATAACCCGGCGAAAGCCGGGCTAATGCCGCATGAGATCTTCGGATGAAAGCGGGGGATCGTAAGACCTCGCGCCGATGGATGAGCCCATGTCGGATTAGCTAGTTGGTGAGGTAACGGCTCACCAAGGCGACGATCCGTAGCTGGTCTGAGAGGACGGCCAGCCACACTGGGACTGAGACACGGCCCAGACTCCTACGGGAGG	Bacteria	Proteobacteria	Betaproteobacteria	PLTA13	Not assigned	Not assigned	Not assigned	11	65	24
173	GACGAACGCTGGCGGCGTGCCTAACACATGCAAGTCGAACGGGGCCCGCAAGGGTTCAGTGGCGAACGGGTGCGTAACACGTGAAGAATTTGTCCAACGGCGGGGGATAGCCGGCCCAACGGCCGGGTAATACCGCGTACGACCTTCGAGGGGCATCCCTTGATGGTGAAAGCCGCAAGGCGCCGATGGAGAACTTCGCGGCCTATCAGCTAGTTGGTGAGGTCATGGCTCACCAAGGCGACGACGGGTAGCTGGTCCGAGAGGATGACCAGCCACATTGGGACTGAGACACGGCCCAGACTCCTACGGGAGGCAGCAGT	Bacteria	Gemmatimonadetes	Gemmatimonadetes	Gemmatimonadales	Gemmatimonadaceae	Not assigned	Not assigned	0	0	100
174	ATTGAACGCTGGCGGCATGCCTTACACATGCAAGTCGAACGGCAGCACGGGTGCTTGCACCTGGTGGCGAGTGGCGAACGGGTGAGTAATACATCGGAACATGTCCTGTAGTGGGGGATAGCCCGGCGAAAGCCGGATTAATACCGCATACGATCTATGGATGAAAGCGGGGGACCTTCGGGCCTCGCGCTATAGGGTTGGCCGATGGCTGATTAGCTAGTTGGTGGGGTAAAGGCCTACCAAGGCGACGATCAGTAGCTGGTCTGAGAGGACGACCAGCCACACTGGGACTGAGACACGGCCCAGACTCCTACGGGAGG	Bacteria	Proteobacteria	Betaproteobacteria	Betaproteobacteriales	Burkholderiaceae	Burkholderia-Caballeronia-Paraburkholderia	Not assigned	57	0	43
175	ATTGAACGCTGGCGGCATGCCTTACACATGCAAGTCGAACGGCAGCACGGGTGCTTGCACCTGGTGGCGAGTGGCGAACGGGTGAGTAATACATCGGAACATGTCCTGTAGTGGGGGATAGCCCGGCGAAAGCCGGATTAATACCGCATACGATCTACGGATGAAAGCGGGGGACCTTCGGGCCTCGCGCTATAGGGTTGGCCGATGGCTGATTAGCTAGTTGGTGGGGTAAAGGCCTACCAAGGCGACGATCAGTAGCTGGTCTGAGAGGACGACCAGCCACACTGGGACTGAGACACGGCCCAGACTCCTACGGGAGG	Bacteria	Proteobacteria	Betaproteobacteria	Betaproteobacteriales	Burkholderiaceae	Burkholderia-Caballeronia-Paraburkholderia	Not assigned	100	0	0
176	ATTGAACGCTGGCGGCATGCCTTACACATGCAAGTCGAACGGCAGCACGGGAGCAATCCTGGTGGCGAGTGGCGAACGGGTGAGTAATACATCGGAACGTGCCCAGTAGTGGGGGATAGCTCGGCGAAAGCCGGATTAATACCGCATACGACCTACGGGTGAAAGCGGGGGACCGCAAGGCCTCGCGCTATTGGAGCGGCCGATGTCAGATTAGCTAGTTGGTGGGGTAAAGGCCTACCAAGGCGACGATCTGTAGCTGGTCTGAGAGGACGACCAGCCACACTGGGACTGAGACACGGCCCAGACTCCTACGGGAGGCA	Bacteria	Proteobacteria	Betaproteobacteria	Betaproteobacteriales	Burkholderiaceae	Piscinibacter	Not assigned	0	62	37
177	GACGAACGCTGGCGGCGTGCTTAACACATGCAAGTCGAACGGAAAGGCCCCTTCGGGGGTGCTCGAGTGGCGAACGGGTGAGTAACACGTGGGTGATCTGCCCTGCACTTTGGGATAAGCCTGGGAAACTGGGTCTAATACCGGATAGGACCATGGCATGCATGTGCTGTGGTGGAAAGCTTTTGCGGTGTGGGATGGGCCCGCGGCCTATCAGCTTGTTGGTGGGGTGATGGCCTACCAAGGCTTCGACGGGTAGCCGGCCTGAGAGGGTGTCCGGCCACACTGGGACTGAGATACGGCCCAGACTCCTACGGGAGGCA	Bacteria	Actinobacteria	Actinobacteria	Corynebacteriales	Mycobacteriaceae	Mycobacterium	Not assigned	0	12	87
178	GACAAACGCTGGCGGCGTGCATAAAACATGCAAGTCGAACGGGCCGATTCCCGCAAGGGGAAAGGCTAGTGGCGAACGGCTGAGTAACACGTAGGTGACCTGCCCCGAAGTGGGGGATAACGACTCGAAAGAGTCGCTAATACCGCATGTGACCACCGATCCATTTCGGTGCTCAAAGTCGCAAGACGCTTTGGGAGGGGCCTGCGGCGGATTAGCTAGTTGGTGGGGTAACGGCTCACCAAGGCGTCGATCCGTAGCTGGTCTGAGAGGATGACCAGCCAGACTGGGACTGAGACACGGCCCAGACTCCTACGGGAGGC	Bacteria	Chloroflexi	P2-11E	Not assigned	Not assigned	Not assigned	Not assigned	0	79	20
179	AATGAACGCTGGCGGCGTGCCTTACACATGCAAGTCGAGCGAGGCCGGGTAGCAATACCCGAGTCGAGCGGCGAACGGGTGAGTAACACGTGGATAACCTGCCCAGAGGTGGGGGATAACCCGGGGAAACTCGGGCTAATACCGCATGATACCGAGAGGTCAAAGGGGGCTCGCAAGGGCTCTCGCCATTGGAGGGGTCCGCGTCCGATTAGCTAGTTGGTAGGGTAATGGCCTACCAAGGCGACGATCGGTAGCCGGCCTGAGAGGGTGATCGGCCACACTGGAACTGAGACACGGTCCAGACTCCTACGGGAGGCAGC	Bacteria	Acidobacteria	Holophagae	Subgroup_7	Not assigned	Not assigned	Not assigned	18	55	26
180	ATTGAACGCTGGCGGCATGCCTTACACATGCAAGTCGAACGCGAAAGGGGGCAACCCCGAGTAGAGTGGCGAACGGGTGAGCAATACATCGGAACACGTCCTGTAGCGGGGGACAACCTCGAGAAATCGAGGCTAATACCGCATACGATCTACGGATGAAAGTGGGGGACCGCAAGGCCCCACACTATAGGAGTGGCCGATGCCGGATTAGCTAGTTGGCGGGGTAAGAGCCCACCAAGGCGACGATCCGTAGCTGGTTTGAGAGAACGACCAGCCACACTGGGACTGAGACACGGCCCAGACTCCTACGGGAGGCAGCA	Bacteria	Proteobacteria	Betaproteobacteria	Betaproteobacteriales	Nitrosomonadaceae	GOUTA6	Not assigned	16	75	7
181	GATGAACGCTGGCGGCGTGCCTAATACATGCAAGTCGAGCGAACTGATTAGAAGCTTGCTTCTATGACGTTAGCGGCGGACGGGTGAGTAACACGTGGGCAACCTGCCTGTAAGACTGGGATAACTTCGGGAAACCGAAGCTAATACCGGATAGGATCTTCTCCTTCATGGGAGATGATTGAAAGATGGTTTCGGCTATCACTTACAGATGGGCCCGCGGTGCATTAGCTAGTTGGTGAGGTAACGGCTCACCAAGGCAACGATGCATAGCCGACCTGAGAGGGTGATCGGCCACACTGGGACTGAGACACGGCCCAGAC	Bacteria	Firmicutes	Bacilli	Bacillales	Bacillaceae	Bacillus	Not assigned	39	58	0
182	AACGAACGCTGGCGGCGTGCTTAACACATGCAAGTCGAACGCGAAAGGGACTTCGGTCCTGAGTAAAGTGGCGCACGGGTGAGTAACGCGTGGATAATCTACCCAATGGTCCGGGATAACATTTCGAAAGGGGTGCTAATACCGGATAAGACCACGGAGTCTCTGGACTCTGCGGTAAAAGGTGGGGACCTTCGGGCCTACCGCAATTGGATGAGTCCGCGTACCATTAGCTAGTTGGTAGGGTAAAGGCCTACCAAGGCTACGATGGTTAGCTGGTCTGAGAGGATGATCAGCCACACTGGAACTGAGACACGGTCCAG	Bacteria	Proteobacteria	Deltaproteobacteria	Desulfuromonadales	Geobacteraceae	Geobacter	Not assigned	0	96	0
183	GACGAACGCTGGCGGCGTGCTTAACACATGCAAGTCGAGCGGTAAGGCCCTTCGGGGTACACGAGCGGCGAACGGGTGAGTAACACGTGAGCAATCTGCCCTTCACTTTGGGATAACCACCGGAAACGGTGGCTAATACCGAATGCGACCACTCCCGGCATCGGGTAGTGGTGGAAAGTTCCGGCGGTGAAGGATGAGCTCGCGGCCTATCAGCTTGTTGGTGAGGTAATGGCTCACCAAGGCTTCGACGGGTAGCCGGCCTGAGAGGGTGACCGGCCACACTGGGACTGAGACACGGCCCAGACTCCTACGGGAGGCAG	Bacteria	Actinobacteria	Actinobacteria	Propionibacteriales	Nocardioidaceae	Marmoricola	Not assigned	13	48	35
184	ATTGAACGCTGGCGGCATGCTTTACACATGCAAGTCGAGCGGCAGCGCGGGGGCAACCCTGGCGGCGAGCGGCGAACGGGTGAGTAATACATCGGAACGTGTCCCGTAGTGGGGGATAGCTCGGCGAAAGCCGGATTAATACCGCATATGCTCTACGGAGGAAAGCGGGGGACCGCAAGGCCTCGCGCTATGGGAGCGGCCGATGTCCGATTAGCTAGTTGGTGGGGTAAAGGCCTACCAAGGCGACGATCGGTAGCTGGTCTGAGAGGATGATCAGCCACACTGGGACTGAGACACGGCCCAGACTCCTACGGGAGGCA	Bacteria	Proteobacteria	Betaproteobacteria	Betaproteobacteriales	A21b	Not assigned	Not assigned	7	23	66
185	AGCGAACGCTGGCGGCAGGCTTAACACATGCAAGTCGAGCGGGCACTTTCGGGTGTCAGCGGCGGACGGGTGAGTAACGCGTGGGAACGTGCCTTCTGGTTCGGAATAACTCAGGGAAACTTGAGCTAATACCGGATACGCCCTTTTGGGGAAAGGTTTACTGCCGGAAGATCGGCCCGCGTCTGATTAGCTAGTTGGTGGGGTAATGGCCTACCAAGGCGACGATCAGTAGCTGGTCTGAGAGGATGATCAGCCACACTGGGACTGAGACACGGCCCAGACTCCTACGGGAGGCAGCAGTGGGGAATATTGGACAATGG	Bacteria	Proteobacteria	Alphaproteobacteria	Rhizobiales	Beijerinckiaceae	Methylobacterium	aerolatum	0	0	95
186	GACGAACGCTGGCGGCGTGCTTAACACATGCAAGTCATGGGGGTCCGTAGCAATACGGGCAACCGGCGAACGGGTGCGTAACACGTGAGCAACCTGCCGCGCTCTGGGGGATAGCCGGCCCAACGGCCGGGTAATACCGCATACGTTCTTTGGGAGGAGTCTCCTGAAGAAGAAACCTCCGGGGGAGCGCGAGGGGCTCGCGGCCTATCAGCTAGTTGGCGGGGTAATGGCCCACCAAGGCGGTGACGGGTAGCTGGTCTGAGAGGATGGCCAGCCACATTGGGACTGAGAAACGGCCCAGACTCCTACGGGAGGCAGCA	Bacteria	Gemmatimonadetes	Gemmatimonadetes	Gemmatimonadales	Gemmatimonadaceae	Gemmatimonas	Not assigned	0	26	69
187	ATTGAACGCTGGCGGCATGCCTTACACATGCAAGTCGAACGGCAGCACGGGGGCAACCCTGGTGGCGAGTGGCGAACGGGTGAGTAATACATCGGAACGTGCCCAGTGGTGGGGGATAGCCCGGCGAAAGCCGGATTAATACCGCATACGACCTTTGGGTGAAAGCGGGGGATCGCAAGACCTCGCGCCATCGGAGCGGCCGATGTCAGATTAGGTTGTTGGTGGGGTAAAGGCCTACCAAGCCGACGATCTGTAGCTGGTCTGAGAGGACGACCAGCCACACTGGGACTGAGACACGGCCCAGACTCCTACGGGAGGCA	Bacteria	Proteobacteria	Betaproteobacteria	Betaproteobacteriales	Burkholderiaceae	Rhizobacter	Not assigned	65	22	8
188	ATTGAACGCTGGCGGCATGCTTTACACATGCAAGTCGAACGGGGTGAGGGGGCAACTCCTCATTCAGTGGCGAACGGGTGAGTAATGCATCGGAACGTGTCCCGTAGTGGGGGATAACGCCGCGAAAGCGGCGCTAATACCGCATACGCTCTACGGAGGAAAGCAGGGGATCGCAAGACCTTGTGCTAGGGGAGCGGCCGATGTCCGATTAGCTGGTTGGTGGGGTAATGGCCTACCAAGGCGACGATCGGTAGCTGGTCTGAGAGGATGATCAGCCACACTGGGACTGAGACACGGCCCAGACTCCTACGGGAGGCAGC	Bacteria	Proteobacteria	Betaproteobacteria	Betaproteobacteriales	SC-I-84	Not assigned	Not assigned	24	71	0
189	AGTGAACGCTGGCGGCATGCCTAACACATGCAAGTCGAACGGCAGCATGATCTGTAGCAATACAGGTTGATGGCGAGTGGCGGACGGGTGAGGAATACATCGGAATCTGCCCGGTCGTGGGGGATAACGTAGGGAAACTTACGCTAATACCGCATGAGACCGAGAGGTGAAAGCGGGGGATCGCAAGACCTCGCGCGATTGGATGAGCCGATGTCGGATTAGCTAGTTGGTGGGGTAAAGGCCTACCAAGGCGACGATCCGTAGCTGGTCTGAGAGGATGATCAGCCACACTGGGACTGAGACACGGCCCAGACTCCTAC	Bacteria	Proteobacteria	Betaproteobacteria	Xanthomonadales	Rhodanobacteraceae	Mizugakiibacter	Not assigned	0	0	94
190	ATTGAACGCTGGCGGCATGCCTAACACATGCAAGTCGAACGGCAGCACAGGTAGCAATACCGGGTGGCGAGTGGCGGACGGGTGAGTAATGCATCGGGATCTACCCAGACGTGGGGGATAACGTAGGGAAACTTACGCTAATACCGCATACGTCCTACGGGAGAAAGCGGGGGCTCGCAAGACCTCGCGCGGTTGGACGAACCGATGTGCGATTAGCTAGTTGGTAGGGTAAAGGCCTACCAAGGCGACGATCGCTAGCTGGTCTGAGAGGATGATCAGCCACACTGGGACTGAGACACGGCCCAGACTCCTACGGGAGG	Bacteria	Proteobacteria	Betaproteobacteria	Xanthomonadales	Rhodanobacteraceae	Not assigned	Not assigned	94	0	0
191	AACGAACGCTGGCGGCGCGCCTAATACATGCAAGTCGAACGAGAATGTGTAGCAATACACATGTACAGTGGCGAACGGGTGAGGAATACATGGGTAACCTACCCTCGAGTGGGGAATAACTAGCCGAAAGGTTAGCTAATACCGCGTAAGCCTCCTGGACTGCGGTTCAGGAGGGAAAGCGATACCGTGGGTATCGCGCTCTTGGATGGGCTCATGTCCTATCAGCTTGTTGGTGAGGTAACGGCTCACCAAGGCTTCGACGGGTAGCTGATCTGAGAGGATGATCAGCCACACTGGCACTGCGACACGGGCCAGACTCC	Bacteria	Nitrospirae	Nitrospira	Nitrospirales	Nitrospiraceae	Nitrospira	Not assigned	0	57	34
192	GACAAACGCTGGCGGGGTGCATGAGACATGCAAGTCGAACGGGGTTGAGCGGGCTTGCTCGATCAACCTAGTGGCGGACGGCTGAGTAACGCGTAGGTGACCTACCCGGAAGTGGGGAATAACTGCCCGAAAGGGTGGCTAATACCGCATGTGGTCGGCGATTCGGTTCGCCGCCCAAAGCCGCAAGGCGCTTCCGGAGGGGCCTGCGTCCGATTAGCTAGTTGGTGGGGTAATGGCTCACCAAGGCGACGATCGGTAGCTGGTCTGAGAGGATGATCAGCCAGACTGGGACTGAGAACGGCCCAGACTCCTACGGGAGG	Bacteria	Chloroflexi	Gitt-GS-136	Not assigned	Not assigned	Not assigned	Not assigned	31	20	40
193	ATTGAACGCTGGCGGCATGCTTTACACATGCAAGTCGAACGGTAACGCGGGGGCAACCCTGGCGACGAGTGGCGAACGGGTGAGTAATACATCGGAACATGTCCTGGAGTGGGGGATAGCTCGGCGAAAGCCGGATTAATACCGCATACGCTCTGAGGAGGAAAGCGGGGGACCTGGTAACGGGCCTCGCGCTGCGGGAGTGGCCGATGTCGGATTAGCTAGTTGGTGAGGTAAAGGCTCACCAAGGCGACGATCCGTAGCTGGTCTGAGAGGATGATCAGCCACACTGGGACTGAGACACGGCCCAGACTCCTACGGGA	Bacteria	Proteobacteria	Betaproteobacteria	Betaproteobacteriales	Nitrosomonadaceae	IS-44	Not assigned	0	45	45
194	AACGAACGCTGGCGGCAGGCTTAACACATGCAAGTCGAACGCGTGTAGCAATACACGAGTGGCGCACGGGTGAGTAACGCGTGGATATCTGCCTCTTGGTTCGGAATAACCCCGGGAAACTGGGGCTAATACCGGATGGTTCCTACGGGATAAAGATTTATCGCCAAGAGATGAGTCCGCGTCCGATTAGCTAGTTGGTGGGGTAATGGCTTACCAAGGCGACGATCGGTAGCTGGTCTGAGAGGACGATCAGCCACACTGGGACTGAGACACGGCCCAGACTCCTACGGGAGGCAGCAGTGGGGAATATTGGACAATGG	Bacteria	Proteobacteria	Alphaproteobacteria	Reyranellales	Reyranellaceae	Reyranella	Not assigned	17	0	73
195	ATTGAACGCTGGCGGCATGCCTTACACATGCAAGTCGAGCGGCAGCGCGGGGGCAACCCTGGCGGCGAGCGGCGAACGGGTGAGTAATGCATCGGAACGTGTCCTCTTGTGGGGGATAACCAGTCGAAAGACTGGCTAATACCGCATGAGATCGAGAGATGAAAGCAGGGGACCGCAAGGCCTTGCGCGAGAGGAGCGGCCGATGCCGGATTAGCTAGTTGGTGGGGTAACGGCCCACCAAGGCGACGATCCGTAGCTGGTCTGAGAGGACGACCAGCCACACTGGGACTGAGACACGGCCCAGACTCCTACGGGAGGCA	Bacteria	Proteobacteria	Betaproteobacteria	Betaproteobacteriales	Nitrosomonadaceae	MND1	Not assigned	49	40	0
196	AACGAACGCTGGCGGCAGGCTTAACACATGCAAGTCGAACGCGTGTAGCAATACACGAGTGGCGCACGGGTGAGTAACGCGTGGATATCTGCCTTTTGGTTCGGAATAACCCCGGGAAACTGGGGCTAATACCGGATGGTTCCTTCGGGATAAAGATTTATCGCCAAAAGATGAGTCCGCGTCCGATTAGCTAGTTGGTGAGGTAATGGCTCACCAAGGCGACGATCGGTAGCTGGTCTGAGAGGACGATCAGCCACACTGGGACTGAGACACGGCCCAGACTCCTACGGGAGGCAGCAGTGGGGAATATTGGACAATGG	Bacteria	Proteobacteria	Alphaproteobacteria	Reyranellales	Reyranellaceae	Reyranella	Not assigned	0	79	10
197	GACGAACGCTGGCGGCGCGCTTAACACATGCAAGTCGAGCGAGAACCAGGGCTTCGGCCCTGGGGACAGCGGCGAACGGGTGAGTAACACGTGGATAACCTGCCCTCGGCACCGGGATAGCCCGGGGAAACCCGGATTAATACCGGATGGCCCTTCCGGCTCACGAGCCGGTCGGAAAAGGTAGCTTCGGCCTCCGGCCGAGGATGGGTCCGCGGCGGATTAGCTTGTTGGTGGGGTAACGGCCTACCAAGGCTCCGATCCGTAGCTGGTCTGAGAGGACGATCAGCCACACTGGGACTGAGACACGGCCCAGACTCCTA	Bacteria	Actinobacteria	Thermoleophilia	Gaiellales	Gaiellaceae	Gaiella	Not assigned	61	17	11
198	AGCGAACGCTGGCGGCAGGCCTAACACATGCAAGTCGAGCGCCGTAGCAATACGGAGCGGCAGACGGGAGAGTAACACGTGGGAACGTGCCCTTTGGTTCGGAATAACTCAGGGAAACTTGAGCTAATACCGGATAAGCCCTTACGGGGAAAGATTTATTGCCATTGGAGCGGCCCGCGTCGGATTAGCTAGTTGGTGAGGTAATGGCTCACCAAGGCGACGATCCGTAGCTGGTCTGAGAGGATGACCAGCCTCACTGGGACTGAGACACGGCCCAGACTCCTACGGGAGGCAGCAGTGGGGAATATTGGACAATGGGC	Bacteria	Proteobacteria	Alphaproteobacteria	Rhizobiales	Xanthobacteraceae	Pseudolabrys	Not assigned	34	55	0
199	GGTTAACGCTGGCGGCGCGCATAACACATGCAAGTCGAGCGAGGGCTTATTTCCCGCAAGGGAGATGAGTTCCTAGCGGCGAACGGGTGAGTAACACGTGGGCAACCTTTCCTATCGCGGGGGATAACACCGGGAAACCGATGCTAATACCGCATGTCGTCACCGGCCGCATGGCTGGTGAAGAAAGCAGCAATGCACGATGGGGTGGGCCCGCGGCCTATCAGCTAGTCGGTGGGGTAACGGCCTACCGAGGCGATGACGGGTAGCTGGTCTGAGAGGACGACCAGCCACACGGGGACTGAGACACGGCCCCGACTCCT	Bacteria	Chloroflexi	AD3	Not assigned	Not assigned	Not assigned	Not assigned	0	4	85
200	ATTGAACGCTGGCGGCATGCCTTACACATGCAAGTCGAACGGCAGCACGGGGGCAACCCTGGTGGCGAGTGGCGAACGGGTGAGTAATACATCGGAACGTGTCCTGGAGTGGGGGATAGCCCGGCGAAAGCCGGATTAATACCGCATACGCTCTATGGAGGAAAGCGGGGGACTCGCAAGGGCCTCGCGCTCAAGGGGCGGCCGATGGCGGATTAGCTAGTTGGTGGGGTAAAGGCCTACCAAGGCGACGATCCGTAGCTGGTCTGAGAGGACGACCAGCCACACTGGGACTGAGACACGGCCCAGACTCCTACGGGAGG	Bacteria	Proteobacteria	Betaproteobacteria	Betaproteobacteriales	Burkholderiaceae	Burkholderia-Caballeronia-Paraburkholderia	Not assigned	45	0	44
201	GATAAACGCTGGCGGCGTGCATGAGACATGCAAGTCGAACGGACGACTCGGGCTTGCTCGGGTCGTTAGTGGCGGACGGCTGAGTAACGCGTAGGTGACCTGCCCCGAAGTGGGGGATAACTGCCCGAAAGGGTGGCTAATACCGCATGTGGAGGTTCGTTCATTCGAACCTTCAAAGCAGCAATGCGCTTCGGGAGGGGCCTGCGTCCGATTAGCTCGTTGGTGGGGTAACGGCTCACCAAGGCGACGATCGGTAGGTGGTCTGAGAGGACGATCACCCAGACTGGGACTGAGACACGGCCCAGACTCCTACGGGAGGC	Bacteria	Chloroflexi	KD4-96	Not assigned	Not assigned	Not assigned	Not assigned	0	49	39
202	GACGAACGCTGGCGGCGTGCTTAACACATGCAAGTCGAACGATGAACCACTTCGGTGGGGATTAGTGGCGAACGGGTGAGTAACACGTGGGCAATCTGCCCTTCACTCTGGGACAAGCCCTGGAAACGGGGTCTAATACCGGATATCACTTCCGCAGGCATCTGTGGGGGTTGAAAGCTCCGGCGGTGAAGGATGAGCCCGCGGCCTATCAGCTTGTTGGTGAGGTAACGGCTCACCAAGGCGACGACGGGTAGCCGGCCTGAGAGGGCGACCGGCCACACTGGGACTGAGACACGGCCCAGACTCCTACGGGAGGCAGC	Bacteria	Actinobacteria	Actinobacteria	Streptomycetales	Streptomycetaceae	Streptomyces	Not assigned	88	0	0
203	GACGAACGCTGGCGGCGTGCTTAACACATGCAAGTCGAACGGAAAGGCCCCTTCGGGGGTACTCGAGTGGCGAACGGGTGAGTAACACGTGGGCAACCTGCCCCTAGCTCTGGAATAACATCTGGAAACAGGTGCTAATACCGGATAATAACTGACGAGGGCATCCTTGTCGGTTCAAAGTTTTTCGGCTAGGGATGGGCCCGCGGCCTATCAGCTTGTTGGTGGGGTAACAGCCTACCAAGGCGACGACGGGTAGCCGGCCTGAGAGGGCGACCGGCCACACTGGGACTGAGATACGGCCCAGACTCCTACGGGAGGCA	Bacteria	Actinobacteria	Actinobacteria	Frankiales	Nakamurellaceae	Nakamurella	Not assigned	88	0	0
204	ATTGAACGCTGGCGGCATGCCTAACACATGCAAGTCGAACGGCAGCACAGGGGAGCTTGCTCCCTGGGTGGCGAGTGGCGGACGGGTGAGTAAAGCATCGGGACCTACCCAGACGTGGGGGATAACCTCGGGAAACCGGGACTAATACCGCATACGTCCTACGGGAGAAAGCGGGGGACCTTCGGGCCTCGCGCGGTTGGACGGACCGATGTGCGATTAGCTAGTTGGTAGGGTAATGGCCTACCAAGGCGACGATCGCTAGCTGGTCTGAGAGGATGATCAGCCACACTGGGACTGAGACACGGCCCAGACTCCTACGG	Bacteria	Proteobacteria	Betaproteobacteria	Xanthomonadales	Rhodanobacteraceae	Rhodanobacter	caeni	88	0	0
205	ATTGAACGCTGGCGGCATGCCTTACACATGCAAGTCGAGCGGCAGCGCGGGGGCAACCCTGGCGGCGAGCGGCGAACGGGTGAGTAATGCATCGGAACGTGTCCTCTTGTGGGGGATAACCAGTCGAAAGACTGGCTAATACCGCATGAGCTCGAGAGAGGAAAGCAGGGGACCCGCAAGGGCCTTGCGCGAGAGGAGCGGCCGATGCCGGATTAGCTAGTTGGCGGGGTAACGGCCCACCAAGGCGACGATCCGTAGCTGGTCTGAGAGGACGACCAGCCACACTGGGACTGAGACACGGCCCAGACTCCTACGGGAGG	Bacteria	Proteobacteria	Betaproteobacteria	Betaproteobacteriales	Nitrosomonadaceae	MND1	Not assigned	16	71	0
206	AATGAACGCTGGCGGCGTGCTTAACACATGCAAGTCGAACGAGGCGGAAGGGGGCAACTCCTTCCAGTCGAGTGGCGGACGGGTGAGTAACACGTGGGTAACCTGCCCGGAAGTGTGGAATACCTCGGGGAAACTCGAGCTAATACCGCATGACATCTTCGGGACGAAAGTCCTGACGATCAAAGCGGGGTCGCAAGATCTCGCGCTACCGGATGGGCCCGCGCCCGATTAGCTAGTTGGTGGGGTAACGGCTCACCAAGGCTTCGATCGGTAACCGGCCTGAGAGGGCGATCGGTCACACCGGAACTGAGACACGGTCC	Bacteria	Acidobacteria	Holophagae	Subgroup_7	Not assigned	Not assigned	Not assigned	36	51	0
207	AGCGAACGCTGGCGGCAGGCTTAACACATGCAAGTCGAGCGGGCCTTTCGGGGTCAGCGGCGGACGGGTGAGTAACGCGTGGGAACGTGCCTTCTGGTCTGGAATAACCCTGGGAAACTAGGGCTAATACCGGATACGCCCTTTTGGGGAAAGGTTTACTGCCGGAAGATCGGCCCGCGTCTGATTAGCTAGTTGGTGGGGTAACGGCCTACCAAGGCGACGATCAGTAGCTGGTCTGAGAGGATGATCAGCCACACTGGGACTGAGACACGGCCCAGACTCCTACGGGAGGCAGCAGTGGGGAATATTGGACAATGGGC	Bacteria	Proteobacteria	Alphaproteobacteria	Rhizobiales	Beijerinckiaceae	Methylobacterium	Not assigned	64	14	9
208	AACGAACGCTGGCGGCGTGCCTAACACATGCAAGTCGAGCGAGAAAGTCCGCAAGGATGAGTACAGCGGCGCACGGGTGCGTAACACGTGGGTAATCTGCCCTGAAGCCCGGAATAACCTCCCGAAAGGGAAGCTAATGCCGGATAAGACCACGGGAGCCTCGGCTCCTGCGGGAAAAGGTGGCCTCTGCACGCAAGCTATCACTTCAGGATGAGCCCGCGGCCCATCAGCTCGTTGGCGGGGTAACGGCCCACCAAGGCTACGACGGGTAGCTGGTCTGAGAGGACGATCAGCCACACTGGAACTGAGACACGGTCCAG	Bacteria	Proteobacteria	Deltaproteobacteria	Myxococcales	Archangiaceae	Anaeromyxobacter	Not assigned	0	32	0
209	GACGAACGCTGGCGGCGTGCCTAACACATGCAAGTCGTACGGGACGAGAGGGGCAACTCTTTCGTTCAGTGGCAGACGGGTGCGTAACACGTGAGGAACTTATCCGATGGCGGGGGATAGCCGGCCCAACGGCCGGGTAATACCGCGTAAGCTCGTTTGGGGGCATCCCTGAGCGAGGAAAGCAGCCGCAAGGTTGCGCCGTTGGAGAGTCTCGCGGCCTATCAGCTAGTTGGCGGGGTCACGGCCCACCAAGGCGACGACGGGTAGCTGGTCTGAGAGGATGATCAGCCACATTGGGACTGAGACACGGCCCAGACTCC	Bacteria	Gemmatimonadetes	Gemmatimonadetes	Gemmatimonadales	Gemmatimonadaceae	Not assigned	Not assigned	68	4	14
210	ATTGAACGCTGGCGGCATGCCTTACACATGCAAGTCGAACGGCAGCACGGGGGCAACCCTGGTGGCGAGTGGCGAACGGGTGAGTAACATATCGGAACGTGCCCTGGAGTGGGGGATAACTAGTCGAAAGACTGGCTAATACCGCATACGATCTATGGATGAAAGTGGGGGATCGCAAGACCTCATGCTCGTGGAGCGGCCGATATCTGATTAGCTAGTTGGTGGGGTAAAGGCCTACCAAGGCGACGATCAGTAGCTGGTCTGAGAGGACGACCAGCCACACTGGGACTGAGACACGGCCCAGACTCCTACGGGAGGCA	Bacteria	Proteobacteria	Betaproteobacteria	Betaproteobacteriales	Burkholderiaceae	Noviherbaspirillum	Not assigned	12	0	74
211	ATTGAACGCTGGCGGAATGCTTTACACATGCAAGTCGAGCGGCAGCGCGGGGCAACCTGGCGGCGAGCGGCGAACGGGTGAGTAATGCATCGGAACATGTCCATGTCGTGGGGGATAGCCCGGCGAAAGCCGGATTAATACCGCATACGCCCGAGAGGGGAAAGTGGGGGACTCGCAAGGGCCTCACGCGATTGGGTTGGCCGATGTCCGATTAGCTAGTTGGTGGGGTAAAGGCTTACCAAGGCGATGATCGGTAGCTGGTCTGAGAGGATGATCAGCCACACTGGGACTGAGACACGGCCCAGACTCCTACGGGAGGC	Bacteria	Proteobacteria	Betaproteobacteria	Betaproteobacteriales	Nitrosomonadaceae	Ellin6067	Not assigned	0	0	86
212	ATTGAACGCTGGCGGCATGCTTTACACATGCAAGTCGAACGGGGTGCGGGGGCAACTTCGCATTCAGTGGCGAACGGGTGAGTAATGCATCGGAACGTGTCCCGTAGTGGGGGATAACGCCGCGAAAGCGGCGCTAATACCGCATACGCTCTACGGAGGAAAGCGGGGGATCGCAAGACCTCGCGCTAGGGGAGCGGCCGATGTCCGATTAGCTAGTTGGTGGGGTAATGGCTTACCAAGGCGACGATCGGTAGCTGGTCTGAGAGGATGATCAGCCACACTGGGACTGAGACACGGCCCAGACTCCTACGGGAGGCAGC	Bacteria	Proteobacteria	Betaproteobacteria	Betaproteobacteriales	SC-I-84	Not assigned	Not assigned	52	33	0
213	AACGAACGCTGGCGGCGCGCCTAATACATGCAAGTCGAGCGAGAAGACGTAGCAATACGTTTGTAAAGCGGCGAACGGGTGAGGAATACATGGGTAACCTACCCTCGAGTGGGGAATAACTAGCCGAAAGGTTAGCTAATACCGCATACGACTCCTGGTCTGCGGATCGGGAGGGAAAGCGATACCGTGGGTATCGCGCTCTTGGATGGGCTCATGTCCTATCAGCTTGTTGGTGAGGTAACGGCTCACCAAGGCTTCGACGGGTAGCTGGTCTGAGAGGACGATCAGCCACACTGGCACTGCGACACGGGCCAGACTCC	Bacteria	Nitrospirae	Nitrospira	Nitrospirales	Nitrospiraceae	Nitrospira	Not assigned	0	39	46
214	ATTGAACGCTGGCGGCATGCTTTACACATGCAAGTCGAACGGGGTGAGGGGGCAACTCTTCACTTAGTGGCGAACGGGTGAGTAATGCATCGGAACGTGTCCCGCAGTGGGGGATAACGCCGCGAAAGCGGCGCTAATACCGCATACGCTCTGCGGAGGAAAGCGGGGGACCTGAGAGGGCCTCGCGCTATGGGAGCGGCCGATGTCCGATTAGCTAGTTGGTGGGGTAATGGCTTACCAAGGCGACGATCGGTAGCTGGTCTGAGAGGATGATCAGCCACACTGGGACTGAGACACGGCCCAGACTCCTACGGGAGGCA	Bacteria	Proteobacteria	Betaproteobacteria	Betaproteobacteriales	SC-I-84	Not assigned	Not assigned	48	37	0
215	AACGAACGCTGGCGGCAGGCCTAACACATGCAAGTCGAACGCGCGTAGCAATACGCGAGTGGCGCACGGGTGAGTAATACGTGGGAATCAACCCTGAGGTTCGGAATAACCGCGGGAAACTGCGGCTAATACCGGATGTCCCCTACGGGGGAAAGATTTATCGCCTTGGGACGAGCCCACGTCCGATTAGCTAGTTGGTGAGGTAATGGCTCACCAAGGCTACGATCGGTAGCTGGTCTGAGAGGACGACCAGCCACACTGGAACTGAGACACGGTCCAGACTCCTACGGGAGGCAGCAGTGGGGAATATTGGGCAATGG	Bacteria	Proteobacteria	Alphaproteobacteria	Not assigned	Not assigned	Not assigned	Not assigned	0	31	53
216	GACGAACGCTGGCGGCGTGCTTAACACATGCAAGTCGAGCGGTAAGGCTCCTTCGGGAGTACACGAGCGGCGAACGGGTGAGTAACACGTGAGTAATCTGCCCTTCACTTCGGGATAACCGCCGGAAACGGTGGCTAATACCGGATACGACGCGCTCTCGCATGGGATGTGCGTGGAAAGTCTTCTCGGTGAAGGATGTGCTCGCGGCCTATCAGCTTGTTGGTGAGGTAACGGCTCACCAAGGCTTCGACGGGTAGCCGGCCTGAGAGGGTGACCGGCCACACTGGGACTGAGACACGGCCCAGACTCCTACGGGAGGC	Bacteria	Actinobacteria	Actinobacteria	Propionibacteriales	Nocardioidaceae	Nocardioides	Not assigned	59	25	0
217	ATTGAACGCTGGCGGCATGCCTAACACATGCAAGTCGAACGGCAGCACAGTAGAGCTTGCTCTATGGGTGGCGAGTGGCGGACGGGTGAGTAATGCATCGGGATCTACCCAAACGTGGGGGATAACGTAGGGAAACTTACGCTAATACCGCATACGTCCTATGGGAGAAAGCGGGGGATCGCAAGACCTCGCGCGGTTGGACGAACCGATGTGCGATTAGCTAGTTGGTAGGGTAATGGCCTACCAAGGCGACGATCGCTAGCTGGTCTGAGAGGATGATCAGCCACACTGGAACTGAGACACGGTCCAGACTCCTACGG	Bacteria	Proteobacteria	Betaproteobacteria	Xanthomonadales	Rhodanobacteraceae	Dyella	jiangningensis	84	0	0
218	AGTGAACGCTGGCGGCAGGCCTAACACATGCAAGTCGAACGGCAGCACAGAGGAGCTTGCTCCTTGGGTGGCGAGTGGCGGACGGGTGAGGAATACGTCGGAATCTGCCTATTTGTGGGGGATAACGTAGGGAAACTTACGCTAATACCGCATACGACCTACGGGTGAAAGCGGAGGACCTTCGGGCTTCGCGCAGATAGATGAGCCGACGTCGGATTAGCTAGTTGGCGGGGTAAAGGCCCACCAAGGCGACGATCCGTAGCTGGTCTGAGAGGATGATCAGCCACACTGGAACTGAGACACGGTCCAGACTCCTACGG	Bacteria	Proteobacteria	Betaproteobacteria	Xanthomonadales	Xanthomonadaceae	Lysobacter	Not assigned	64	19	0
219	GACGAACGCTGGCGGCGTGCTTAACACATGCAAGTCGAGCGGTAAGGCCCTTCGGGGTACACGAGCGGCGAACGGGTGAGTAACACGTGGGTAACCTGCCCTGTACTCTGGGATAAGCCTTGGAAACGAGGTCTAATACCGGATACGACCCTTGAAGGCATCTTTGAGGGTGGAAAGTTCCGGCGGTATGGGATGGACCCGCGGCCTATCAGCTTGTTGGTGGGGTAATGGCCTACCAAGGCGACGACGGGTAGCCGGCCTGAGAGGGTGACCGGCCACACTGGGACTGAGACACGGCCCAGACTCCTACGGGAGGCAGC	Bacteria	Actinobacteria	Actinobacteria	Pseudonocardiales	Pseudonocardiaceae	Lechevalieria	aerocolonigenes	13	70	0
220	AATCAACGCTGGCGGCGTGCCTAACACATGCAAGTCGAACGAGAAAGTGGAGCAATCCATGAGTACAGTGGCGACCGGGTGAGTAACACGTGACTAACCTACCCTAGAGTGGGGGATAACCCCGGGAAACCGGGGCTAATACCGCATAACATCGCGAGGGGAAGATCCTTGCGATCAAAGGAGTAATCCGCTCAAGGAGGGGGTCGCGGCTGATTAGCTAGTTGGTGAGGTAACGGCCCACCAAGGCTTAGATCAGTAGCCGGCCTGAGAGGGCGCACGGCCACACTGGAACTGAAACACGGTCCAGACTCCTACGGGAG	Bacteria	Acidobacteria	Acidobacteriia	Acidobacteriales	Not assigned	Not assigned	Not assigned	0	45	38
221	GATGAACGCTGGCGGCGTGCTTAACACATGCAAGTCAAGGGGGCCCAGCAATGGGCAACCGGCGAACGGGTGCGTAACACGTGAGCAACCTACCGAATTGTGGGGGATAGCCGGCCCAACGGCCGGGTAATACCGCATACGATCGAGACGAGGCATTTCGACTCGATGAAATCTACGGAGCAATTCGAGGGGCTCGCGGCCTATCAGCTAGTTGGCGAGGTAACGGCTCACCAAGGCGACGACGGGTAGCTGGTCTGAGAGGATGGCCAGCCACATTGGGACTGAGATACGGCCCAGACTCCTACGGGAGGCAGCAGTGG	Bacteria	Gemmatimonadetes	Gemmatimonadetes	Gemmatimonadales	Gemmatimonadaceae	Not assigned	Not assigned	70	12	0
222	ATTGAACGCTGGCGGAATGCTTTACACATGCAAGTCGAACGGCAGCACGGGGGCAACCCTGGTGGCGAGTGGCGAACGGGTGAGTAATACATCGGAACGTGCCCAGTCGTGGGGGATAACGTAGCGAAAGCTACGCTAATACCGCATACGATCTGTGGATGAAAGCGGGGGACCGTAAGGCCTCGCGCGATTGGAGCGGCCGATGGCAGATTAGGTAGTTGGTGGGGTAAAGGCCTACCAAGCCGACGATCTGTAGCTGGTCTGAGAGGACGACCAGCCACACTGGGACTGAGACACGGCCCAGACTCCTACGGGAGGCA	Bacteria	Proteobacteria	Betaproteobacteria	Betaproteobacteriales	Burkholderiaceae	Ramlibacter	Not assigned	41	14	27
223	AATCAACGCTGGCGGCGTGCCTCAGACATGCAAGTCGAACGCGAAAGTTCCCTTCGGGGAGCAAGTAGAGTGGCGCACGGGTGAGTAACACGTAGGTAATCTACCTTTGGATTGGGAATAACACCGAGAAATCGGTGCTAATACCGAATAATGCAGCGGCACCTAATGGTGACAGTTGTTAAAGCGGGGGATCGCAAGACCTCGCGTCTGAAGAGGAGCCTGCGGCGGATTAGCTAGTTGGTAAGGTAACGGCTTACCAAGGCGATGATCCGTAGCCGGCCTGAGAGGGCGGTCGGCCACACTGACACTGACATACGGGT	Bacteria	Acidobacteria	Blastocatellia_(Subgroup_4)	Pyrinomonadales	Pyrinomonadaceae	RB41	Not assigned	71	10	0
224	ATTGAACGCTGGCGGCATGCCTAACACATGCAAGTCGAACGGCAGCATGAGGTGTAGCAATACACCTTGATGGCGAGTGGCGGACGGGTGAGGAATGCATCGGAATCTGCCCAGTCGTGGGGGACAACGCAGGGAAACTTGCGCTAATACCGCATACGACCTTCGGGTGAAAGCAGGGGATCTTCGGACCTTGCGCGATTGGATGAGCCGATGCCGGATTAGCTAGTTGGCGGGGTAATGGCCCACCAAGGCGACGATCCGTAGCTGGTCTGAGAGGATGATCAGCCACACTGGGACTGAGACACGGCCCAGACTCCTAC	Bacteria	Proteobacteria	Betaproteobacteria	Xanthomonadales	Rhodanobacteraceae	Chujaibacter	Not assigned	37	0	44
225	ATTGAACGCTGGCGGCATGCCTTACACATGCAAGTCGAACGGTAACGCGGGGCAACCTGGCGACGAGTGGCGAACGGGTGAGTAATGCATCGGAACGTGCCCAGTAGTGGGGGATAGCCCGGCGAAAGCCGGATTAATACCGCATACGACCTGAGGGTGAAAGCGGGGGATCGCAAGACCTCGCGCTATTGGAGCGGCCGATGTCAGATTAGGTAGTTGGTGGGGTAAAGGCCTACCAAGCCGACGATCTGTAGCTGGTCTGAGAGGACGACCAGCCACACTGGGACTGAGACACGGCCCAGACTCCTACGGGAGGCAGC	Bacteria	Proteobacteria	Betaproteobacteria	Betaproteobacteriales	Burkholderiaceae	Ideonella	Not assigned	81	0	0
226	AATGAACGCTGGCGGCGTGCTTTACACATGCAAGTTGAGCGAGGCCACCCGCAAGGGTGAGTCGAGCGGCGAACGGGTGAGTAACGCGTGGATGACCTGCCCTTTAGTGGGGAATAACCCGGGGAAACTCGGGCTAATACCGCATAAGACCGAGAGGTGAAAGCGGGGTCGCAAGATCTCGTGCTAATGGAGGGGTCCGCGTTCGATTAGCTAGTTGGTAGGGTAATGGCCTACCAAGGCGACGATCGATAGCCGGCCTGAGAGGGTGATCGGCCACACTGGAACTGAGACACGGTCCAGACTCCTACGGGAGGCAGCAG	Bacteria	Acidobacteria	Holophagae	Subgroup_7	Not assigned	Not assigned	Not assigned	47	33	0
227	GATAAACGCTGGCGGCGTGCCTTATGCATGCAAGTCGTACGAGTCCATAACTTCGGTTAGAAGACTAGTGGCGCACGGGTGAGTAACACGTACGTGACCTGTCCCTGACGTGGGGGATAACCAGCCGAAAGGTTGGCTAATACCGCATGTGGACACCCCTTGGAAGGGGATGTCGAAAGTAGCAATACGCGTTGGGAGGGGCGTGCGGCCGATTAGGTAGTTGGTGTGGTAACGGCGCACCAAGCCGATGATCGGTAGCTGGTCTGAGAGGATGGTCAGCCACACTGGGACTGAGACACGGCCCAGACTCCTACGGGAGG	Bacteria	Chloroflexi	JG30-KF-CM66	Not assigned	Not assigned	Not assigned	Not assigned	0	23	57
228	ATTGAACGCTGGCGGAATGCTTTACACATGCAAGTCGAGCGGCAGCGCGGGGCAACCTGGCGGCGAGCGGCGAACGGGTGAGTAATGCATCGGAACATGTCCATTCGTGGGGGATAGCCCGGCGAAAGCCGGATTAATACCGCATACGCCCGAGAGGGGAAAGCCGGGGACCGCAAGGCCTGGCGCGAATGGGTTGGCCGATGTCCGATTAGCTAGTTGGCGGGGTAAAGGCCCACCAAGGCGATGATCGGTAGCTGGTCTGAGAGGATGATCAGCCACACTGGGACTGAGACACGGCCCAGACTCCTACGGGAGGCAGC	Bacteria	Proteobacteria	Betaproteobacteria	Betaproteobacteriales	Nitrosomonadaceae	Ellin6067	Not assigned	50	30	0
229	ATTGAACGCTGGCGGCATGCCTAACACATGCAAGTCGAACGGTAACGCGGGGGCAACCCTGGCGACGAGTGGCGGACGGGTGAGTAATACGTAGGAATCTGCCCATTTGTGGGGGATAACCCGGCGAAAGCCGGGCTAATACCGCATACGCTCTACGGAGGAAAGCGGGGGATCGCAAGACCTCGCGCTAATGGATGAGCCTACGTCGGATTAGCTAGTTGGTAGGGTAACGGCCTACCAAGGCGACGATCCGTAGCTGGTCTGAGAGGACGATCAGCCACACTGGGACTGAGACACGGCCCAGACTCCTACGGGAGGCA	Bacteria	Proteobacteria	Betaproteobacteria	CCD24	Not assigned	Not assigned	Not assigned	17	63	0
230	ATTGAACGCTGGCGGCATGCTTTACACATGCAAGTCGAACGGGGTGGCGGGGCAACCTGCCATTCAGTGGCGAACGGGTGAGTAATGCATCGGAACGTGTCCCGTAGTGGGGGATAACGCCGCGAAAGCGGCGCTAATACCGCATACGCTCTACGGAGGAAAGCAGGGGCTCCGCGAGGACCTTGTGCTAGGGGAGCGGCCGATGTCCGATTAGGTTGTTGGTGGGGTAATGGCCCACCAAGCCTGCGATCGGTAGCTGGTCTGAGAGGATGATCAGCCACACTGGGACTGAGACACGGCCCAGACTCCTACGGGAGGCA	Bacteria	Proteobacteria	Betaproteobacteria	Betaproteobacteriales	SC-I-84	Not assigned	Not assigned	55	25	0
231	AACGAACGCTGGCGGCAGGCTTAACACATGCAAGTCGAACGGGTGTAGCAATACATCAGTGGCAGACGGGTGAGTAACACGTGGGAACCTTCCTCGTTGTACGGGACAACTCAGGGAAACTTGAGCTAATACCGTATACGTCCGAGAGGAGAAAGATTTATCGCAATGAGACGGGCCCGCGTCGGATTAGCTAGTTGGTAGGGTAACGGCCTACCAAGGCGACGATCCGTAGCTGATCTGAGAGGATGATCAGCCACACTGGGACTGAGACACGGCCCAGACTCCTACGGGAGGCAGCAGTGGGGAATCTTGGACAATGG	Bacteria	Proteobacteria	Alphaproteobacteria	Rhizobiales	Rhizobiales_Incertae_Sedis	Nordella	Not assigned	0	80	0
232	GACGAACGCTGGCGGCGTGCCTAATGCATGCAAGTCGCACGCACGGAGCTTGCTCCGTGAGTGGCGCACGGCTGAGGACCACGTGGGAACATGCCGTCGAGTGGGGGACAACAGCGCGAAAGCGGTGCTAATCCCGCATACGCTCGCAAGAGGAAAGCAGTGATGCGCTCGACGAGTGGCCCGCGGCCCATCAGGTCGTCGGTGGGGTAACGGCCTACCGAGCCAATGACGGGTAGCTGGTCTGTGAGGACAGACAGCCAGACTGGGACTGAGACACGGCCCAGACTCCTACGGGAGGCAGCAGCAAGGAATTTTCGCAA	Bacteria	Chloroflexi	Chloroflexia	Chloroflexales	Roseiflexaceae	Not assigned	Not assigned	0	80	0
233	ATTGAACGCTGGCGGCATGCCTAACACATGCAAGTCGCACGCGAAAGGGGGCAACCCTGAGTAGAGTGGCGGACGGGTGAGTAACGCGTAGGAATCTACCTGGTAGTGGGGGACAACCCGGTGAAAACCGGGCTAATACCGCATACGATCCACGGATGAAAGCAGGGGACCGCAAGGCCTTGCGCTATCAGATGAGCCTGCGTCGGATTAGCTAGTTGGTGAGGTAACGGCTCACCAAGGCGACGATCCGTAGCTGGTTTGAGAGAACGACCAGCCACACCGGAACTGAGACACGGTCCGGACTCCTACGGGAGGCAGCA	Bacteria	Proteobacteria	Betaproteobacteria	Acidiferrobacterales	Acidiferrobacteraceae	Sulfurifustis	Not assigned	0	79	0
234	ATTGAACGCTGGCGGCATGCCTAACACATGCAAGTCGCGCGCGAAAGGGGGCAACCCCAAGTAGAGCGGCGGACGGGTGCGTAATACGTAGGAATCTACCTCGTAGTGGGGGACAACCCGGCGAAAGCCGGGCTAATACCGCATACGACCTATGGGTGAAAGCGGGGGACCGTAAGGCCTCGCGCTATGAGATGAGCCTGCGTCGGATTAGCTAGTTGGTAGGGTAAAAGCCTACCAAGGCGACGATCCGTAGCTGGTCTGAGAGGACGACCAGCCACACTGGGACTGAGACACGGCCCAGACTCCTACGGGAGGCAGCA	Bacteria	Proteobacteria	Betaproteobacteria	Acidiferrobacterales	Acidiferrobacteraceae	Sulfurifustis	Not assigned	7	0	72
235	ATTGAACGCTGGCGGCATGCCTTACACATGCAAGTCGAACGGTAACGCGGGGCAACCTGGCGACGAGTGGCGAACGGGTGAGTAATGCATCGGAACGTGCCCAGTAGTGGGGGATAGCCCGGCGAAAGCCGGATTAATACCGCATACGACCTATGGGTGAAAGCGGGGGACCGTAAGGCCTCGCGCTATTGGAGCGGCCGATGTCAGATTAGGTAGTTGGTGGGGTAAAGGCCTACCAAGCCGACGATCTGTAGCTGGTCTGAGAGGACGACCAGCCACACTGGGACTGAGACACGGCCCAGACTCCTACGGGAGGCAGC	Bacteria	Proteobacteria	Betaproteobacteria	Betaproteobacteriales	Burkholderiaceae	Rubrivivax	Not assigned	35	0	44
236	GACGAACGCTGGCGGCGTGCTTAACACATGCAAGTCGAGCGGAAAGGCCCTTTCGGGGGTACTCGAGCGGCGAACGGGTGAGTAACACGTGAGTAACCTGCCCTAGGCTTTGGGATAACCCTCGGAAACGGGGGCTAATACCGGATATTCACGCATCGCGGCATCGTGGTGGGTGGAAAGTTTTTCGGCTTGGGATGGGCTCGCGGCCTATCAGCTTGTTGGTGGGGTGATGGCCTACCAAGGCGACGACGGGTAGCCGGCCTGAGAGGGCGACCGGCCACACTGGGACTGAGACACGGCCCAGACTCCTACGGGAGGCA	Bacteria	Actinobacteria	Actinobacteria	Micromonosporales	Micromonosporaceae	Dactylosporangium	Not assigned	0	0	243
237	AATCAACGCTGGCGGCGTGCCTAACACATGCAAGTCGAACGAGAAAGCGGGGGCAACCCCGTGAGTACAGTGGCGAACGGGTGAGTAACACGTGACTAACCTGCCTTCGAGCGGGGGATAACCCCGGGAAACCGGGGCTAACACCGCATAACATCCCAAGGTGAAACTCCTTGTGATCAAATGCGCAAGCAGCTTGAAGAGGGGGTCGCGCCTGATTAGCTAGTTGGTGAGGTAACGGCTCACCAAGGCGATGATCAGTAGCCGGCCTGAGAGGGCGCACGGCCACACTGGAACTGAAACACGGTCCAGACTCCTACGGG	Bacteria	Acidobacteria	Acidobacteriia	Acidobacteriales	Not assigned	Not assigned	Not assigned	0	48	29
238	AATCAACGCTGGCGGCGTGCCTAACACATGCAAGTCGAACGAGAAAGGGGAGCAATCCCTGAGTACAGTGGCGACCGGGTGAGTAACACGTGACTACCTGCCCTTGAGTGGGGGATAACCCCGGGAAACCGGGGCTAATACCGCATAATATCGAGAGATCAAAGGAGCAATCCGCTTTTGGAGGGGGTCGCGGCTGATTAGCTAGTTGGTGAGGTAACGGCTCACCAAGGCGAAGATCGGTATCCGGCCTGAGAGGGCGCACGGACACACTGGAACTGAAACACGGTCCAGACTCCTACGGGAGGCAGCAGTGGGGAATT	Bacteria	Acidobacteria	Acidobacteriia	Acidobacteriales	Not assigned	Not assigned	Not assigned	0	0	77
239	AACGAACGCTGGCGGCGTGCTTAACACATGCAAGTCGAACGGGATCCAGAGCTTGCTCTGGTGAGAGTGGCGCACGGGTGAGTAACGCGTGGATAATCTGCCCTGGTATCTGGAATAACATCTCGAAAGGGGTGCTAATACCGGATAAGCTCACGGACTCTTCGGGGTTTGCGAGAAAAGATGGCCTCTGCATATGCTATCGTATCAGGATGAGTCCGCGTACCATTAGCTAGTTGGTGGGGTAATGGCCCACCAAGGCTACGATGGTTAGCTGGTCTGAGAGGATGATCAGCCACACTGGAACTGAGACACGGTCCAGA	Bacteria	Proteobacteria	Deltaproteobacteria	Desulfuromonadales	Geobacteraceae	Geobacter	Not assigned	0	0	77
240	ATTGAACGCTGGCGGCAGGCCTAACACATGCAAGTCGAGCGGCAGCACGGGTACTTGTACCTGGTGGCGAGCGGCGGACGGGTGAGTAATGCCTAGGAATCTGCCTGGTAGTGGGGGATAACGTTCGGAAACGAACGCTAATACCGCATACGTCCTACGGGAGAAAGCAGGGGACCTTCGGGCCTTGCGCTATCAGATGAGCCTAGGTCGGATTAGCTAGTTGGTGAGGTAATGGCTCACCAAGGCGACGATCCGTAACTGGTCTGAGAGGATGATCAGTCACACTGGAACTGAGACACGGTCCAGACTCCTACGGGAGG	Bacteria	Proteobacteria	Betaproteobacteria	Pseudomonadales	Pseudomonadaceae	Pseudomonas	frederiksbergensis	57	19	0
241	GATTAACGCTGGCGGCGTGCATGAGACATGCAAGTCGAACGGACGATCAGGGCTTGCTCTGGTCGTTAGTGGCGGACGGCTGAGTAACGCGTAGGTGACCTGCCCCGAAGTGGGGGATAACTGCCCGAAAGGGTGGCTAATACCGCATGTGGAGGTTCGTTCATTCGAACCTTCAAAGCAGCAATGCGCTTCGGGAGGGGCCTGCGTCCGATTAGCTCGTTGGTGGGGTAACGGCTCACCAAGGCGACGATCGGTAGGTGGTCTGAGAGGACGATCACCCAGACTGGGACTGAGACACGGCCCAGACTCCTACGGGAGGC	Bacteria	Chloroflexi	KD4-96	Not assigned	Not assigned	Not assigned	Not assigned	0	53	23
242	GACGAACGCTGGCGGCGTGCCTAATGCATGCAAGTCGCACGCAGGTGCCTTCGGGGACCTGAGTGGCGCACGGCTGAGGACCACGTGGGAACATGCCCGGTAGTGGGGGACAACAGCGCGAAAGCGGTGCTAATCCCGCATACGCTCGCAAGAGGAAAGCGTGCAAACGCGCTGCCGGAGTGGCCCGCGGCCCATCAGGTCGTCGGTGGGGTAACGGCCTACCGAGCCGATGACGGGTAGCTGGTCTGTGAGGACAGACAGCCAGACTGGGACTGAGACACGGCCCAGACTCCTACGGGAGGCAGCAGCAAGGAATTTTC	Bacteria	Chloroflexi	Chloroflexia	Chloroflexales	Roseiflexaceae	Not assigned	Not assigned	31	8	37
243	GATCAACGCTGGCGGCGTGCATGAGACATGCAAGTCGAACGGACAGTCGAGGCTTGCCTTGACTGTTAGTGGCGGACGGCTGAGTAACGCGTAGGTGACCTGCCCCGAAGTGGGGAATAACTGCCCGAAAGGGTGGCTAATACCGCATGTGCCGGTGCGTTCATTCGTACCAGCAAAGCCGCAAGGCGCTTCGGGAGGGGCCTGCGTCCGATTAGCTCGTTGGTGGGGTAACGGCTCACCAAGGCGACGATCGGTAGGTGGTCTGAGAGGACGATCACCCAGACTGGGACTGAGACACGGCCCAGACTCCTACGGGAGGC	Bacteria	Chloroflexi	KD4-96	Not assigned	Not assigned	Not assigned	Not assigned	0	44	32
244	GATAAACGCTGGCGGCGTGCATGAGACATGCAAGTCGAACGGACGATCAGGGCTTGCTCTGATCGTTAGTGGCGGACGGCTGAGTAACGCGTAGGTGACCTGCCCCGAAGTGGGGAATAACTGCCCGAAAGGGTGGCTAATACCGCATGTGGTGGTGCGTTCATTCGCACCAGTAAAGCCGCAAGGCGCTTCGGGAGGGGCCTGCGTCCGATTAGCTCGTTGGTGGGGTAACGGCTCACCAAGGCGACGATCGGTAGGTGGTCTGAGAGGACGATCACCCAGACTGGGACTGAGACACGGCCCAGACTCCTACGGGAGGC	Bacteria	Chloroflexi	KD4-96	Not assigned	Not assigned	Not assigned	Not assigned	0	53	23
245	AACGAACGCTGGCGGCAGGCCTAATACATGCAAGTCGAACGCACCGCAAGGTGAGTGGCAGACGGGTGAGTAACGCGTGGGAATCTTCCCAGTGGTACGGAATAACTCCGGGAAACCGGTGCTAATACCGTATAAGCCCTTCGGGGGAAAGATTTATCGCCACTGGATGAGCCCGCGTCGGATTAGCTAGTTGGTGAGGTAATGGCTCACCAAGGCTACGATCCGTAGCTGGTCTGAGAGGATGATCAGCCACACTGGGACTGAGACACGGCCCAGACTCCTACGGGAGGCAGCAGTAGGGAATATTGGACAATGGGCGA	Bacteria	Proteobacteria	Alphaproteobacteria	Rhizobiales	Rhodomicrobiaceae	Rhodomicrobium	Not assigned	60	16	0
246	ATTGAACGCTGGCGGCATGCCTTACACATGCAAGTCGGACGGCAGCGCGGGCTTCGGCCTGGCGGCGAGTGGCGAACGGGTGAGTAATACATCGGAACATGTCCAGTAGTGGGGGATAGCCCGGCGAAAGCCGGATTAATACCGCATACGATCTGTGGATGAAAGCGGGGGATCGCAAGACCTCGCGCTATTGGGGTGGCCGATGGCGGATTAGGTAGTTGGTGGGGTAAAGGCCTACCAAGCCGACGATCCGTAGCTGGTCTGAGAGGACGACCAGCCACACTGGGACTGAGACACGGCCCAGACTCCTACGGGAGGCA	Bacteria	Proteobacteria	Betaproteobacteria	Betaproteobacteriales	Burkholderiaceae	Burkholderia-Caballeronia-Paraburkholderia	Not assigned	43	0	33
247	ATTGAACGCTGGCGGAATGCTTTACACATGCAAGTCGAACGGCAGCACGGGTGCTTGCACCTGGTGGCGAGTGGCGAACGGGTGAGTAATGCGTCGGAACGTACCGAGTAATGGGGGATAACGCAGCGAAAGTTGTGCTAATACCGCATACGCCCTGAGGGGGAAAGTGGGGGATCGCAAGACCTCACGTTATTCGAGCGGCCGACGTCTGATTAGCTAGTTGGTGGGGTAAAGGCCTACCAAGGCGACGATCAGTAGCGGGTCTGAGAGGATGATCCGCCACACTGGGACTGAGACACGGCCCAGACTCCTACGGGAGG	Bacteria	Proteobacteria	Betaproteobacteria	Betaproteobacteriales	Hydrogenophilaceae	Thiobacillus	Not assigned	0	75	0
248	ATTGAACGCTGGCGGCATGCTTTACACATGCAAGTCGAGCGGCAGCGCGGGGGCAACCCTGGCGGCGAGCGGCGGACGGGTGAGTAATGCATCGGAACGTATCCTGTAGTGGGGGACAACCCAGCGAAAGCTGGGCTAATACCGCATACGCTCTACGGAGGAAAGTGGGGGACCTGCAAGGGCCTCACGCTAGGGGAGCGGCCGATGCCCGATTAGCTAGTTGGTGAGGTAAAGGCTTACCAAGGCGACGATCGGTAGCTGGTCTGAGAGGATGATCAGCCACACTGGGACTGAGACACGGCCCAGACTCCTACGGGAGG	Bacteria	Proteobacteria	Betaproteobacteria	Betaproteobacteriales	SC-I-84	Not assigned	Not assigned	0	28	47
249	AGCGAACGCTGGCGGCATGCTTAACACATGCAAGTCGCACGGGCAGGGCAACCTGTCAGTGGCGGACGGGTGAGTAACGCGTAGGTATCTATCCTCGGGTGGGGGACAACCACGGGAAACTGTGGCTAATACCGCATGATGACTGAGGTCCAAAGGCGCAAGTCGCCTGGGGAGGAGCCTGCGTCCGATTAGCTTGTTGGTGGGGTAACGGCCTACCAAGGCTCCGATCGGTAGCTGGTCTGAGAGGATGATCAGCCACACTGGGACTGAGACACGGCCCAGACTCCTACGGGAGGCAGCAGTGGGGAATATTGGACAAT	Bacteria	Proteobacteria	Alphaproteobacteria	Acetobacterales	Acetobacteraceae	Acidicaldus	Not assigned	0	0	75
250	GATTAACGCTGGCGGCGTGCATGAGACATGCAAGTCGAACGGACACATGGGGCTTGCTCTGTGTGTTAGTGGCGGACGGCTGAGTAACGCGTAGGTGACCTGCCCCGAAGTGGGGGATAACTGCCCGAAAGGGTGGCTAATACCGCATGTGGAGGTTCGTTCATTCGAACCTTCAAAGCAGCAATGCGCTTCGGGAGGGGCCTGCGTCCGATTAGCTCGTTGGTGGGGTAACGGCTCACCAAGGCGACGATCGGTAGGTGGTCTGAGAGGACGATCACCCAGACTGGGACTGAGACACGGCCCAGACTCCTACGGGAGGC	Bacteria	Chloroflexi	KD4-96	Not assigned	Not assigned	Not assigned	Not assigned	75	0	0
251	AACGAACGCTGGCGGCGCGCCTAATACATGCAAGTCGAGCGAGAAGGTGTAGCAATACACTTGTAAAGCGGCGAACGGGTGAGGAATACATGGGTAACCTACCCTCGAGTGGGGAATAACTAGCCGAAAGGTTAGCTAATACCGCGTACGCCTCCCGGACTTCGGTTCGGGAGGGAAAGCGATACCGTGGGTATCGCGCTCCTGGATGGGCTCATGCCCTATCAGCTTGTTGGTGAGGTAACGGCTCACCAAGGCTTCGACGGGTAGCTGATCTGAGAGGATGATCAGCCACACTGGCACTGCGACACGGGCCAGACTCC	Bacteria	Nitrospirae	Nitrospira	Nitrospirales	Nitrospiraceae	Nitrospira	Not assigned	16	58	0
252	AACGAACGCTGGCGGCGTGCCTAACACATGCAAGTCGAGCGAGAAAGCCCGCAAGGGTGAGTAAAGCGGCGCACGGGTGCGTAACACGTGGGTAATCTGCCCTGGAGTCCGGAATAACTCGCCGAAAGGCGTGCTAATGCCGGATAAGACCACGGGAGCTTCGGCTCCTGAGGGAAAAGGTGGCCTCTGTACACAAGCTATCACTCCAGGATGAGCCCGCGGCCCATCAGCTAGTTGGCGGGGTAATGGCCCACCAAGGCTACGACGGGTAGCTGGTCTGAGAGGACGATCAGCCACACTGGAACTGAGACACGGTCCAG	Bacteria	Proteobacteria	Deltaproteobacteria	Myxococcales	Archangiaceae	Anaeromyxobacter	Not assigned	34	40	0
253	ATTGAACGCTGGCGGCATGCCTTACACATGCAAGTCGAACGGTAACGCGGGGCAACCTGGCGACGAGTGGCGAACGGGTGAGTAATGCATCGGAACGTGCCCAGTAGTGGGGGATAGCCCGGCGAAAGCCGGATTAATACCGCATACGACCTACGGGTGAAAGGGGGGGATCGCAAGACCTCTCGCTATTGGAGCGGCCGATGTCAGATTAGGTAGTTGGTGGGGTAAAGGCCTACCAAGCCGACGATCTGTAGCTGGTCTGAGAGGACGACCAGCCACACTGGGACTGAGACACGGCCCAGACTCCTACGGGAGGCAGC	Bacteria	Proteobacteria	Betaproteobacteria	Betaproteobacteriales	Burkholderiaceae	Ideonella	sakaiensis	30	22	22
254	ATTGAACGCTGGCGGCATGCCTTACACATGCAAGTCGAGCGGCAGCGCGGGGGCAACCCTGGCGGCGAGCGGCGCACGGGTGAGTAATGCATCGGAACGTGTCCTCTTGTGGGGGATAACCAGTCGAAAGACTGGCTAATACCGCATGAGCACGAGAGTGGAAAGCGGGGGACCGTAAGGCCTCGCGCGAGAGGAGCGGCCGATGCCGGATTAGCTAGTTGGTGGGGTAACGGCCTACCAAGGCGACGATCCGTAGCTGGTTTGAGAGAACGACCAGCCACACTGGGACTGAGACACGGCCCAGACTCCTACGGGAGGCA	Bacteria	Proteobacteria	Betaproteobacteria	Betaproteobacteriales	Nitrosomonadaceae	MND1	Not assigned	31	24	19
255	AACGAACGCTGGCGGCAGGCTTAACACATGCAAGTCGAACGCGTGTAGCAATACACGAGTGGCGCACGGGTGAGTAACGCGTGGATATCTGCCTCTTGGTTCGGAATAACCCCGGGAAACTGGGGCTAATACCGGATGGTTCCTACGGGATAAAGATTTATCGCCAAGAGATGAGTCCGCGTCCGATTAGCTAGTTGGTGGGGTAACGGCCTACCAAGGCGACGATCGGTAGCTGGTCTGAGAGGACGATCAGCCACACTGGGACTGAGACACGGCCCAGACTCCTACGGGAGGCAGCAGTGGGGAATATTGGACAATGG	Bacteria	Proteobacteria	Alphaproteobacteria	Reyranellales	Reyranellaceae	Reyranella	Not assigned	74	0	0
256	AACGAACGCTGGCGGCAGGCTTAACACATGCAAGTCGAACGCCCGTAGCAATACGGGAGTGGCAGACGGGTGAGTAACGCGTGGGAATCTCCCCAAAGGTACGGAACAACTCAGGGAAACTTGAGCTAATACCGTATGTGCCCGAGAGGGCAAAGATTCATCGCCTTTGGATGAGCCCGCGTTGGATTAGCTAGTTGGTGGGGTAATGGCCTACCAAGGCGACGATCCATAGCTGATCTGAGAGGATGATCAGCCACACTGGGACTGAGACACGGCCCAGACTCCTACGGGAGGCAGCAGTGGGGAATCTTGGACAATGG	Bacteria	Proteobacteria	Alphaproteobacteria	Rhizobiales	Rhizobiales_Incertae_Sedis	Nordella	Not assigned	67	7	0
257	ATTGAACGCTGGCGGCATGCTTTACACATGCAAGTCGAACGGCAGCGGGGGCTTCGGCCCGCCGGCGAGTGGCGAACGGGTGAGTAATGCATCGGAACGTACCCAGTGGTGGGGGATAGCTCGGCGAAAGCCGGATTAATACCGCATACGCCCTGAGGGGGAAAGCGGGGGACCTTCGGGCCTCGCGCCATTGGAGCGGCCGATGTCGGATTAGCTAGTTGGTGGGGTAAAGGCCTACCAAGGCGACGATCCGTAGCTGGTCTGAGAGGATGATCAGCCACACTGGGACTGAGACACGGCCCAGACTCCTACGGGAGGCA	Bacteria	Proteobacteria	Betaproteobacteria	Betaproteobacteriales	Rhodocyclaceae	Azoarcus	Not assigned	0	45	29
258	AATCAACGCTGGCGGCGTGCCTAACACATGCAAGTCGAACGCGGTTAGTAGCAATACTAACTGAGTGGCAAACGGGTGAGTAACACGTGGGTGACCTACCTTCGAGTGGGGGATAACGTCCCGAAAGGGACGCTAATACCGCATAACATCCTGTCCTTGAACGGATGGAGATCAAAGCCGGGGATCGCAAGACCTGGCGCTTGGTGAGGGGCCCGCGTCTGATTAGCTAGTTGGTGAGGTAACGGCCCACCAAGGCGACGATCAGTATCCGGCCTGAGAGGGCGGACGGACACACTGGGACTGAGACACGGCCCAGACTC	Bacteria	Acidobacteria	Subgroup_6	Not assigned	Not assigned	Not assigned	Not assigned	41	32	0
259	GACAAACGCTGGCGGCGTGCATAAAACATGCAAGTCGAACGGGCCGATCCCCGCAAGGGGAAAGGCTAGTGGCGAACGGCTGAGTAACACGTAGGTGACCTGCCCCGAAGTGGGGGATAACGACTCGAAAGAGTCGCTAATACCGCATGTGACCACCGATCCATTTCGGTGCTCAAAGTCGCAAGACGCTTTGGGAGGGGCCTGCGGCGGATTAGCTAGTTGGTGGGGTAACGGCCTACCAAGGCGTCGATCCGTAGCTGGTCTGAGAGGATGGCCAGCCAGACTGGGACTGAGACACGGCCCAGACTCCTACGGGAGGC	Bacteria	Chloroflexi	P2-11E	Not assigned	Not assigned	Not assigned	Not assigned	0	50	23
260	GACGAACGCTGGCGGCGTGCCTAACACATGCAAGTCGTACGGGACTTGGGGGCAACTCCAAGTTCAGTGGCAGACGGGTGCGTAACACGTGAGGAACTTGTCCGGTGGCGGGGGATAGCCGGCCCAACGGCCGGGTAATACCGCATACGCTCGCTTGGGGGCATCCCTGGGCGAGGAAAGCAGCCGCAAGGTTGCGCCGACGGAGGGTCTCGCGGCCTATCAGCTAGTTGGCGGGGTAACGGCCCACCAAGGCGACGACGGGTAGCTGGTCTGAGAGGATGATCAGCCACATTGGGACTGAGACACGGCCCAGACTCCTA	Bacteria	Gemmatimonadetes	Gemmatimonadetes	Gemmatimonadales	Gemmatimonadaceae	Not assigned	Not assigned	11	35	27
261	ATTGAACGCTGGCGGCGTGCCTAACACATGCAAGTCGAGCGGTAACAGGTGTAGCAATACATGCTGACGAGCGGCGAACGGGTGAGTAATGCTTCGGAATCTACCCTATGGTGGGGAATAACCAGCCGAAAGGTTGGCTAATACCGCATACGTCCTACGGGAGAAAGCAGGGGATCGCAAGACCTTGCGCCGATGGATGAGCCGAAGTCGGATTAGCTAGTTGGTGAGGTAACGGCTCACCAAGGCGACGATCCGTAGCTGGTCTGAGAGGACGACCAGCCACACTGGGACTGAGACACGGCCCAGACTCCTACGGGAGG	Bacteria	Proteobacteria	Betaproteobacteria	Gammaproteobacteria_Incertae_Sedis	Unknown_Family	Acidibacter	Not assigned	42	0	31
262	AGCGAACGCTGGCGGCAGGCCTAACACATGCAAGTCGAGCGCCGTAGCAATACGGAGCGGCAGACGGGTGAGTAACGCGTGGGAACGTGCCCTTCGGTTCGGAATAACTCAGGGAAACTTGAGCTAATACCGGATACGTCCGAAAGGAGAAAGATTTATCGCCGAAGGATCGGCCCGCGTAAGATTAGCTAGTTGGTGAGGTAACGGCTCACCAAGGCTCTGATCTTTAGCTGGTCTGAGAGGACGATCAGCCACACTGGGACTGAGACACGGCCCAGACTCCTACGGGAGGCAGCAGTGGGGAATATTGGACAATGGGC	Bacteria	Proteobacteria	Alphaproteobacteria	Rhizobiales	Not assigned	Not assigned	Not assigned	0	47	26
263	ATTGAACGCTGGCGGCATGCCTTACACATGCAAGTCGAACGGCAGCACGGGGGCAACCCTGGTGGCGAGTGGCGAACGGGTGAGTAATGCATCGGAACGTGCCGTGTTGTGGGGGATAACGTAGCGAAAGTTACGCTAATACCGCATACGCCCTGAGGGGGAAAGTGGGGGACCGCAAGGCCTCACGCAATACGAGCGGCTGATGCCGGATTAGCTAGTTGGTGGGGTAAAGGCCCACCAAGGCGACGATCCGTAGCGGGTCTGAGAGGATGATCCGCCACACTGGGACTGAGACACGGCCCAGACTCCTACGGGAGGCA	Bacteria	Proteobacteria	Betaproteobacteria	Betaproteobacteriales	Rhodocyclaceae	Not assigned	Not assigned	12	21	40
264	AACGAACGCTGGCGGCGTGCCTAACACATGCAAGTCGAACGGGATCAGGGGGCTTGCTCCTTGATCTAGTGGCGCACGGGTGAGTAACGCGTGGATAACCTACCCTGGTATCCGGGATAACATCTCGAAAGGGGTGCTAATACGGGATAAGCCCACGGGCTCTTCGGAGCCTGCGGGAAAAGGTGGCCTCTATTTATAAGCTACCGTATCATGATGGGTCCGCGTACCATTAGCTAGTTGGTGGGGTAAAGGCCTACCAAGGCGACGATGGTTAGCTGGTCTGAGAGGATGATCAGCCACACTGGAACTGAGACACGGTC	Bacteria	Proteobacteria	Deltaproteobacteria	Desulfuromonadales	Geobacteraceae	Geobacter	Not assigned	0	0	73
265	GACGAACGCTGGCGGCGTGCTTAACACATGCAAGTCGAACGATGATGCCCGAGCTTGCTTGGGTGGATTAGTGGCGAACGGGTGAGTAACACGTGAGTAACCTGCCCTCCTCTTTGGGATAAGCCTTGGAAACGGGGTCTAATACCGAATATTCATATGCTGCCGCATGGTGGTGTGTGGAAAGCTTTTGTGGTGGGGGATGGACTCGCGGCCTATCAGCTTGATGGTGGGGTAGTGGCCTACCATGGCTTTGACGGGTAGCCGGCCTGAGAGGGTGACCGGCCACACTGGGACTGAGACACGGCCCAGACTCCTACGGG	Bacteria	Actinobacteria	Actinobacteria	Micrococcales	Dermacoccaceae	Flexivirga	Not assigned	73	0	0
266	AATCAACGCTGGCGGCGTGCCTCAGACATGCAAGTCGAACGATTAAAGCTCTCTTCGGAGAGTGCATAGAGTGGCGCACGGGTGAGTAACACGTAAGTAATCTACCTTCGAGTGGGGAATAACATCGGGAAACCGATGCTAATACCGCATAATGCAGCGGCATCGCAAGATGACAGTTGTTAAAGATTTATCGCTTGAAGAGGAGCTTGCGGCAGATTAGCTAGTTGGTAAGGTAATGGCTTACCAAGGCTACGATCTGTAACCGGTCTAAGAGGACGGTCGGTCACACTGACACTGAATAACGGGTCAGACTCCTACGG	Bacteria	Acidobacteria	Blastocatellia_(Subgroup_4)	Blastocatellales	Blastocatellaceae	JGI_0001001-H03	Not assigned	0	72	0
267	GATTAACGCTGGCGGCGTGCATGAGACATGCAAGTCGAACGAGTGACCAGGGCTTGCTCTGGTCGCTAGTGGCGGACGGCTGAGTAACGCGTAGGTGACCTGCCCCGAAGTGGGGGATAACTGCCCGAAAGGGTGGCTAATACCGCATGTGGTCGTTCGTTCGATCGATCGACCAAAGCAGTGATGCGCTTCGGGAGGGGCCTGCGTCCGATTAGCTCGTTGGTGGGGTAACGGCTCACCAAGGCGACGATCGGTAGGTGGTCTGAGAGGACGATCACCCAGACTGGGACTGAGACACGGCCCAGACTCCTACGGGAGGC	Bacteria	Chloroflexi	KD4-96	Not assigned	Not assigned	Not assigned	Not assigned	72	0	0
268	AATGAACGCTGGCGGCGTGCTTAACACATGCAAGTCGAGCGAGGCCAGGGGGGCAACTCCCTGAGTCGAGCGGCGGACGGGTGAGTAACACGTGGGTAACCTACCCGGAAGTGGGGAATACCTCGGGGAAACTCGAGCTAATACCGCATGACATCTTTGGGACGAAAGTCCTGACGATCAAAGCGGGGTCGCAAGATCTCGCGCTACCGGATGGGCCCGCGCCCGATTAGCTAGTTGGTGAGGTAACGGCTCACCAAGGCGACGATCGGTAACCGGCCTGAGAGGGCGATCGGTCACACCGGAACTGAGACACGGTCCGG	Bacteria	Acidobacteria	Holophagae	Subgroup_7	Not assigned	Not assigned	Not assigned	0	72	0
269	ATTGAACGCTGGCGGAATGCTTTACACATGCAAGTCGAGCGGCAGCGCGGGGCAACCTGGCGGCGAGCGGCGAACGGGTGAGTAATGCATCGGAACATGTCCATTCGTGGGGGATAGCCCGGCGAAAGCCGGATTAATACCGCATACGCCCGAGAGGGGAAAGTGGGGGACCGCAAGGCCTCACGCGAATGGGTTGGCCGATGTCCGATTAGCTAGTTGGCGGGGTAAAGGCCCACCAAGGCGATGATCGGTAGCTGGTCTGAGAGGATGATCAGCCACACTGGGACTGAGACACGGCCCAGACTCCTACGGGAGGCAGC	Bacteria	Proteobacteria	Betaproteobacteria	Betaproteobacteriales	Nitrosomonadaceae	Ellin6067	Not assigned	0	60	12
270	AGCGAACGCTGGCGGCAGGCCTAACACATGCAAGTCGAGCGCCGTAGCAATACGGAGCGGCAGACGGGAGAGTAACACGTGGGAACGTGCCCTTCAGTTCGGAACAACCCAGGGAAACTTGGGCTAATACCGGATACGTCCGTAAGGAGAAAGATTTATCGCTGAAGGATCGGCCCGCGTCTGATTAGCTAGTTGGTGGGGTAATGGCCCACCAAGGCGACGATCAGTAGCTGGTCTGAGAGGATGATCAGCCTCACTGGGACTGAGACACGGCCCAGACTCCTACGGGAGGCAGCAGTGGGGAATATTGGACAATGGGC	Bacteria	Proteobacteria	Alphaproteobacteria	Rhizobiales	Xanthobacteraceae	Not assigned	Not assigned	0	0	72
271	ATTGAACGCTGGCGGCATGCCTAACACATGCAAGTCGAACGGCAGCACAGGTAGCAATACCGGGTGGCGAGTGGCGGACGGGTGAGTAATGCATCGGGATCTACCCTGACGTGGGGGATAACCTCGGGAAACCGGGACTAATACCGCATACGTCCTACGGGAGAAAGCGGGGGACCTTCGGGCCTCGCGCGGCAGGACGAACCGATGTGCGATTAGCTTGTTGGCGGGGTAATGGCCCACCAAGGCGACGATCGCTAGCTGGTCTGAGAGGATGATCAGCCACACTGGGACTGAGACACGGCCCAGACTCCTACGGGAGG	Bacteria	Proteobacteria	Betaproteobacteria	Xanthomonadales	Rhodanobacteraceae	Rhodanobacter	Not assigned	72	0	0
272	GACGAACGCTGGCGGCGTGCCTAATGCATGCAAGTCGCACGCGCCACCTTCGGGTGGTGAGTGGCGCACGGCTGAGGATCACGTGGGAACATGCCTCCTTGTGGGGGACAACAGCGCGAAAGCGATGCTAATCCCGCATACGCTCGGCAACGAGGAAAGCTTTCACAAGCGCAGGGAGAGTGGCCCGCGGCCCATCAGGTCGTTGGTGGGGTAATGGCCTACCAAGCCGATGACGGGTAGCTGGTCTGTGAGGACAGACAGCCAGACTGGGACTGAGACACGGCCCAGACTCCTACGGGAGGCAGCAGCAAGGAATTTTC	Bacteria	Chloroflexi	Chloroflexia	Chloroflexales	Roseiflexaceae	Not assigned	Not assigned	14	31	26
273	AGCGAACGCTGGCGGCAGGCTTAACACATGCAAGTCGAGCGGGCGCAGCAATGCGTCAGCGGCAGACGGGAGAGTAACACGTGGGAACGCGCCCTTCGGTTCGGAATAACTCAGGGAAACTTGAGCTAATACCGGATACGCCCTAACGGGGAAAGATTTATCGCCGAAGGAACGGCCCGCGTCTGATTAGCTAGTTGGTGAGGTAATGGCTCACCAAGGCGACGATCAGTAGCTGGTCTGAGAGGATGGCCAGCCTCACTGGGACTGAGACACGGCCCAGACTCCTACGGGAGGCAGCAGTGGGGAATATTGGACAATGG	Bacteria	Proteobacteria	Alphaproteobacteria	Rhizobiales	Xanthobacteraceae	Pseudolabrys	Not assigned	71	0	0
274	AACGAACGCTGGCGGCAGGCCTAACACATGCAAGTCGAACGCTGTAGCAATACAGAGTGGCAGACGGGTGAGTAACGCGTGGGAACCTTCCCAATGGTACGGAATAGCTCAGGGAAACTTGAGGTAATACCGTATAAGCCCCTAGGGGGAAAGATTTATCGCCATTGGATGGGCCCGCGTCGGATTAGCTAGTTGGTGAGGTAATGGCTCACCAAGGCGACGATCCGTAGCTGGTTTGAGAGAATGACCAGCCACACTGGGACTGAGACACGGCCCAGACTCCTACGGGAGGCAGCAGTGGGGAATCTTGGACAATGGGC	Bacteria	Proteobacteria	Alphaproteobacteria	Rhizobiales	Hyphomicrobiaceae	Hyphomicrobium	Not assigned	71	0	0
275	ATTGAACGCTGGCGGCATGCCTTACACATGCAAGTCGAACGGCAGCACGGGGGCAACCCTGGTGGCGAGTGGCGAACGGGTGAGTAATACATCGGAACGTACCCAGTTGTGGGGGATAACCCATCGAAAGGTGGGCTAATACCGCATGATCTGGCGACAGCAAAGCGGGGGATCGGAAACGACCTCGCGCGATTGGAGCGGCCGATGTCCGATTAGCTAGTTGGTGGGGTAAAGGCCTACCAAGGCGACGATCGGTAGCTGGTCTGAGAGGATGATCAGCCACACTGGGACTGAGACACGGCCCAGACTCCTACGGGAGG	Bacteria	Proteobacteria	Betaproteobacteria	Betaproteobacteriales	Nitrosomonadaceae	mle1-7	Not assigned	0	71	0
276	GATGAACGCTGGCGGCGTACCTAACGCATGCAAGTCGAACGAGGAAGGAGTAGCAATACGACTTCCGAGTGGCAAACGGGTGAGTAACACGTAGGGAATCTACCCTCCAGTGGGGAATAACGGACCGAAAGGTTCGCTAATACCGCATGGGGTCGAGCCGAACGCAAGTTTGGTGGACCAAAGCCTTCGGGCGCTGGAGGCGGAGCCTGCGGCCGATCAGGTAGTTGGTGGGGTAACGGCCTACCAAGCCGACGACCGGTAGCTGATCTGAGAGGATGACCAGCCACACTGGCACTGTGACACGGGCCAGACTCCTACGG	Bacteria	Chloroflexi	Anaerolineae	RBG-13-54-9	Not assigned	Not assigned	Not assigned	21	14	36
277	GATTAACGCTGGCGGCGTGCATGAGACATGCAAGTCGAACGGACGATCAGGGCTTGCTCTGATCGTTAGTGGCGGACGGCTGAGTAACGCGTAGGTGACCTGCCCCGAAGTGGGGGATAACTGCCCGAAAGGGTGGCTAATACCGCATGTGGAGGTTCGTTCGATCGAACCTTCAAAGCAGCAATGCGCTTCGGGAGGGGCCTGCGTCCGATTAGCTCGTTGGTGGGGTAACGGCTCACCAAGGCGACGATCGGTAGGTGGTCTGAGAGGACGATCACCCAGACTGGGACTGAGACACGGCCCAGACTCCTACGGGAGGC	Bacteria	Chloroflexi	KD4-96	Not assigned	Not assigned	Not assigned	Not assigned	44	26	0
278	GACGAACGCTGGCGGCGTGCTTAACACATGCAAGTCGAGCGGAAAGGCCACTTCGGTGGTACTCGAGCGGCGAACGGGTGAGTAACACGTGAGTAATCTGCCCCTGGCTTTGGGATAGCCACCGGAAACGGTGATTAATACCGGATATGACCACGTACTGCATGGTGTGTGGTGGAAAGTTTTTCGGCCAGGGATGTGCTCGCGGCCTATCAGCTTGATGGTGAGGTAATGGCTCACCATGGCTTCGACGGGTAGCCGGCCTGAGAGGGTGACCGGTCACACTGGGACTGAGACACGGCCCAGACTCCTACGGGAGGCAG	Bacteria	Actinobacteria	Actinobacteria	Propionibacteriales	Nocardioidaceae	Nocardioides	alpinus	58	12	0
279	AATCAACGCTGGCGGCGTGCCTAACACATGCAAGTCGCGCGCGAAAGGGGGGCAACCCCCGAGTAGAGCGGCGAACGGGTGAGTAACGCGTGGGTGATCTGCCTCCGAGTGGGGAATAACCCCGGGAAACTGGGGCTAATACCGCATGACATCCTCGAGTCGCATCGGGGATCAAAGCCGGGGACCGCAAGGCCTGGCGCTTGGAGATGAGCCCGCGTCCGATTAGCTAGTTGGCGGGGTAACGGCCCACCAAGGCTTCGATCGGTAGCCGGCCTGAGAGGGCGGACGGCCACACTGGGACTGAGACACGGCCCAGACTC	Bacteria	Acidobacteria	Subgroup_17	Not assigned	Not assigned	Not assigned	Not assigned	0	20	50
280	GACGAACGCTGGCGGCGCGCTTAACACATGCAAGTCGAGCGAGAACCAGTCCTTCGGGGCTGGGGACAGCGGCGAACGGGTGAGTAACACGTGAGTAATCCACCCCCGACACTGGGATAGCCCGGGGAAACCCGGATTAATACCGGATAGCCACTTCGGTTTTCGGACCGGAATGAAAAGGTAGCTTCGGCCTCCGGTTGGGGACGAGCTCGCGGCGGATTAGCTTGTTGGCGGGGTAAAGGCCCACCAAGGCGACGATCCGTAGCTGGTCTGAGAGGACGATCAGCCACACTGGGACTGAGACACGGCCCAGACTCCTA	Bacteria	Actinobacteria	Thermoleophilia	Gaiellales	Not assigned	Not assigned	Not assigned	0	0	70
281	AATGAACGCTGGCGGCGTGCTTAACACATGCAAGTCGAGCGAGGCCAGGGGGGCAACTCCCTGAGTCGAGCGGCGGACGGGTGAGTAACACGTGGGTAACCTACCCGGAAGTGGGGAATACCTCGGGGAAACTCGAGCTAATACCGCATGACATCTTCGGGACGAAAGTCCTGACGATCAAAGCGGGGTCGCAAGATCTCGCGCTACCGGATGGGCCCGCGCCCGATTAGCTAGTTGGCGAGGTAACGGCTCACCAAGGCAACGATCGGTAACCGGCCTGAGAGGGCGATCGGTCACACCGGAACTGAGACACGGTCCGG	Bacteria	Acidobacteria	Holophagae	Subgroup_7	Not assigned	Not assigned	Not assigned	70	0	0
282	AGTGAACGCTGGCGGCAGGCCTAACACATGCAAGTCGAGCGGCAGCGCGGGGGCAACCCTGGCGGCGAGCGGCGGACGGGTGAGGAATGCGTCGGAATCTGCCTCTTTGTGGGGGATAACGTAGGGAAACTTACGCTAATACCGCATACGACCTACGGGTGAAAGTGGGGGACCGCAAGGCCTCACGCAGAGAGATGAGCCGACGCCGGATTAGCTAGTTGGCGGGGTAAAGGCCCACCAAGGCGACGATCCGTAGCTGGTCTGAGAGGATGATCAGCCACACTGGAACTGAGACACGGTCCAGACTCCTACGGGAGGCA	Bacteria	Proteobacteria	Betaproteobacteria	Xanthomonadales	Xanthomonadaceae	Lysobacter	Not assigned	64	6	0
283	ATTGAACGCTGGCGGCAGGCCTAACACATGCAAGTCGAACGGTAGCACAGAGAGCTTGCTCTCGGGTGACGAGTGGCGGACGGGTGAGTAATGTCTGGGAAACTGCCTGATGGAGGGGGATAACTACTGGAAACGGTAGCTAATACCGCATAACGTCGCAAGACCAAAGAGGGGGACCTTCGGGCCTCTTGCCATCAGATGTGCCCAGATGGGATTAGCTAGTAGGTGGGGTAACGGCTCACCTAGGCGACGATCCCTAGCTGGTCTGAGAGGATGACCAGCCACACTGGAACTGAGACACGGTCCAGACTCCTACGGGA	Bacteria	Proteobacteria	Betaproteobacteria	Enterobacteriales	Enterobacteriaceae	Yokenella	Not assigned	70	0	0
284	GACAAACGCTGGCGGGGTGCGTGAGACATGCAAGTCGAACGGGGTTGAACGAGCTTGCTCGATCAACCTAGTGGCGGACGGCTGAGTAACGCGTAGGTGACCTGCCCGGAAGTGGGGAATAACTGCCCGAAAGGGTGGCTAATACCGCATGTGGTCGTCGAATCGGTTCGCCGACTAAAGGAGTAATCCGCTTCCGGAGGGGCCTGCGTCCGATTAGCTAGTTGGTGAGGTAACGGCCCACCAAGGCGACGATCGGTAGCTGGTCTGAGAGGATGATCAGCCAGACTGGGACTGAGAACGGCCCAGACTCCTACGGGAGG	Bacteria	Chloroflexi	Gitt-GS-136	Not assigned	Not assigned	Not assigned	Not assigned	12	51	6
285	GACGAACGCTGGCGGCGTGCTTAAAACATGCAAGTCGAACGAACACTTCGGTGTTAGTGGCAAACGGCTGAGTAACGCGTGGGTGACCTACCTGGAAGTGGGGAATAACTGCCCGAAAGGGTGGCTAATACCGCATGTGATGGCGAGACCGATCTCGTCATGAAAGTCTTCGGACGCTTCGAGAGGGGCCCGCGTTCGATTAGCTAGTTGGTGGGGTAACGGCCTACCAAGGCGACGATCGATAGCTGGTCTAAGAGGATGATCAGCCAGACTGGGACTGCGACACGGCCCAGACTCCTACGGGAGGCAGCAGTTAGGAA	Bacteria	Chloroflexi	TK10	Not assigned	Not assigned	Not assigned	Not assigned	69	0	0
286	GACAAACGCTGGCGGGGTGCGTGAGACATGCAAGTCGAACGAGGTGCTCATCGGGCTTGCTCGATGGGTACCGAGTGGCGGACGGCTGAGTAACGCGTGGGTGACCTGTCCGGAAGTGGGGAATAACTGCCCGAAAGGGTGGCTAATACCGCATGTGGTCGACGATTCGTTTCGTCGTCTAAAGGAGTAATCCGCTTCCGGAGGGGCCTGCGTCCGATTAGCTAGTTGGTGGGGTAACGGCTCACCAAGGCGACGATCGGTAGCTGGTCTGAGAGGATGATCAGCCAGACTGGGACTGAGATACGGCCCAGACTCCTACG	Bacteria	Chloroflexi	Gitt-GS-136	Not assigned	Not assigned	Not assigned	Not assigned	69	0	0
287	GACGAACGCTGGCGGCGTGCTTAACACATGCAAGTCGAGCGGAAAGGCCCTTCGGGGTACTCGAGCGGCGAACGGGTGAGTAACACGTGAGTAACCTGCCCTTGGCTCTGGGATAAGCCCGGGAAACTGGGTCTAATACCGGATATGACCACCGGATGCATGTCTTGGTGGTGGAAAGATTTTTCGGCTGGGGATGGGCTCGCGGTCTATCAGCTTGTTGGTGGGGTGATGGCCTACCAAGGCGACGACGGGTAGCCGGCCTGAGAGGGTGACCGGCCACACTGGGACTGAGACACGGCCCAGACTCCTACGGGAGGCAG	Bacteria	Actinobacteria	Actinobacteria	Streptosporangiales	Thermomonosporaceae	Actinoallomurus	Not assigned	19	50	0
288	ATTGAACGCTGGCGGCACGCCTAACACATGCAAGTCGAGCGGCAGCGAGAGTAGTAGCAATACTACTTGTCGGCGAGCGGCGGACGGGTGAGGAACACGTAGGAATCTACCCAGAAGAGGGGGATAACCAAGGGAAACTTTGGCTAATACCGCATAATCTCGAGAGAGAAAAGCTGCCCGTAAGGGTGGCGCTTTTGGAGGAGCCTGCGTCCGATTAGCTAGTTGGTAGGGTAAAGGCCTACCAAGGCGATGATCGGTAACTGGTCTGAGAGGACGACCAGTCACACTGGGACTGAGACACGGCCCAGACTCCTACGGGA	Bacteria	Proteobacteria	Betaproteobacteria	Diplorickettsiales	Diplorickettsiaceae	Aquicella	Not assigned	0	10	58
289	GATCAACGCTGGCGGCGTGCATGAGACATGCAAGTCGAACGGACAGTCGAGGCTTGCCTTGACTGTTAGTGGCGGACGGCTGAGTAACGCGTAGGTGACCTGCCCCGAAGTGGGGAATAACTGCCCGAAAGGGTGGCTAATACCGCATGTGCCGGTGCGTTCGTTCGCACCAGCAAAGCCGCAAGGCGCTTCGGGAGGGGCCTGCGTCCGATTAGCTCGTTGGTGGGGTAACGGCTCACCAAGGCGACGATCGGTAGGTGGTCTGAGAGGACGATCACCCAGACTGGGACTGAGACACGGCCCAGACTCCTACGGGAGGC	Bacteria	Chloroflexi	KD4-96	Not assigned	Not assigned	Not assigned	Not assigned	17	0	51
290	ATTGAACGCTGGCGGAATGCTTTACACATGCAAGTCGAGCGGCAGCGCGGGGCAACCTGGCGGCGAGCGGCGAACGGGTGAGTAATGCATCGGAACATGTCCATGTCGTGGGGGATAGCCCGGCGAAAGCCGGATTAATACCGCATAAGCCCGAGAGGGGAAAGTGGGGGACCGCAAGGCCTCACGCGATTGGATTGGCCGATGTCCGATTAGCTAGTTGGCGGGGTAAAGGCCCACCAAGGCGATGATCGGTAGCTGGTCTGAGAGGATGATCAGCCACACTGGGACTGAGACACGGCCCAGACTCCTACGGGAGGCAG	Bacteria	Proteobacteria	Betaproteobacteria	Betaproteobacteriales	Nitrosomonadaceae	Ellin6067	Not assigned	0	16	52
291	ATTGAACGCTGGCGGCATGCTTTACACATGCAAGTCGAACGGCAGCGGGGGCTTCGGCCTGCCGGCGAGTGGCGAACGGGTGAGTAATGCATCGGAACGTGCCCAGTCATGGGGGATAACTACGCGAAAGCGTAGCTAATACCGCATACGCCCTGAGGGGGAAAGCGGGGGATCGCAAGACCTCGCGTGATTGGAGCGGCCGATGTCGGATTAGCTAGTTGGTGGGGTAAAGGCCTACCAAGGCGACGATCCGTAGCGGGTCTGAGAGGATGATCCGCCACACTGGGACTGAGACACGGCCCAGACTCCTACGGGAGGCA	Bacteria	Proteobacteria	Betaproteobacteria	Betaproteobacteriales	Rhodocyclaceae	Azoarcus	Not assigned	48	0	20
292	AACGAACGCTGGCGGCAGGCTTAACACATGCAAGTCGAACGCGTGTAGCAATACACGAGTGGCGCACGGGTGAGTAACACGTGGATTATCTGCCTCTTGGTTCGGAATAACCCCGGGAAACTGGGGCTAATACCGAATGGTTCCTACGGGATAAAGATTTATCGCCAAGAGATGAGTCCGCGTCCGATTAGCTAGTTGGTGGGGTAACGGCCTACCAAGGCGACGATCGGTAGCTGGTCTGAGAGGACGATCAGCCACACTGGGACTGAGACACGGCCCAGACTCCTACGGGAGGCAGCAGTGGGGAATATTGGACAATG	Bacteria	Proteobacteria	Alphaproteobacteria	Reyranellales	Reyranellaceae	Reyranella	Not assigned	68	0	0
293	ATTGAACGCTGGCGGCATGCTTTACACATGCAAGTCGAACGGGGTGGTGGGGCAACCTGCCATTCAGTGGCGAACGGGTGAGTAATGCATCGGAACGTGTCCCGTAGTGGGGGATAACCCGGCGAAAGCCGTGCTAATACCGCATACGCTCTACGGAGGAAAGCAGGGGACCTGTGAGGGCCTTGTGCTAGGGGGGCGGCCGATGTCCGATTAGGTTGTTGGTGGGGTAATGGCCTACCAAGCCTGCGATCGGTAGCTGGTCTGAGAGGATGATCAGCCACACTGGGACTGAGACACGGCCCAGACTCCTACGGGAGGCA	Bacteria	Proteobacteria	Betaproteobacteria	Betaproteobacteriales	SC-I-84	Not assigned	Not assigned	41	0	27
294	ATTGAACGCTGGCGGCATGCCTTACACATGCAAGTCGAACGGCAGCATGATCTAGCTTGCTAGATTGATGGCGAGTGGCGAACGGGTGAGTAATACATCGGAACGTGCCCTGTAGTGGGGGATAACTAGTCGAAAGATTAGCTAATACCGCATACGACCTGAGGGTGAAAGTGGGGGACCGCAAGGCCTCATGCTATAGGAGCGGCCGATGTCTGATTAGCTAGTTGGTGGGGTAAAGGCCCACCAAGGCGACGATCAGTAGCTGGTCTGAGAGGACGATCAGCCACACTGGGACTGAGACACGGCCCAGACTCCTACGG	Bacteria	Proteobacteria	Betaproteobacteria	Betaproteobacteriales	Burkholderiaceae	Ralstonia	Not assigned	14	0	54
295	ATTGAACGCTGGCGGCATGCCTTACACATGCAAGTCGAGCGGCAGCGCGGGGGCAACCCTGGCGGCGAGCGGCGAACGGGTGAGTAATACATCGGAACGTGTCCAGTAGCGGGGGATAACCTGTCGAAAGATAGGCTAATACCGCATACGATCTACGGATGAAAGCGGGGGACCGCAAGGCCTCGCACTGTTGGAGCGGCCGATGTCGGATTAGCTAGTTGGCGGGGTAAAAGCCCACCAAGGCGACGATCCGTAGCTGGTCTGAGAGGACGACCAGCCACACTGGAACTGAGACACGGTCCAGACTCCTACGGGAGGCA	Bacteria	Proteobacteria	Betaproteobacteria	Betaproteobacteriales	TRA3-20	Not assigned	Not assigned	24	43	0
296	AACGAACGCTGGCGGCATGCCTAACACATGCAAGTCGAACGTGATCCGGGGCTTCGGTTCCGGTGAAAGTGGCGGACGGGTGAGTAACGCGTGGGAACCTGCCCAGTGGTAGGGGATAACCGCGGGAAACTGCGGCTAATACCCTATGCGCCCTGCGGGGCAAAGATTTATCGCCATTGGAGGGGCCCGCGTCGGATTAGGTAGTTGGTGGGGTAACGGCCTACCAAGCCATCGATCCGTAGCTGGTCTGAGAGGATGATCAGCCACACTGGGACTGAGACACGGCCCAGACTCCTACGGGAGGCAGCAGTGGGGAGTAT	Bacteria	Proteobacteria	Alphaproteobacteria	Not assigned	Not assigned	Not assigned	Not assigned	0	67	0
297	AATCAACGCTGGCGGCGTGCCTAACACATGCAAGTCGCGCGCGAAAGGGGGGCAACCCCCGAGTAGAGCGGCGAACGGGTGAGTAACGCGTGGGTGATCTGCCTCCGAGTGGGGAATAACCCCGGGAAACTGGGGCTAATACCGCATGACATCCTCGAGTCATATCGGGGATCAAAGCCGGGGACCGCAAGGCCTGGCGCTTGGAGATGAGCCCGCGTCCGATTAGCTAGTTGGCGGGGTAACGGCCCACCAAGGCGACGATCGGTAGCCGGCCTGAGAGGGCGGACGGCCACACTGGGACTGAGACACGGCCCAGACTC	Bacteria	Acidobacteria	Subgroup_17	Not assigned	Not assigned	Not assigned	Not assigned	0	0	67
298	ATTGAACGCTGGCGGCATGCCTTACACATGCAAGTCGAACGGTAACGCGGGGCAACCTGGCGACGAGTGGCGAACGGGTGAGTAAAGCATCGGAACGTGCCCAGTAGTGGGGGATAGCCCGGCGAAAGCCGGATTAATACCGCATACGACCTACGGGTGAAAGCGGGGGACTCGCAAGGGCCTCGCGCTATTGGAGCGGCCGATGTCAGATTAGGTAGTTGGTGGGGTAAAGGCCTACCAAGCCGACGATCTGTAGCTGGTCTGAGAGGACGACCAGCCACACTGGGACTGAGACACGGCCCAGACTCCTACGGGAGGCA	Bacteria	Proteobacteria	Betaproteobacteria	Betaproteobacteriales	Burkholderiaceae	Rubrivivax	Not assigned	12	30	24
299	AACGAACGCTGGCGGCGTGCCTAACACATGCAAGTCGCGCGAGAAAAGGGAGCAATCCCCGAGTAAAGCGGCGAACGGGTGAGTAACACGTAGGTAACCTACCCTCGAGCCCGGGATAACCTACCGAAAGGTGGGCTAATACTGGATATGACCACGGGAGCTTCGGCTCCTGCGGTGAAAGGTGGCCTCTGCTTGCAAGCTACCACTCGTCGATGGGCCTGCGCGCCATTAGCTTGTTGGTGGGGTAACGGCCCACCAAGGCAATGATGGCTAGCTGGTCTGAGAGGATGGCCAGCCACACTGGGACTGAAACACGGCCC	Bacteria	Proteobacteria	Deltaproteobacteria	Desulfarculales	Desulfarculaceae	Not assigned	Not assigned	0	17	49
300	AGTGAACGCTGGCGGCATGCCTAACACATGCAAGTCGAACGGCAGCACAGCAGTAGCAATACTGTGGGTGGCGAGTGGCGGACGGGTGAGGAATACATCGGAATCTGCCCGGTCGTGGGGGATAACGTAGGGAAACTTACGCTAATACCGCATGAGACCGAGAGGTGAAAGCGGGGGATCGCAAGACCTCGCGCGATCGGATGAGCCGATGTCGGATTAGCTAGTTGGTGGGGTAAAGGCCTACCAAGGCGACGATCCGTAGCTGGTCTGAGAGGATGATCAGCCACACTGGGACTGAGACACGGCCCAGACTCCTACGG	Bacteria	Proteobacteria	Betaproteobacteria	Xanthomonadales	Rhodanobacteraceae	Not assigned	Not assigned	0	27	39
301	AACGAACGCTGGCGGCGCGCCTAATACATGCAAGTCGAGCGAGAAGACGTAGCAATACGTTTGTAAAGCGGCGAACGGGTGAGGAATACATGGGTAACCTACCCTCGAGTGGGGAATAACTAGCCGAAAGGTTAGCTAATACCGCATACGACTCTTGGTCTGCGGATCGAGAGGGAAAGCGATACCGTGGGTATCGCGCTCTTGGATGGGCTCATGTCCTATCAGCTTGTTGGTGAGGTAACGGCTCACCAAGGCTTCGACGGGTAGCTGGTCTGAGAGGACGATCAGCCACACTGGCACTGCGACACGGGCCAGACTCC	Bacteria	Nitrospirae	Nitrospira	Nitrospirales	Nitrospiraceae	Nitrospira	Not assigned	66	0	0
302	GATCAACGCTGGCGGCGTGCATGAGACATGCAAGTCGAACGGACGATCAGGGCTTGCCTTGATCGTTAGTGGCGGACGGCTGAGTAACGCGTAGGTGACCTGCCCCGAAGTGGGGAATAACTGCCCGAAAGGGTGGCTAATACCGCATATGCCGGTGCGTTCATTCGCACCAGCAAAGCCGCAAGGCGCTTCGGGAGGGGCCTGCGTCCGATTAGCTCGTTGGTGGGGTAACGGCTCACCAAGGCGACGATCGGTAGGTGGTCTGAGAGGACGATCACCCAGACTGGGACTGAGACACGGCCCAGACTCCTACGGGAGGC	Bacteria	Chloroflexi	KD4-96	Not assigned	Not assigned	Not assigned	Not assigned	14	51	0
303	AACGAACGCTGGCGGCAGGCCTAACACATGCAAGTCGAACGCTGTAGCAATACAGAGTGGCAGACGGGTGAGTAACGCGTGGGAACCTTCCCAATGGTGCGGAATAGCCCAGGGAAACTTGGGGTAATACCGCATAAGCCCTTAGGGGGAAAGATTTATCGCCATTGGATGGGCCCGCGTCGGATTAGCTAGTTGGTGAGGTAATGGCTCACCAAGGCAACGATCCGTAGCTGGTTTGAGAGAATGACCAGCCACACTGGGACTGAGACACGGCCCAGACTCCTACGGGAGGCAGCAGTGGGGAATCTTGGACAATGGGC	Bacteria	Proteobacteria	Alphaproteobacteria	Rhizobiales	Hyphomicrobiaceae	Hyphomicrobium	Not assigned	39	26	0
304	AACGAACGCTGGCGGCGTGCCTAACACATGCAAGTCGAGCGAGAAAGCCCGCAAGGGTGAGTAAAGCGGCGCACGGGTGCGTAACACGTGGGTAATCTGCCCTGGAGTCCGGAATAACTTCCCGAAAGGGATGCTAATGCCGGATGAGACCACGGGAGCTCCGGCTCCTGCGGGAAAAGGTGGCCTCTGTATACAAGCTATCACTCCAGGATGAGCCCGCGGCCCATCAGCTCGTTGGCGGGGTAATGGCCCACCAAGGCTACGACGGGTAGCTGGTCTGAGAGGACGATCAGCCACACTGGAACTGAGACACGGTCCAG	Bacteria	Proteobacteria	Deltaproteobacteria	Myxococcales	Archangiaceae	Anaeromyxobacter	Not assigned	0	13	52
305	GACGAACGCTGGCGGCGCGCTTAACACATGCAAGTCGAGCGAGAACCCAGGCTTCGGCCTGGGGGAAAGCGGCGAACGGGTGAGTAACACGTGGGTAATCTGCCCTCGGCATCGGGATAGCCCGGGGAAACCCGGATTAATACCGAATGGCCCGACAGCTCTTCGGAGCGGTTGGAAAAGGTAGCTTCGGCCTCCGGCCGAGGAGGAGCCCGCGGCGGATTAGCTTGTTGGTGGGGTAACGGCCTACCAAGGCTCCGATCCGTAGCTGGTCTGAGAGGACGATCAGCCACACTGGGACTGAGACACGGCCCAGACTCCTA	Bacteria	Actinobacteria	Thermoleophilia	Gaiellales	Not assigned	Not assigned	Not assigned	0	20	45
306	GATGAACGCTGGCGGCGTGCTTAACACATGCAAGTCGAACGATGATCTCCAGCTTGCTGGGGGGATTAGTGGCGAACGGGTGAGTAACACGTGAGTAACCTGCCCTTGACTCTGGGATAAGCCTGGGAAACTGGGTCTAATACCGGATATGACCATCTGGCGCATGTCATGGTGGTGGAAAGCTTTTGTGGTTTTGGATGGACTCGCGGCCTATCAGCTTGTTGGTGGGGTAATGGCCTACCAAGGCGACGACGGGTAGCCGGCCTGAGAGGGTGACCGGCCACACTGGGACTGAGACACGGCCCAGACTCCTACGGGAG	Bacteria	Actinobacteria	Actinobacteria	Micrococcales	Micrococcaceae	Paenarthrobacter	nitroguajacolicus	65	0	0
307	GATGAACGCTGGCGGCGTGCTTAACACATGCAAGTCGAACGATGACCCGGTGCTTGCACCGGTGATTAGTGGCGAACGGGTGAGTAACACGTGAGTAACCTGCCCTTAACTCTGGGATAAGCCTGGGAAACTGGGTCTAATACCGGATATGACTCCTCATCGCATGGTGGGGGGTGGAAAGCTTTATTGTGGTTTTGGATGGACTCGCGGCCTATCAGCTTGTTGGTGAGGTAATGGCTCACCAAGGCGACGACGGGTAGCCGGCCTGAGAGGGTGACCGGCCACACTGGGACTGAGACACGGCCCAGACTCCTACGGGA	Bacteria	Actinobacteria	Actinobacteria	Micrococcales	Micrococcaceae	Pseudarthrobacter	Not assigned	65	0	0
308	GACAAACGCTGGCGGAATGTATTAGGCATGCAAGTCGTACGAACCTTCGGGTTAGTGGCGAACGGGTGAGTAACACGTGGGTAACCTGCCTCGTAGTGGGGAATAACTCGCCGAAAGGCGAGCTAATACCGCATAACACCCCTGGTGAGATTCCGGGTGGTAAAAGCTCCGGCGCTACGAGAGGGGCCCGCGGCCGATTAGCTAGTTGGTGGGGTAACGGCCTACCAAGGCGACGATCGGTAGCTGGTCTGAGAGGATGGTCAGCCACACGGGGACTGAGATACGGCCCCGACTCCTACGGGAGGCAGCAGCTAAGAATC	Bacteria	Chloroflexi	OLB14	Not assigned	Not assigned	Not assigned	Not assigned	13	52	0
309	AATGAACGCTGGCGGCGCGCCTAATACATGCAAGTCGAGCGAGAAGACGTAGCAATACGTTTGTAAAGCGGCGAACGGGTGAGGAATACATGGGTAACCTACCCTTGAGTGGGGAATAACTAGCCGAAAGGTTAGCTAATACCGCGTACGCTCCTTGGACTTCGGTTCAGGGAGGAAAGCGCTACCGTGGGTAGCGCGCTCTTGGATGGGCTCATGTCCTATCAGCTTGTTGGTGAGGTAACGGCTCACCAAGGCTTCGACGGGTAGCTGGTCTGAGAGGACGATCAGCCACACTGGCACTGCGACACGGGCCAGACTCC	Bacteria	Nitrospirae	Nitrospira	Nitrospirales	Nitrospiraceae	Nitrospira	Not assigned	0	65	0
310	GACGAACGCTGGCGGCGTGCTTAACACATGCAAGTCGAGCGGTAAGGCTCCTTCGGGAGTACACGAGCGGCGAACGGGTGAGTAACACGTGAGCAATCTGCCCTTCACACAGGGATAACCTCGGGAAACCGATGCTAATACCTGATACGACCACTTCAGGCATCTGATGGTGGTGGAAAGTTCTGGCGGTGAAGGATGAGCTCGCGGCCTATCAGCTTGTTGGTGGGGTAATGGCCTACCAAGGCAACGACGGGTAGCCGGCCTGAGAGGGTGACCGGCCACACTGGGACTGAGACACGGCCCAGACTCCTACGGGAGGC	Bacteria	Actinobacteria	Actinobacteria	Propionibacteriales	Nocardioidaceae	Marmoricola	Not assigned	65	0	0
311	ATTGAACGCTGGCGGCATGCCTAACACATGCAAGTCGCGCGCGAAAGGGGGCAACCCCAAGTAGAGCGGCGGACGGGTGCGTAATACGTAGGAATCTACCTCGTAGTGGGGGACAACCCGGCGAAAGCCGGGCTAATACCGCATACGACCTATGGGTGAAAGCGGGGGACCGCAAGGCCTCGCGCTATGAGATGAGCCTGCGTCGGATTAGCTAGTTGGTAGGGTAAAAGCCTACCAAGGCGACGATCCGTAGCTGGTCTGAGAGGACGACCAGCCACACTGGGACTGAGACACGGCCCAGACTCCTACGGGAGGCAGCA	Bacteria	Proteobacteria	Betaproteobacteria	Acidiferrobacterales	Acidiferrobacteraceae	Sulfurifustis	Not assigned	0	64	0
312	AACGAACGCTGGCGGCAGGCCTAACACATGCAAGTCGAACGAGAAGCCACCTTCGGGTGGTGGACAGTGGCAGACGGGTGAGTAACGCGTGGGAACGTGCCTTTCGGTTCGGAATAACCCAGGGAAACTTGGGCTAATACCGGATACGCCCTTCGGGGGAAAGATTCATTGCCGAAAGATCGGCCCGCGTCGGATTAGCTAGTTGGTGGGGTAATGGCTCACCAAGGCGACGATCCGTAGCTGGTCTGAGAGGATGACCAGCCACACTGGGACTGAGACACGGCCCAGACTCCTACGGGAGGCAGCAGTGGGGAATATTG	Bacteria	Proteobacteria	Alphaproteobacteria	Rhizobiales	Methyloligellaceae	Methyloceanibacter	Not assigned	49	15	0
313	AACGAACGCTGGCGGCGTGCTTAACACATGCAAGTCGAACGCGAAAGGGGCTTCGGTCCTGAGTAAAGTGGCGCACGGGTGAGTAACGCGTGGATAATCTACCCAATGGTCCGGGATAACATTTCGAAAGGGGTGCTAATACCGGATAAGACCACGGAGTCTCTGGACTCTGCGGTAAAAGGTGGGGACCTTCGGGCCTACCGCAATTGGATGAGTCCGCGTACCATTAGCTAGTTGGTAGGGTAAAGGCCTACCAAGGCTACGATGGTTAGCTGGTCTGAGAGGATGATCAGCCACACTGGAACTGAGACACGGTCCAG	Bacteria	Proteobacteria	Deltaproteobacteria	Desulfuromonadales	Geobacteraceae	Geobacter	Not assigned	0	0	64
314	GACGAACGCTGGCGGCGTGCCTAACACATGCAAGTCGCACGGGGTAGCAATACCCAGTGGCGAACGGGTGCGTAACACGTGAGGAACATACCTATCGGCGGGGGATAGCCGGCCCAACGGCCGGGTAATACCGCGTACGCTCTCTGGGAGGCATCTCCTGGGGAGGAAAGCAGCAATGCACCGATAGAGTGCCTCGCGGCCTATCAGCTAGTTGGTGAGGTAACGGCTCACCAAGGCGACGACGGGTAGCTGGTCTGAGAGGATGATCAGCCACATTGGGACTGAGACACGGCCCAGACTCCTACGGGAGGCAGCAGTGG	Bacteria	Gemmatimonadetes	Gemmatimonadetes	Gemmatimonadales	Gemmatimonadaceae	Not assigned	Not assigned	21	0	43
315	AGCGAACGCTGGCGGCAGGCCTAACACATGCAAGTCGAGCGGCCGTAGCAATACGGCAGCGGCAGACGGGAGAGTAACACGTGGGAACGCGCCCTTCGGTTCGGGATAACCCAGGGAAACTTGGGCTAATACCGGATACGCCCTTACGGGGAAAGATTTATTGCCGAAGGAACGGCCCGCGTCCGATTAGCTAGTTGGTGAGGTAACGGCTCACCAAGGCGACGATCGGTAGCTGGTCTGAGAGGATGACCAGCCTCACTGGGACTGAGACACGGCCCAGACTCCTACGGGAGGCAGCAGTGGGGAATATTGGACAATGG	Bacteria	Proteobacteria	Alphaproteobacteria	Rhizobiales	Xanthobacteraceae	Pseudolabrys	Not assigned	0	19	45
316	ATTGAACGCTGGCGGCATGCCTTACACATGCAAGTCGAACGGTAACGCGGGGCAACCTGGCGACGAGTGGCGAACGGGTGAGTAATGCATCGGAACGTGCCCAGTAGTGGGGGATAGCCCGGCGAAAGCCGGATTAATACCGCATACGACCTGAGGGTGAAAGCGGGGGATCGCAAGACCTCGCGCTATTGGAGCGGCCGATGTCAGATTAGGTAGTTGGTGGGGTAAAGGCCTACCAAGCCTACGATCTGTAGCTGGTCTGAGAGGACGACCAGCCACACTGGGACTGAGACACGGCCCAGACTCCTACGGGAGGCAGC	Bacteria	Proteobacteria	Betaproteobacteria	Betaproteobacteriales	Burkholderiaceae	Not assigned	Not assigned	64	0	0
317	GACGAACGCTGGCGGCGTGCCTAACACATGCAAGTCGTACGGGACTTGGGGGCAACTCCAAGTTCAGTGGCAGACGGGTGCGTAACACGTGAGGAACTTGTCCGGTGGCGGGGGATAGCCGGCCCAACGGCCGGGTAATACCGCATACGCTCGCTCGGGGGCATCCCTGGGCGAGGAAAGCAGCCGCAAGGTTGCGCCGACGGAGGGTCTCGCGGCCTATCAGCTAGTTGGCGGGGTAACGGCCCACCAAGGCGACGACGGGTAGCTGGTCTGAGAGGATGATCAGCCACATTGGGACTGAGACACGGCCCAGACTCCTA	Bacteria	Gemmatimonadetes	Gemmatimonadetes	Gemmatimonadales	Gemmatimonadaceae	Not assigned	Not assigned	10	53	0
318	AGCGAACGCTGGCGGCGTACTTAACACATGCAAGTCGTACGAGGATCGTCGGATTAGCAATAATTCGGCGGTTCGAGTGGCGCACGGGTGAGTAACACGTGGGTAACCCACCCTTGAGACCGGGATACCCTCTCGAAAGGGAGGCTAATACTGGATACGTTCCCTGGGACGCAAGATCTGGGGAGGAAAGGTGGCGAAAGCTGCCGCTCTTGGAGGGGCTCGCGGCCTATCAGCTAGTTGGTGAGGTAACGGCTCACCAAGGCTATGACGGGTAGCTGGTCTGAGAGGACGACCAGCCACACGGGAACTGAGACACGGTC	Bacteria	Rokubacteria	NC10	Rokubacteriales	Not assigned	Not assigned	Not assigned	0	40	23
319	AATCAACGCTGGCGGCGTGCCTAACACATGCAAGTCGAACGCGAAAGTCCCGCAAGGGATCAGTAGAGTGGCAAACGGGTGAGTAACGCGTGGGTGACCTGCCTTCGAGCGGGGGATAACGTTCCGAAAGGGACGCTAATACCGCATAACATCCTGCTTTTGAACAAGCGGAGATCAAAGCTGCGGATCGCAAGACGTAGCACTCGAAGAGGGGCCCGCGTCCGATTAGCTAGTTGGTGAGGTAACGGCTCACCAAGGCGACGATCGGTAGCCGGCCTGAGAGGGCGGACGGCCACACTGGGACTGAGACACGGCCCAGA	Bacteria	Acidobacteria	Subgroup_6	Not assigned	Not assigned	Not assigned	Not assigned	55	0	8
320	GATGAACGCTGGCGGAGTGCCTAATACATGCAAGTCGAGCGGCAGCGCGAGTAGTTTACTACTTGGCGGCGAGCGGCGGACGGCTGAGTAACGCGTGGGAACGTGCCCCAAAGTGAGGAATAACTGCCCGAAAGGGTAGCTAATGCCGCATATGATCTTCGGATTAAAGGATTTATCCGCTTTGGGAGCGGCCCGCGTACGATTAGATAGTTGGTGAGGTAATGGCTCACCAAGTCGACGATCGTTAACTGGTTTGAGAGGATGATCAGTCAGACTGGAACTGAGACACGGTCCAGACTCCTACGGGAGGCAGCAGTAAG	Bacteria	Patescibacteria	Saccharimonadia	Saccharimonadales	Saccharimonadaceae	Not assigned	Not assigned	0	63	0
321	ATTGAACGCTGGCGGCGTGCCTAACACATGCAAGTCGAGCGGTAACAGGTGTAGCAATACATGCTGACGAGCGGCGGACGGGTGAGTAACGCTTGGGAATCTGCCTGATAGTGGGGGACAACCCGGGGAAACTCGGGCTAATACCGCATACGCACTACGGTGGAAAGCCGGGGACCGCAAGGCCTGGCGCTAACAGATGAGCCCAAGTCGGATTAGCTAGTTGGTAGGGTAACGGCCTACCAAGGCGACGATCCGTAACTGGTCTGAGAGGACGACCAGTCACACCGGAACTGAGACACGGTCCGGACTCCTACGGGAGG	Bacteria	Proteobacteria	Betaproteobacteria	Steroidobacterales	Steroidobacteraceae	Steroidobacter	Not assigned	63	0	0
322	ATTGAACGCTGGCGGCATGCTTTACACATGCAAGTCGAGCGGCAGCGCGGGGGCAACTCTGGCGGCGAGCGGCGAACGGGTGAGTAATGCATCGGAACGTACCTCGTAGTGGGGGATAACGCCGGGAAACCGGCGCTAATACCGCATATGCTCTACGGAGGAAAGTGGGGGACTTCGCAAGGAGCCTCATGCTATGGGAGCGGCCGATGTCCGATTAGCTAGTTGGTGGGGTAAAGGCTTACCAAGGCCACGATCGGTAGCTGGTCTGAGAGGATGATCAGCCACACTGGGACTGAGACACGGCCCAGACTCCTACGGGA	Bacteria	Proteobacteria	Betaproteobacteria	Betaproteobacteriales	SC-I-84	Not assigned	Not assigned	19	12	0
323	AGCGAACGCTGGCGGCAGGCCTAACACATGCAAGTCGAGCGGCCGTAGCAATACGGCAGCGGCAGACGGGAGAGTAACACGTGGGAACGTACCCTTCAGTTCGGAACAACCCAGGGAAACTTGGGCTAATACCGAATACGTCCGTAAGGAGAAAGATTTATCGCTGAAGGATCGGCCCGCGTCCGATTAGCTAGTTGGTGAGGTAACGGCTCACCAAGGCGACGATCGGTAGCTGGTCTGAGAGGATGATCAGCCTCACTGGGACTGAGACACGGCCCAGACTCCTACGGGAGGCAGCAGTGGGGAATATTGGACAATGG	Bacteria	Proteobacteria	Alphaproteobacteria	Rhizobiales	Xanthobacteraceae	Not assigned	Not assigned	16	46	0
324	ATTGAACGCTGGCGGCATGCTTTACACATGCAAGTCGAACGGCAGCACGGGGGCAACCCTGGTGGCGAGTGGCGAACGGGTGAGTAACACATCGGAACGTGTCCAGTTGTGGGGGATAACCCATCGAAAGGTGGGCTAATACCGCATGAGCTGGCGACAGGAAAGCAGGGGACTCGAAAGGGCCTTGTGCGATTGGAGCGGCCGATGTCCGATTAGCTAGTTGGTGGGGTAAAGGCCTACCAAGGCGACGATCGGTAGCTGGTCTGAGAGGATGATCAGCCACACTGGGACTGAGACACGGCCCAGACTCCTACGGGAGG	Bacteria	Proteobacteria	Betaproteobacteria	Betaproteobacteriales	Nitrosomonadaceae	mle1-7	Not assigned	14	48	0
325	GACAAACGCTGGCGGCGTGCATAAAACATGCAAGTCGAACGGGCCAAAGCCGCAAGGCTGAGGCTAGTGGCGAACGGCTGAGTAACACGTAGGTGACCTGCCCCGAAGTGGGGGATAACGACTCGAAAGAGTCGCTAATACCGCATGTGACCACCGATCCATTTCGGTGCTCAAAGTCGCAAGACGCTTTGGGAGGGGCCTGCGGCGGATTAGCTAGTTGGTGGGGTAACGGCCTACCAAGGCGGCGATCCGTAGCTGGTCTGAGAGGATGGCCAGCCAGACTGGGACTGAGACACGGCCCAGACTCCTACGGGAGGCAG	Bacteria	Chloroflexi	P2-11E	Not assigned	Not assigned	Not assigned	Not assigned	0	43	19
326	GATAAACGCTGGCGGCGTGCTTCAGGCATGCAAGTCGAACGAGTTCTCCGGTTTCGGCCGGAGCGCTAGTGGCGGACGGGTGAGTAACACGTAAGTAACCTGCCCAGATGTGGGGGATAACCCGCCGAAAGGCGAGCTAATACCGCATGTGGTGGCTCCTCTTCGGGAGGGTCACGAAAGGCGTAAGCCGCGTTTGGAGGGGCTTGCGGCCGATTAGCTAGTTGGTGGGGTAATGGCCTACCAAGGCGACGATCGGTAGCTGGTCTGAGAGGACGGTCAGCCACACGGGGACTGAGACACGGCCCCGACTCCTACGGGAG	Bacteria	Chloroflexi	Dehalococcoidia	S085	Not assigned	Not assigned	Not assigned	20	0	42
327	AACGAACGCTGGCGGCGTGCTTAACACATGCAAGTCGAACGCGAAAGGGACTTCGGTCCTGAGTAAAGTGGCGCACGGGTGAGTAACGCGTGGATAATCTGCCCAATGGTCTGGGATAACATTTCGAAAGGGGTGCTAATACCGGATAAGACCACGAGATCTTCGGATTTTGCGGTAAAAGGTGGGGACCTTCGGGCCTACCGTCATTGGATGAGTCCGCGTACCATTAGCTAGTTGGTAGGGTAAGAGCCTACCAAGGCAACGATGGTTAGCTGGTCTGAGAGGATGATCAGCCACACTGGAACTGAGACACGGTCCAG	Bacteria	Proteobacteria	Deltaproteobacteria	Desulfuromonadales	Geobacteraceae	Geobacter	Not assigned	0	50	12
328	GATAAACGCTGGCGGCGTGCATGAGACATGCAAGTCGAACGGACGACTCGGGCTTGCTCGAGTCGTTAGTGGCGGACGGCTGAGTAACGCGTAGGTGACCTGCCCCGAAGTGGGGGATAACTGCCCGAAAGGGTGGCTAATACCGCATGTGGTGGTTCGTTCGTTCGAACCATCAAAGCAGCAATGCGCTTCGGGAGGGGCCTGCGTCCGATTAGCTCGTTGGTGGGGTAACGGCTCACCAAGGCGACGATCGGTAGGTGGTCTGAGAGGACGATCACCCAGACTGGGACTGAGACACGGCCCAGACTCCTACGGGAGGC	Bacteria	Chloroflexi	KD4-96	Not assigned	Not assigned	Not assigned	Not assigned	45	17	0
329	AACGAACGCTGGCGGCATGCCTAACACATGCAAGTCGAACGCCTGTAGCAATACAGGAGTGGCGCACGGGTGAGTAACGCGTGGGAACCTGCCCCGAGGTGGGGGATAACCGATGGAAACGTCGGCTAATACCGCATGAGACCTGAGGGTGAAAGATTTATCGCCTTGGGAGGGGCCCGCGTCGGATTAGCTAGTTGGTGGGGTAACGGCCTACCAAGGCGATGATCCGTAGCTGGTCTGAGAGGATGATCAGCCACACTGGGACTGAGACACGGCCCAGACTCCTACGGGAGGCAGCAGTGGGGAATATTGGACAATGG	Bacteria	Proteobacteria	Alphaproteobacteria	Elsterales	URHD0088	Not assigned	Not assigned	41	0	21
330	AACGAACGCTGGCGGCAGGCCTAACACATGCAAGTCGAACGCCCCGCAAGGGGAGTGGCAGACGGGTGAGTAACACGTGGGAACCTTCCCTATAGTACGGAATAGCCCAGGGAAACTTGGAGTAATACCGTATACGCCCGAAAGGGGAAAGAATTTCGCTATAGGATGGGCCCGCGTAGGATTAGCTAGTTGGTGAGGTAATGGCTCACCAAGGCGACGATCCTTAGCTGGTTTGAGAGAACGACCAGCCACACTGGGACTGAGACACGGCCCAGACTCCTACGGGAGGCAGCAGTGGGGAATATTGGACAATGGGCGCA	Bacteria	Proteobacteria	Alphaproteobacteria	Rhizobiales	Hyphomicrobiaceae	Hyphomicrobium	denitrificans	30	0	32
331	AACGAACGCTGGCGGCAGGCCTAACACATGCAAGTCGAACGCTCCAGCAATGGAGAGTGGCAGACGGGTGAGTAACGCGTGGGAACCTTCCCAATGGTACGGAATAGCTCAGGGAAACTTGAGGTAATACCGTATACGCCCCAAGGGGGAAAGATTTATCGCCATTGGATGGGCCCGCGTCGGATTAGCTAGTTGGTGAGGTAATGGCTCACCAAGGCGACGATCCGTAGCTGGTCTGAGAGGATGATCAGCCACACTGGGACTGAGACACGGCCCAGACTCCTACGGGAGGCAGCAGTGGGGAATATTGGACAATGGGC	Bacteria	Proteobacteria	Alphaproteobacteria	Rhizobiales	Hyphomicrobiaceae	Pedomicrobium	Not assigned	50	12	0
332	GACGAACGCTGGCGGCGTGCCTAATGCATGCAAGTCGCACGCACGGAGCTTGCTCCGTGAGTGGCGCACGGCTGAGGATCACGTGGGAACATGCCTCCTTGTGGGGGACAACACCGCGAAAGCGGTGCTAATCCCGCATACGCTCGCAAGAGGAAAGCCGCAAGGCGCAGGGAGAGTGGCCCGCGGCCCATCAGGTCGTTGGTGGGGTAATGGCCTACCAAGCCAATGACGGGTAGCTGGTCTGTGAGGACAGACAGCCAGACTGGGACTGAGACACGGCCCAGACTCCTACGGGAGGCAGCAGCAAGGAATTTTCGCAA	Bacteria	Chloroflexi	Chloroflexia	Chloroflexales	Roseiflexaceae	Not assigned	Not assigned	0	7	55
333	ATTGAACGCTGGCGGCATGCTTTACACATGCAAGTCGAACGGTAACAGGCCGCAAGGTGCTGACGAGTGGCGAACGGGTGAGTAATGCATCGGAACGTGCCCAGTCGTGGGGGATAACGCAGCGAAAGCTGCGCTAATACCGCATACGATCTATGGATGAAAGCGGGGGACCGTAAGGCCTCGCGCGATTGGAGCGGCCGATGTCAGATTAGGTAGTTGGTGGGGTAAAGGCTCACCAAGCCAACGATCTGTAGCTGGTCTGAGAGGACGACCAGCCACACTGGGACTGAGACACGGCCCAGACTCCTACGGGAGGCAGC	Bacteria	Proteobacteria	Betaproteobacteria	Betaproteobacteriales	Burkholderiaceae	Hydrogenophaga	Not assigned	0	61	0
334	AACGAACGCTGGCGGCAGGCTTAACACATGCAAGTCGAACGGTTGTAGCAATACAGCAGTGGCAGACGGGTGAGTAACACGTGGGAACCTTCCTAGGGGTACGGAACAACTCAGGGAAACTTGAGCTAATACCGTATACGTCCGTGAGGAGAAAGATTTATCGCCCCTAGACGGGCCCGCGTAGGATTAGGTAGTTGGTGAGGTAACGGCTCACCAAGCCTACGATCCTTAGCTGATCTGAGAGGATGATCAGCCACACTGGGACTGAGACACGGCCCAGACTCCTACGGGAGGCAGCAGTGGGGAATCTTGGACAATGG	Bacteria	Proteobacteria	Alphaproteobacteria	Rhizobiales	Rhizobiales_Incertae_Sedis	Not assigned	Not assigned	30	31	0
335	AACGAACGCTGGCGGCGTGCCTAACACATGCAAGTCGAGCGAGAAAGCCCGCAAGGGTGAGTAAAGCGGCGCACGGGTGCGTAACACGTGGGTAATCTGCCCTGGAATCCGGAATAACTTCCCGAAAGGGATGCTAATGCCGGATAAGACCACGGGAGCTCCGGCTCCTGCGGGAAAAGGTGGCCTCTGTATACAAGCTATCGCTCCAGGATGAGCCCGCGGCCCATCAGCTCGTTGGCGGGGTAATGGCCCACCAAGGCTACGACGGGTAGCTGGTCTGAGAGGACGATCAGCCACACTGGAACTGAGACACGGTCCAG	Bacteria	Proteobacteria	Deltaproteobacteria	Myxococcales	Archangiaceae	Anaeromyxobacter	Not assigned	28	33	0
336	ATTGAACGCTGGCGGCATGCCTTACACATGCAAGTCGAGCGGCAGCGCGGGGGCAACCCTGGCGGCGAGCGGCGCACGGGTGAGTAATGCATCGGAACGTGTCCTCTTGTGGGGGATAACCAGTCGAAAGACTGGCTAATACCGCATGAGATCGAGAGATGAAAGCGGGGGACCGCAAGGCCTCGCGCGAGAGGAGCGGCCGATGCCGGATTAGCTAGTTGGCGGGGTAATGGCCCACCAAGGCGACGATCCGTAGCTGGTCTGAGAGGACGACCAGCCACACTGGGACTGAGACACGGCCCAGACTCCTACGGGAGGCA	Bacteria	Proteobacteria	Betaproteobacteria	Betaproteobacteriales	Nitrosomonadaceae	MND1	Not assigned	8	0	53
337	AGCGAACGCTGGCGGCAGGCCTAACACATGCAAGTCGAGCGGACGTAGCAATACGTCAGCGGCAGACGGGAGAGTAACACGTGGGAACGCGCCCTTCGGTTCGGAATAACTCAGGGAAACTTGGGCTAATACCGAATACGCCCTTACGGGGAAAGATTCATTGCCGAAGGAACGGCCCGCGTCCGATTAGCTTGTTGGTGAGGTAACGGCTCACCAAGGCGACGATCGGTAGCTGGTCTGAGAGGATGACCAGCCTCACTGGGACTGAGACACGGCCCAGACTCCTACGGGAGGCAGCAGTGGGGAATATTGGACAATGG	Bacteria	Proteobacteria	Alphaproteobacteria	Rhizobiales	Xanthobacteraceae	Pseudolabrys	Not assigned	61	0	0
338	GGTAAACGCTGGCGGCGTGCCTAAAACATGCAAGTCGAACGGATTGTCGCAAGACAGTCAGTGGCAGACGGCTGAGTAACGCGTGGGTGACGTACCTATTGGTGGGGAATAACTGCCCGAAAGGGTGGCTAATTCCGCATCCGTCCATTACTTCGGTTGTAATGGAGAAAGCTTCGCAAGAGGCGCCGATGGAGCGGCCCGCGTTCGATTAGCTGGTTGGTGGGGTAACGGCCTACCAAGGCGACGATCGATAGCTGGTCTCAGAGGATGATCAGCCAGACTGGGACTGAGACACGGCCCAGACTCCTACGGGAGGCAGC	Bacteria	Chloroflexi	TK10	Not assigned	Not assigned	Not assigned	Not assigned	49	12	0
339	GACTAACGCTGGCGGCGTGCCTAACACATGCAAGTCGAGCGGGGTAGCAATACCCAGCGGCAGACGGGTGAGTAACGCGTGGTCAACCTTCCGTTGAATGGGGGATAACTAGCCGAAAGGTTAGCTAATACCGCATACGATCTTTTGAAGGCATCTTTAAAAGATGAAAGGAGCAATCCGTTCAACGACGGGACCGCGTCCCATTAGCTAGATGGTGGGGTAATGGCCTACCATGGCAACGATGGGTAGCTGGTTTGAGAGAGCGACCAGCCACACTGGGACTGAGAAACGGCCCAGACTCCTACGGGAGGCAGCAGTGA	Bacteria	WPS-2	Not assigned	Not assigned	Not assigned	Not assigned	Not assigned	0	0	61
340	GACGAACGCTGGCGGCGTGCCTAATGCATGCAAGTCGAACGCTGCTCCTTCGGGAGCGGCGTGGCGCACGGCTGAGGAACACGTGGCTACCTGCCCCGCGGTGGGGGATAACGGCGCGAAAGCGCCGCTAATCCCGCATGTGCTCGTCTCTTAGGAGATGAGGAAAGCTTTTACAGCGCCGCGGGAGGGGGCTGCGGCCCATCAGGTGGTTGGCGGGGTAATGGCCCACCAAGCCGGTGACGGGTTGCTGGTCTGTGAGGACAACCAGCCAGACTGGGACTGAGAGACGGCCCAGACTCCTACGGGAGGCAGCAGCAAGG	Bacteria	Chloroflexi	Chloroflexia	Chloroflexales	Roseiflexaceae	Not assigned	Not assigned	61	0	0
341	AGCGAACGTTAGCGGCAGGCCTAACACATGCAAGTCGAGCGAGAAAGAGGGGTTCGCCCCTCGAGTAAAGCGGCGTACGGGTGAGTAACACGTGGATAATCTGCCCTTTGGTGGGGGACAACAACCCGAAAGGGTTGCTAATACCGCATTCGTCGGCGAGCTCTGCGGAGCACGTCGGGAAAGGTGCCCTCTACTTGTAAGGTACCGCCAAAGGAGGAGTCCGCGTCCCATCAGCTAGTTGGTAGGGTAATGGCCTACCAAGGCAAAGACGGGTAGCTGGTCTGAGAGGATGATCAGCCACACTGGGACTGAGACACGGC	Bacteria	Proteobacteria	Deltaproteobacteria	Myxococcales	Haliangiaceae	Haliangium	Not assigned	9	51	0
342	AGCGAACGCTGGCGGCGTACTTAACACATGCAAGTCGTACGAGGATCGTCGGGTTAGCAATAATTCGGCGGTTCGAGTGGCGCACGGGTGAGTAACACGTGGGTAACCTGCCCTTGAGTCCGGGATACCCTCTCGAAAGGGAGGCTAATACTGGATACGTTCCCCGGGACGCAAGATCTGGGGAGGAAAGGTGGCGAAAGCTGCCGCTCTTGGAGGGGCTCGCGGCCTATCAGCTAGTTGGTGAGGTAACGGCTCACCAAGGCTATGACGGGTAGCTGGTCTGAGAGGACGACCAGCCACACGGGAACTGAGACACGGTC	Bacteria	Rokubacteria	NC10	Rokubacteriales	Not assigned	Not assigned	Not assigned	0	60	0
343	GACCAACGCTGGCGGCGTGCGTAACACATGCAAGTCGGACGCGCGGGGGAGACCCTGGCGCGTGGCGGACGGGTGAGGAACACGTGAGGAACCTGGCTCTGGGTGGGGGATAACCTTCAGAAATGAGGGCTAATCCCGCATACGGCCGTTCGAGGAGGGTCGGACGGAGAAAGCGGAAACGCGCCGAGAGAGGGGCTTGCGGCCGATTAGCTAGTTGGTGTGGTAAGAGCGCACCAAGGCGACGATCGGTAGCTGGTCTGAGAGGACGAGCAGCCACACTGGGATTGAGAACGGCCCAGACTCCTACGGGGGGCAGCAGT	Bacteria	Chloroflexi	Ktedonobacteria	Ktedonobacterales	JG30-KF-AS9	Not assigned	Not assigned	4	5	51
344	AACGAACGCTGGCGGCGTGCCTAAGACATGCAAGTCGTGCGGAAAGGCTCCTTCGGGAGCACTCGAGCGGCGCACGGGTGAGTAACGCGTGGGTAATCTGCCTTCGGGCTCGGGACAACTCCGGGAAACTGGAGCTAATACCGGATAAGACCACGGGACCTTCGGGTCCTGCGGAAAAAGGTGGCCTCTGCTTGCAAGCTACTGCCCGTTGATGAGCCTGCGTCCCATTAGCTAGTTGGTGGGGTAACGGCCTACCAAGGCGACGATGGGTAGCTGGTCTGAGAGGATGATCAGCCACACTGGAACTGAGACACGGTCCA	Bacteria	Proteobacteria	Deltaproteobacteria	NB1-j	Not assigned	Not assigned	Not assigned	0	0	60
345	AACGAACGCTGGCGGCGTGCCTAACACATGCAAGTCGAACGAGAAAGGGGCTTCGGCCCTGAGTAAAGTGGCGCACGGGTGAGTAACACGTGGGTAACCTGCCTCTAAGATTGGGATAACCTGTCGAAAGACGAGCTAATACCAGATAAGACCACAGTCCCCCCGGGGATAGGGGTCAAAGGTAGCCTCTGCATGCAAGCTATCACTTAGAGATGGGCCTGCGCACCATTAGCTAGTTGGTAGGGTAACGGCCTACCAAGGCAAAGATGGTTAGCTGGTCTGAGAGGATGATCAGCCACACTGGAACTGAGACACGGTCC	Bacteria	Proteobacteria	Deltaproteobacteria	Myxococcales	bacteriap25	Not assigned	Not assigned	0	0	60
346	GATAAACGCTGGCGGCGTGCATGAGACATGCAAGTCAAACGGACGATCGGGGTTCGCTCTGATCGTTAGTGGCGGACGGCTGAGTAACGCGTAGGTGACCTGCCCCGAAGTGGGGAATAACTGCCCGAAAGGGTGGCTAATACCGCATGTGGTGGTGTGTTCGATCACACCAGTAAAGCCGCAAGGCGCTTCGGGAGGGGCCCGCGTCCGATTAGCTCGTTGGTGGGGTAACGGCTCACCAAGGCGACGATCGGTAGGTGGTCTGAGAGGACGATCACCCAGACTGGGACTGAGACACGGCCCAGACTCCTACGGGAGGC	Bacteria	Chloroflexi	KD4-96	Not assigned	Not assigned	Not assigned	Not assigned	29	0	31
347	GACGAACGCTGGCGGCGTGCTTAACACATGCAAGTCGAACGATGAAGCCCTTCGGGGTGGATTAGTGGCGAACGGGTGAGTAACACGTGGGTAATCTGCCCTTCACTCTGGGACAAGCCCTGGAAACGGGGTCTAATACCGGATATCACTTCCGTAGGCATCTGCGGTGGTTGAAAGCTCCGGCGGTGAAGGATGAGCCCGCGGCCTATCAGCTTGTTGGTGAGGTAACGGCTCACCAAGGCGACGACGGGTAGCCGGCCTGAGAGGGCGACCGGCCACACTGGGACTGAGACACGGCCCAGACTCCTACGGGAGGCAGC	Bacteria	Actinobacteria	Actinobacteria	Streptomycetales	Streptomycetaceae	Streptomyces	Not assigned	47	0	13
348	AATGAACGTTGGCGGCGTGCCTAACACATGCAAGTCGAGCGAGAAAACTCCTTCGGGAGTGAGTAAAGCGGCGAACGGGTGTCTAACACGTAAGAATCTTCCCTTTAGTGAAGAATACCCTCGAGAAATCGGGGTTAATACTGCATAATCCCTTCGGGGCAAAGGTGGCTTTATGCTGCCGCTAAAGGATGAGCTTGCGGGCTATTAGCTAGTTGGTGAGGTAAAGGCTCACCAAGGCGATGATGGCTAGCCGGCCTGAGAGGGTGTACGGCCACATTGGGACTGAGACACGGCCCAGACTCCTACGGGAGGCAGCAGTG	Bacteria	Dependentiae	Babeliae	Babeliales	Vermiphilaceae	Not assigned	Not assigned	0	18	42
349	AATCAACGCTGGCGGCGTGCCTAACACATGCAAGTCGAACGCGAAAACCCTTTCGGGGGTAAGTAGAGTGGCGTCCGGGTGAGTAACACGTGGGTAATCTACCTTCGGGTGGGGAATAACCCAGGGAAACTTGGGCTAATACCGCATAATGCAGCGGCACCTAATGGTGATTAGTTGTTAAAGCGGGGGATCGCAAGACCTCGCGCCTGAAGAGGAGCCTGCGGCAGATTAGCTAGTTGGTGAGGTAATGGCTCACCAAGGCTTCGATCTGTAGCTGGTCTGAGAGGACGGCCAGCCACACTGGCACTGACACACGGGCC	Bacteria	Acidobacteria	Blastocatellia_(Subgroup_4)	2020-11-24	Not assigned	Not assigned	Not assigned	0	38	21
350	AACGAACGCTGGCGGCGTGCCTAACACATGCAAGTCGTGCGAGAAAGTCTCTTCGGAGGCGAGTAGAGCGGCGCACGGGTGAGTAACACGTGGGCAACCTGCCCTTGAGTCTGGGATAACCCGGGGAAACTCGGGCTAATACCGGATACGGCCGCGAGATCTTCGGATCTTGCGGAGAAAGACGGCCTCTTCATGAAAGCCTTCACTCGAGGATGGGCCTGCGTCCCATTAGCTAGTTGGTGAGGTAACGGCCCACCAAGGCAAAGATGGGTAGCTGGTCTGAGAGGATGGCCAGCCACACTGGAACTGAGACACGGTCC	Bacteria	Proteobacteria	Deltaproteobacteria	NB1-j	Not assigned	Not assigned	Not assigned	0	16	43
351	AACGAACGCTGGCGGCGTGCCTAACACATGCAAGTCGAACGGAATTAAGGTGCTTGCACCTTAATTTAGTGGCGCACGGGTGAGTAATGCGTAGATAATCTACCCAAGGATCCGGGATAACATTTCGAAAGGGGTGCTAATACCGGATAAGCCCACGGAGTCTTCGGACTCTGCGGGAAAAGGGGGGGACCTTCGGGCCTTCTGTCCTCGGATGAGTCTACGTACCATTAGCTAGTTGGTGGGGTAAAGGCCTACCAAGGCGACGATGGTTAGCTGGTCTGAGAGGATGATCAGCCACACTGGAACTGAGACACGGTCCA	Bacteria	Proteobacteria	Deltaproteobacteria	Desulfuromonadales	Geobacteraceae	Geobacter	Not assigned	0	53	6
352	AACGAACGCTGGCGGCGTGCCTAACACATGCAAGTCGAGCGAGAAAGCCCGCAAGGGTGAGTACAGCGGCGCACGGGTGCGTAACACGTGGGTAATCTTCCTTGGAGCCCGGAATAACTCCCCGAAAGGGGTGCTAATGCCGGATGAGACCACGGGATCTTTGGATCCTGAGGGAAAAGGCGGCCTCTGTACACAAGCTGTCACTCCAAGATGAGCCCGCGGCCCATCAGCTAGTTGGCGGGGTAACGGCCCACCAAGGCTACGACGGGTAGCTGGTCTGAGAGGACGATCAGCCACACTGGAACTGAGACACGGTCCAG	Bacteria	Proteobacteria	Deltaproteobacteria	Myxococcales	Archangiaceae	Anaeromyxobacter	Not assigned	32	27	0
353	ATTGAACGCTGGCGGCATGCTTTACACATGCAAGTCGAACGGCAGCGCGGGGCAACCTGGCGGCGAGTGGCGAACGGGTGAGTAATACATCGGAACGTACCCAGAAGTGGGGGATAACGTAGCGAAAGTTACGCTAATACCGCATACGTTCTACGGAAGAAAGTGGGGGACCTTCGGGCCTCATGCTTTTGGAGCGGCCGATGTCTGATTAGCTAGTTGGTGAGGTAAAGGCTCACCAAGGCGACGATCAGTAGCTGGTCTGAGAGGACGACCAGCCACACTGGGACTGAGACACGGCCCAGACTCCTACGGGAGGCAGC	Bacteria	Proteobacteria	Betaproteobacteria	Betaproteobacteriales	Burkholderiaceae	Massilia	Not assigned	25	0	34
354	GACGAACGCTGGCGGCGTGCTTAACACATGCAAGTCACGGGGGTCCCGGGGGCAACTCTGGGATAACCGGCGAACGGGTGCGTAACACGTGAACAACCTGCCCTCGTGTGGGGGATAGCCGGGCTAACGCCCGGGTAATACCGCATACGTTCTCGTGGGGGAGTCCCTGCGGGAGGAAAGCTCTGGCGCACGGGGAGGGGTTCGCGGCCTATCAGCTTGTTGGCGGGGTAACGGCCCACCAAGGCGACGACGGGTAGCTGGTCTGAGAGGATGGCCAGCCACATTGGGACTGAGAGACGGCCCAGACTCCTACGGGAGGC	Bacteria	Gemmatimonadetes	Gemmatimonadetes	Gemmatimonadales	Gemmatimonadaceae	Gemmatimonas	Not assigned	59	0	0
355	GACGAACGCTGGCGGCGTGCTTAACACATGCAAGTCGAGCGGTAAGGCTCCTTCGGGAGTACACGAGCGGCGAACGGGTGAGTAACACGTGAGCAATCTGCCCTTCACATCGGGATAACTCCGGGAAACCGAAGCTAATACCGAATACGACCACTTCCGGCATCGGATGGTGGTGGAAAGTTCCGGCGGTGAAGGATGAGCTCGCGGCCTATCAGCTTGTTGGTGGGGTAACGGCCCACCAAGGCTTCGACGGGTAGCCGGCCTGAGAGGGTGACCGGCCACACTGGGACTGAGACACGGCCCAGACTCCTACGGGAGGC	Bacteria	Actinobacteria	Actinobacteria	Propionibacteriales	Nocardioidaceae	Marmoricola	Not assigned	0	47	12
356	ATTGAACGCTGGCGGCGTGCCTAACACATGCAAGTCGAGCGGTAACAGGCGTAGCAATACGTGCTGACGAGCGGCGAACGGGTGAGTAATGCTTCGGAATCTACCCAGTAGTGGGGAATAACCATCCGAAAGGGTGGCTAATACCGCATACGTCCTACGGGAGAAAGCGGGGGATCGTAAGACCTCGCGCCATTGGATGAGCCGAAGCCGGATTAGCTAGTTGGTAGGGTAACGGCCTACCAAGGCGACGATCCGTAGCTGGTCTGAGAGGACGACCAGCCACACTGGGACTGAGACACGGCCCAGACTCCTACGGGAGG	Bacteria	Proteobacteria	Betaproteobacteria	Gammaproteobacteria_Incertae_Sedis	Unknown_Family	Acidibacter	Not assigned	0	0	59
357	ATTGAACGCTGGCGGCATGCCTAACACATGCAAGTCGAACGGCAGCACAGGTAGCAATACCGGGTGGCGAGTGGCGGACGGGTGAGTAATGCATCGGGACCTGCCCAGACGTGGGGGATAACGTAGGGAAACTTACGCTAATACCGCATACGTCCTACGGGAGAAAGCGGGGGATCGAAAGACCTCGCGCGGTTGGATGGACCGATGTTCGATTAGCTAGTTGGCGGGGTAAAGGCCCACCAAGGCGACGATCGATAGCTGGTCTGAGAGGATGATCAGCCACACTGGGACTGAGACACGGCCCAGACTCCTACGGGAGG	Bacteria	Proteobacteria	Betaproteobacteria	Xanthomonadales	Rhodanobacteraceae	Dyella	Not assigned	41	18	0
358	GACGAACGCTGGCGGCGTGCTTAACACATGCAAGTCGAGCGGTAAGGCCCTTCGGGGTACACGAGCGGCGAACGGGTGAGTAACACGTGGGTAACCTGCCCTGTACTCTGGGATAAGCCTTGGAAACGAGGTCTAATACCGGATACGACCACTTGAGGCATCTCTTGTGGTGGAAAGTTCCGGCGGTATGGGATGGACCCGCGGCCTATCAGCTTGTTGGTGGGGTAATGGCCTACCAAGGCGACGACGGGTAGCCGGCCTGAGAGGGTGACCGGCCACACTGGGACTGAGACACGGCCCAGACTCCTACGGGAGGCAGC	Bacteria	Actinobacteria	Actinobacteria	Pseudonocardiales	Pseudonocardiaceae	Lechevalieria	Not assigned	41	18	0
359	AATCAACGCTGGCGGCGTGCCTAACACATGCAAGTCGCACGAGAAAGTGGAGCAATCCATGAGTACAGTGGCGCACGGGTGAGTAACACGTGAATGATCTACCTCCGAGTGGGGAATAACCTAGAGAAATCTGGGCTAATACCGCATAACACTTACGAGTCAAAGCAGCAATGCGCTTGGAGAGGAGTTCGCGGCCGATTAGTTAGTTGGCAGGGTAATGGCCTACCAAGACGATGATCGGTATCCGGCCTGAGAGGGCGCACGGACACACTGGAACTGAAACACGGTCCAGACTCCTACGGGAGGCAGCAGTGGGGAAT	Bacteria	Acidobacteria	Acidobacteriia	Acidobacteriales	Acidobacteriaceae_(Subgroup_1)	Granulicella	Not assigned	14	0	45
360	AATGAACGCTGGCGGCGTGCCTAACACATGCAAGTCGCGCGCGAAAGGGACTTCGGTTCCGAGTAGAGCGGCGGACGGGTGAGTAACACGTGGGTAATCTGCCTGGGAGCGGGGAACAACCTGGGGAAACTCGGGCTAATACCGCATACGACCGCGGGTCTTCGGATCCGCGAGGAAAGGTGGCCTCTGCTTGCAAGCTACCACTCCCAGAGGAGCCCGCGCCGGATTAGCTAGTTGGTGAGGTAATGGCTCACCAAGGCGACGATCCGTAGCCGGCCTGAGAGGGCGATCGGCCACACTGGAACTGAGACACGGTCCAG	Bacteria	Acidobacteria	Thermoanaerobaculia	Thermoanaerobaculales	Thermoanaerobaculaceae	Subgroup_10	Not assigned	0	38	20
361	GATCAACGCTGGCGGCGTGCATGAGACATGCAAGTCGAACGGACGATCAAAGCTTGCTTTGTTCGTTAGTGGCGGACGGCTGAGTAACGCGTGGGTGACCTGCCCCGAAGTGGGGAATAACTGCCCGAAAGGGTGGCTAATACCGCATGTGGTGGTGCGTTCAATCGCACCAGTAAAGCCGCAAGGCGCTTCGGGAGGGGCCTGCGTCCGATTAGCTCGTTGGTGGGGTAACGGCTCACCAAGGCGACGATCGGTAGGTGGTCTGAGAGGACGATCACCCAGACTGGGACTGAGACACGGCCCAGACTCCTACGGGAGGC	Bacteria	Chloroflexi	KD4-96	Not assigned	Not assigned	Not assigned	Not assigned	25	20	13
362	AACGAACGCTGGCGGCGTGCCTAACACATGCAAGTCGAGCGAGAAAGCCCGCAAGGGTGAGTAAAGCGGCGCACGGGTGCGTAACACGTGGGTAATCTTCCTTGGAGCCCGGAATAACTCCCCGAAAGGGGTGCTAATGCCGGATGAGACCACGGGATCTCCTGATCCTGAGGGAAAAGGCGGCCTCTGTATACAAGCTGTCACTCCAAGATGAGCCCGCGGCCCATCAGCTAGTTGGCGGGGTAATGGCCCACCAAGGCTACGACGGGTAGCTGGTCTGAGAGGACGATCAGCCACACTGGAACTGAGACACGGTCCAG	Bacteria	Proteobacteria	Deltaproteobacteria	Myxococcales	Archangiaceae	Anaeromyxobacter	Not assigned	9	25	24
363	GATAAACGCTGGCGGCGTGCCTAATGCATGCAAGTCGAACGGGACGCACTTCGGTGCACGACCGTGGCGGACGGGTGAGGAGCACGTAGCTAACCTGCCCTGGTGTGGGGGATATCCTCCGGAAACGGAGTGTAATACCGCATGTGCTCTCATTGGGGGACTGATGAGAGGAAAGCCGAGAGGCGTACCAGGAGGGGGCTGCGTCCGATTAGCTAGTTGGTGGGGTAACGGCTTACCAAGGCGATGATCGGTCGCTGGTCTGAGAGGACGATCAGCCACACGGGGACTGAGACACGGCCCCGACTCCTACGGGAGGCAGC	Bacteria	Chloroflexi	Chloroflexia	Thermomicrobiales	AKYG1722	Not assigned	Not assigned	14	44	0
364	AATCAACGCTGGCGGCGTGCCTAACACATGCAAGTCGAACGAGAAAGTCCCCGCAAGGGGATGAGTAAAGTGGCGACCGGGTGAGTAACACGTGACTAACCTACCTTCCAGTGGGGGATAACCTCGGGAAACCGGGGCTAATACCGCATAACATCCGCAGGGGAAGCTCCCGCGGATCAAAGGAGCAATTCGCTGGTCGAGGGGGTCGCGGCTGATTAGCTAGTTGGTGAGGTAACGGCTCACCAAGGCGATGATCAGTATCCGGCCTGAGAGGGCGCACGGACACACTGGAACTGAAACACGGTCCAGACTCCTACGGG	Bacteria	Acidobacteria	Acidobacteriia	Acidobacteriales	Not assigned	Not assigned	Not assigned	0	21	37
365	ATTGAACGCTGGCGGCATGCCTTACACATGCAAGTCGAACGACGTTACGGGGGCAACTCCGTAGCGAGTGGCGTACGGGTGAGTAATGCATCGGAACGTGCCCTCTTGTGGGGGATAACCAGTCGAAAGATTGGCTAATACCGCATGAGCTCGAGAGAGGAAAGCGGGGGATCCGCAAGGACCTCGCGCGAGAGGAGCGGCCGATGCCCGATTAGCTAGTTGGTGGGGTAATAGCCCACCAAGGCGACGATCGGTAGCTGGTCTGAGAGGACGACCAGCCACACTGGGACTGAGACACGGCCCAGACTCCTACGGGAGGC	Bacteria	Proteobacteria	Betaproteobacteria	Betaproteobacteriales	Nitrosomonadaceae	MND1	Not assigned	40	18	0
366	ATTGAACGCTGGCGGCATGCCTAACACATGCAAGTCGCACGCGAAAGGGGGCAACCCTGAGTAGAGTGGCGGACGGGTGCGTAATACGTAGGAATCTACCTCGTAGTGGGGGACAACCCGGCGAAAGCCGGGCTAATACCGCATACGACCTATGGGTGAAAGCGGGGGACCGTAAGGCCTCGCGCTATGAGATGAGCCTGCGTCGGATTAGCTAGTTGGTAGGGTAAAAGCCTACCAAGGCGACGATCCGTAGCTGGTCTGAGAGGACGACCAGCCACACTGGGACTGAGACACGGCCCAGACTCCTACGGGAGGCAGCA	Bacteria	Proteobacteria	Betaproteobacteria	Acidiferrobacterales	Acidiferrobacteraceae	Sulfurifustis	Not assigned	0	58	0
367	ATTGAACGCTGGCGGCGTGCCTAACACATGCAAGTCGAGCGGTAACAGGCGTAGCAATACGTGCTGACGAGCGGCGAACGGGTGAGTAATGCTTCGGAATCTACCCAGTAGTGGGGAATAACCAACCGAAAGGTTGGCTAATACCGCATACGTCCTACGGGAGAAAGCGGGGGATCGTAAGACCTCGCGCTATCGGATGAGCCGAAGCCGGATTAGCTAGTTGGTAGGGTAACGGCCTACCAAGGCGACGATCCGTAGCTGGTCTGAGAGGACGACCAGCCACACTGGGACTGAGACACGGCCCAGACTCCTACGGGAGG	Bacteria	Proteobacteria	Betaproteobacteria	Gammaproteobacteria_Incertae_Sedis	Unknown_Family	Acidibacter	Not assigned	0	0	58
368	GACGAACGCTGGCGGCACGCTTAACACATGCAAGTCGAGCGAGAACCAGTCCTTCGGGACTGGGGACAGCGGCGAACGGGTGAGTAACACGTGAGTAATCCACCCTCAGTACTGGGATAGCCCGGGGAAACCCGGATTAATACCGGATGGCCCATTTGTCCCTCGGGAATAAATGGAAAAGGTAGCGTCTGACGCTTCCGACTGGGGACGAGCTCGCGGCGGATTAGCTTGTTGGCGGGGTAAAGGCCCACCAAGGCGACGATCCGTAGCTGGTCTGAGAGGACGATCAGCCACACTGGGACTGAGACACGGCCCAGACT	Bacteria	Actinobacteria	Thermoleophilia	Gaiellales	Not assigned	Not assigned	Not assigned	0	0	58
369	GACGAACGCTGGCGGCGTGCTTAACACATGCAAGTGGAGCGACGAACCAGGGCTTGCCCTGGGGCAGAGCCGCGAACGGGTGAGTAACACGTGGGTTACCTGCCTCGATGACCGGGACAACCCGAGGAAACTCGGGCTAATACCGGATGTGCCCGCAAGGGGAAAGGAAGCTTCGGCCTCCGCATCGAGATGGGCCCGCGGCCCATTAGCTTGTTGGTGAGGTAACGGCTCACCAAGGCTTCGATGGGTAGCTGGTCTGAGAGGACGATCAGCCACACTGGGACTGAGACACGGCCCAGACTCCTACGGGAGGCAGCAGT	Bacteria	Actinobacteria	Thermoleophilia	Solirubrobacterales	Solirubrobacteraceae	Not assigned	Not assigned	0	0	58
370	AACGAACGCTGGCGGCGTGCTTAACACATGCAAGTCGAACGAGAAGTACCGTAGCAATACGGTATTGTAAAGTGGCGCACGGGTGAGTAACACGTGGGTAATCTGCCCTTGAGTTTGGGATAACCCCGCGAAAGCGGGGCTAATACCGAATAAGACCACGGGGACCAACGTCCCTGAGGTAAAAGGTGGCCTCTATTTATAAGCTACCACTTGAGGATGAGCCCGCGGCCCATTAGCTAGTTGGTGGGGTAATGGCCCACCAAGGCTATGATGGGTAGCTGGTCTGAGAGGACGATCAGCCACACTGGAACTGAGACACG	Bacteria	Nitrospirae	4-29-1	Not assigned	Not assigned	Not assigned	Not assigned	0	58	0
371	ATTGAACGCTGGCGGCATGCCTTACACATGCAAGTCGAACGACGCTAGGGGCAACTCTGGCGAGTGGCGAACGGGTGAGTAATGCATCGGAACGTGCCCTCTTGTGGGGGATAACCAGTCGAAAGATTGGCTAATACCGCATGAGCTCGCGAGAGGAAAGCAGGGGACCCGCAAGGGCCTTGCGCGAGAGGAGCGGCCGATGCCCGATTAGCTAGTTGGTGGGGTAATGGCCCACCAAGGCGACGATCGGTAGCTGGTCTGAGAGGACGACCAGCCACACTGGGACTGAGACACGGCCCAGACTCCTACGGGAGGCAGCA	Bacteria	Proteobacteria	Betaproteobacteria	Betaproteobacteriales	Nitrosomonadaceae	MND1	Not assigned	0	57	0
372	GATGAACGCTGGCGGCGTGCTTAACACATGCAAGTCGAACGATGATCCGGTGCTTGCATCGGGGATTAGTGGCGAACGGGTGAGTAACACGTGAGTAACCTGCCCTTAACTCTGGGATAAGCCTGGGAAACTGGGTCTAATACCGGATATGACTCCTCATCGCATGGTGGGGGGTGGAAAGCTTTTTGTGGTTTTGGATGGACTCGCGGCCTATCAGCTTGTTGGTGAGGTAATGGCTCACCAAGGCGACGACGGGTAGCCGGCCTGAGAGGGTGACCGGCCACACTGGGACTGAGACACGGCCCAGACTCCTACGGGAG	Bacteria	Actinobacteria	Actinobacteria	Micrococcales	Micrococcaceae	Pseudarthrobacter	Not assigned	0	19	38
373	AGCGAACGCTGGCGGCAGGCTTAACACATGCAAGTCGAGCGGGCGTAGCAATACGTCAGCGGCAGACGGGTGAGTAACGCGTGGGAACGTACCTTTTGGTTCGGAACAACACAGGGAAACTTGTGCTAATACCGAATAAGCCCTTACGGGGAAAGATTTATCGCCGAAAGATCGGCCCGCGTCTGATTAGCTAGTTGGTGAGGTAATGGCTCACCAAGGCGACGATCAGTAGCTGGTCTGAGAGGATGATCAGCCACATTGGGACTGAGACACGGCCCAAACTCCTACGGGAGGCAGCAGTGGGGAATATTGGACAATGG	Bacteria	Proteobacteria	Alphaproteobacteria	Rhizobiales	Xanthobacteraceae	Bradyrhizobium	yuanmingense	41	16	0
374	AGTGAACGCTGGCGGCAGGCCTAACACATGCAAGTCGAGCGGCAGCACGGGTAGCAATACCTGGTGGCGAGCGGCGGACGGGTGAGGAATACATCGGAATCTGCCTTGTCGTGGGGGATAACGTAGGGAAACTTACGCTAATACCGCATACGACCGAGAGGTGAAAGCGGGGGATCGCAAGACCTCGCGCGACAAGATGAGCCGATGTCGGATTAGCTAGTTGGCGGGGTAAAGGCCCACCAAGGCGACGATCCGTAGCTGGTCTGAGAGGATGATCAGCCACACTGGAACTGAGACACGGTCCAGACTCCTACGGGAGG	Bacteria	Proteobacteria	Betaproteobacteria	Xanthomonadales	Rhodanobacteraceae	Dokdonella	Not assigned	47	0	10
375	GACGAACGCTGGCGGCGCGCTTAACACATGCAAGTCGAGCGAGAACCGAAGCCTTCGGGCCTCGGGGAAAGCGGCGAACGGGTGAGTAACACGTGGGTAACCCACCCTTGGTACTGGGATAGCCCGGGGAAACCCGGATTAATACCGGATGGCCCAACAGCTCTTCGGGGCGGTTGGAAAAGGTAGCTTCGGCCTCCGACCAAGGACGGGCCCGCGGCGGATTAGCTTGTTGGTGGGGTAACGGCCTACCAAGGCGACGATCCGTAGCTGGTCTGAGAGGACGATCAGCCACACTGGGACTGAGACACGGCCCAGACTCC	Bacteria	Actinobacteria	Thermoleophilia	Gaiellales	Not assigned	Not assigned	Not assigned	57	0	0
376	AACGAACGCTGGCGGCAGGCCTAACACATGCAAGTCGAACGCCGTAGCAATACGGAGTGGCAGACGGGTGAGTAACGCGTGGGAACCTTCCCTATGGTTCGGAATAGCTCAGGGAAACCTGGGGTAATACCGGATAAGCCCTTCGGGGGAAAGATTTATCGCCATTGGATGGGCCCGCGTAGGATTAGCTAGTTGGTGAGGTAACGGCTCACCAAGGCGACGATCCTTAGCTGGTCTGAGAGGATGATCAGCCACACTGGGACTGAGACACGGCCCAGACTCCTACGGGAGGCAGCAGTGGGGAATATTGGACAATGGGC	Bacteria	Proteobacteria	Alphaproteobacteria	Rhizobiales	Hyphomicrobiaceae	Pedomicrobium	Not assigned	0	47	10
377	AATCAACGCTGGCGGCGTGCCTAACACATGCAAGTCGAACGGGAAAGGGGAGCAATCCCTGAGTATAGTGGCGACCGGGTGAGTAACACGTGACTACCTGCCCTTGAGTGGGGGATAACCTCGGGAAACCGAGGCTAATACCGCATAATATCGAAAGATCAAAGGAGCAATCCGCTTTTGGAGGGGGTCGCGGCTGATTAGCTAGTTGGTAGGGTAATGGCCTACCAAGGCGAAGATCGGTATCCGGCCTGAGAGGGCGCACGGACACACTGGAACTGAAACACGGTCCAGACTCCTACGGGAGGCAGCAGTGGGGAATT	Bacteria	Acidobacteria	Acidobacteriia	Acidobacteriales	Not assigned	Not assigned	Not assigned	0	29	28
378	AACGAACGCTGGCGGCGTGCCTAACACATGCAAGTCGAACGAGAAGTACAGTAGCAATACTGTATTGTAAAGTGGCGCACGGGTGAGTAACACGTGGGTAATCTGCCCTCGAGTTTGGGATAACCCCGCGAAAGCGGGGCTAATACCGGATAAGACCACGGAGACCAAAGTCTCTGAGGTAAAAGGTGGCCTCTATTTATAAGCTACCACTTGAGGATGAGCCCGCGGCCCATTAGCTAGTTGGCAGGGTAACGGCCTACCAAGGCAATGATGGGTAGCTGGTCTGAGAGGACGATCAGCCACACTGGAACTGAGACACG	Bacteria	Nitrospirae	4-29-1	Not assigned	Not assigned	Not assigned	Not assigned	0	57	0
379	AATCAACGCTGGCGGCGTGCCTAACACATGCAAGTCGAACGAGAAAGTGGAGCAATCCATGAGTAAAGTGGCGCACGGGTGAGTAACACGTGACTAACCTACCCTTGAGTGGGGAATAACCTCGGGAAACCGGGGCTAATACCGCATAACACCTTCGGGTCAAAGGAGCAATTCGCTTAAGGAGGGGGTCGCGGCTGATTAGCTAGTTGGTGGGGTAATGGCCTACCAAGGCAATGATCAGTATCCGGCCTGAGAGGGCGCACGGACACACTGGAACTGAAACACGGTCCAGACTCCTACGGGAGGCAGCAGTGGGGAAT	Bacteria	Acidobacteria	Acidobacteriia	Acidobacteriales	Koribacteraceae	Candidatus_Koribacter	Not assigned	57	0	0
380	GACGAACGCTGGCGGCGTGCCTAATGCATGCAAGTCGCACGCATCCACTTCGGTGGGTGAGTGGCGCACGGCTGAGGAACACGTGGATACCTGCCCGACCGTGGGGGATAACTCGGCGAAAGCCGCGCTAATCCCGCATACGGTTCTCGCGCAAGCGAGAAAGAAAGCCTTAGGGCGCGGTCGGAGGGGTCTGCGGCCCATCAGGTCGTTGGCGGGGTAACGGCCCACCAAGCCGATGACGGGTAGCTGGTCTGTGAGGACAACCAGCCAGACTGGGACTGAGATACGGCCCAGACTCCTACGGGAGGCAGCAGCAAGGA	Bacteria	Chloroflexi	Chloroflexia	Chloroflexales	Roseiflexaceae	Kouleothrix	Not assigned	39	18	0
381	GATAAACGCTGGCGGCGTGCATGAGACATGCAAGTCGAACGGGTGGCTCGGGGCTTGCTCTGAGTCGCTAGTGGCGGACGGCTGAGTAACGCGTAGGTGACCTACCCCGAAGTGGGGAATAACTGCCCGAAAGGGTGGCTAATACCGCATGTGATCGATCATTCACTTGATTGATCAAAGCAGCAATGCGCTTTGGGAGGGGCCTGCGTCCGATTAGCTCGTTGGTGGGGTAATGGCTCACCAAGGCGACGATCGGTAGGTGGTCTGAGAGGACGATCACCCAGACTGGGACTGAGACACGGCCCAGACTCCTACGGGAG	Bacteria	Chloroflexi	KD4-96	Not assigned	Not assigned	Not assigned	Not assigned	13	44	0
382	AACGAACGCTGGCGGCAGGCTTAACACATGCAAGTCGAGCGCCCCGCAAGGGGAGCGGCAGACGGGTGAGTAACGCGTGGGAATCTACCCAGCTCTACGGAATAACCCAGGGAAACTTGGACTAATACCGTATACGTCCGAGAGGAGAAAGATTTATCGGAGTTGGATGAGCCCGCGTTGGATTAGCTAGTTGGTGGGGTAATGGCCTACCAAGGCGACGATCCATAGCTGGTCTGAGAGGATGATCAGCCACATTGGGACTGAGACACGGCCCAAACTCCTACGGGAGGCAGCAGTGGGGAATATTGGACAATGGGCGA	Bacteria	Proteobacteria	Alphaproteobacteria	Rhizobiales	Rhizobiaceae	Pseudaminobacter	Not assigned	28	29	0
383	AATGAACGCTGGCGGCGTGCTTTACACATGCAAGTCGAGCGAGGCCAGGGGGCAACTCCTGAGTCGAGCGGCGAACGGGTGAGTAACGCGTGGATAACCTGCCCAGAGGTGGGGGATAACCCGGGGAAACTCGGGCTAATACCGCATGATACCGAGAGGTCAAAGAAGGCTCGCAAGGGCTTTCGCCATTGGAGGGGTCCGCGTCCGATTAGCTAGTTGGTAGGGTAATGGCCTACCAAGGCCACGATCGGTAGCCGGCCTGAGAGGGTGATCGGCCACACTGGAACTGAGACACGGTCCAGACTCCTACGGGAGGCAGC	Bacteria	Acidobacteria	Holophagae	Subgroup_7	Not assigned	Not assigned	Not assigned	0	0	56
384	GACAAACGCTGGCGGCGTGTATTAGGCATGCAAGTCGCACGATCACTTCGGTGATAGTGGCGGACGGGTGAGTAACACGTGGGTAACCTGCCTCGTAGTGGGGAATAACTCGCCGAAAGGCGAGCTAATACCGCATAGTACTCCCGGTGAAAGTCCGGGAAGTAAAAGCTCCGGCGCTACGAGAGGGGCTCGCGGCCGATTAGCTAGTTGGTGGGGTAAAGGCCTACCAAGGCGACGATCGGTAGCTGGTCTGAGAGGATGGTCAGCCACACGGGGACTGAGATACGGCCCCGACTCCTACGGGAGGCAGCAGCTAAGAA	Bacteria	Chloroflexi	OLB14	Not assigned	Not assigned	Not assigned	Not assigned	0	0	56
385	ATTGAACGCTGGCGGCATGCCTTACACATGCAAGTCGAACGACGCTAGGGGCAACTCTGGCGAGTGGCGTACGGGTGAGTAATGCATCGGAACGTGCCCTCTTGTGGGGGATAACCAGTCGAAAGATTGGCTAATACCGCATGAGCTCGAGAGAGGAAAGCGGGGGATCCGCAAGGACCTCGCGCGAGAGGAGCGGCCGATGCCCGATTAGCTAGTTGGTGGGGTAATAGCCCACCAAGGCGACGATCGGTAGCTGGTCTGAGAGGACGACCAGCCACACTGGGACTGAGACACGGCCCAGACTCCTACGGGAGGCAGCA	Bacteria	Proteobacteria	Betaproteobacteria	Betaproteobacteriales	Nitrosomonadaceae	MND1	Not assigned	14	9	33
386	ATTGAACGCTGGCGGCGTGCTTAACACATGCAAGTCGAGCGGTAACAGGCGTAGCAATACGTGCTGACGAGCGGCGAACGGGTGCGTAATACATCGGAATCTGCCTCGTAGTGGGGAATAACCCGGCGAAAGCCGGGCTAATGCCGCATACGATCCACGGATGAAAGCGGGGGACCGTAAGGCCTCGCGCTATGAGATGAGCCGATGTCGGATTAGCTAGTTGGTGAGGTAACGGCTCACCAAGGCGACGATCCGTAGCTGGTCTGAGAGGACGGCCAGCCACACTGGGACTGAGACACGGCCCAGACTCCTACGGGAGG	Bacteria	Proteobacteria	Betaproteobacteria	PLTA13	Not assigned	Not assigned	Not assigned	41	0	15
387	AACGAACGCTGGCGGCATGCCTAACACATGCAAGTCGAACGAGACCTTCGGGTCTAGTGGCGCACGGGTGCGTAACGCGTGGGAATCTGCCCTTGGGTTCGGGATAACAGTTGGAAACGACTGCTAATACCGGATGATGACTTCGGTCCAAAGATTTATCGCCCAGGGATGAGCCCGCGTAGGATTAGCTAGTTGGTGAGGTAAAGGCTCACCAAGGCGACGATCCTTAGCTGGTCTGAGAGGATGATCAGCCACACTGGGACTGAGACACGGCCCAGACTCCTACGGGAGGCAGCAGTGGGGAATATTGGACAATGGGC	Bacteria	Proteobacteria	Alphaproteobacteria	Sphingomonadales	Sphingomonadaceae	Sphingomonas	jaspsi	56	0	0
388	ATTGAACGCTGGCGGAATGCTTTACACATGCAAGTCGAACGGGCTTGGGGGGCTTGCTCCCTGAGTTAGTGGCGAACGGGTGAGTAGAACATCGGAACGTACCCAGTCGTGGGGGACAACGAGTCGAAAGATTCGCTAATACCGCATACGACCTTTGGGGGAAAGCAGGGGATCGCAAGACCTTGTGCGATTGGAGCGGCCGATGCCGGATTAGCTAGTTGGTGGGGTAAAGGCCTACCAAGGCGACGATCCGTAGCGGGTCTGAGAGGATGATCCGCCACACTGGGACTGAGACACGGCCCAGACTCCTACGGGAGGCA	Bacteria	Proteobacteria	Betaproteobacteria	Betaproteobacteriales	Not assigned	Not assigned	Not assigned	0	56	0
389	AATGAACGTTGGCGGCGTGGATTAGGCATGCAAGTCGAGCGAGAAGCCTCCTTCGGGAGGTGGACAGCGGCGCAAGGGAGAGTAACGCGTGGATTATCTACCCCTGGAACTGGGATAGCTGCGGGAAACTGCAGGTAATACCGGATAATGTCTTCGGACCAAAGGTGTGATTCCGTCCAGGGATGAGTCCGCGTCCTATTAGCTAGTTGGTGGGGTAACGGCCTACCAAGGCGATGATGGGTACTGGGTGTGAGAGCACGACCCAGCTCACTGGGACTGAGACACTGCCCAGACACCTACGGGTGGCTGCAGTCGAGAAT	Bacteria	Planctomycetes	Planctomycetacia	Pirellulales	Pirellulaceae	Not assigned	Not assigned	0	0	56
390	ATTGAACGCTGGCGGCATGCCTTACACATGCAAGTCGAACGGCAGCACGGGGGCAACCCTGGTGGCGAGTGGCGAACGGGTGAGTAATGCATCGGAACGTGCCCGGAAGTGGGGGATAACGTAGCGAAAGTTACGCTAATACCGCATATTCTGTGAGCAGGAAAGCAGGGGATCGCAAGACCTTGCGCTTTCGGAGCGGCCGATGTCGGATTAGCTAGTTGGTGAGGTAAAAGCTCACCAAGGCGACGATCCGTAGCTGGTCTTAGAGGATGATCAGCCACACTGGGACTGAGACACGGCCCAGACTCCTACGGGAGGCA	Bacteria	Proteobacteria	Betaproteobacteria	Betaproteobacteriales	Rhodocyclaceae	Dechlorosoma	Not assigned	56	0	0
391	ATTGAACGCTGGCGGCGTGCCTAACACATGCAAGTCGAGCGGTAACAGGTGTAGCAATACATGCTGACGAGCGGCGAACGGGTGAGTAATGCTTCGGAATCTGCCCAATGGTGGGGAATAACCAGCCGAAAGGTTGGCTAATACCGCATACGTCCTACGGGAGAAAGCAGGGGATCGTAAGACCTTGCGCCGATGGATGAGCCGAAGTCGGATTAGCTAGTTGGTAGGGTAACGGCCTACCAAGGCGACAATCCGTAGCTGGTCTGAGAGGACGACCAGCCACACTGGGACTGAGACACGGCCCAGACTCCTACGGGAGG	Bacteria	Proteobacteria	Betaproteobacteria	Gammaproteobacteria_Incertae_Sedis	Unknown_Family	Acidibacter	Not assigned	32	23	0
392	GACGAACGCTGGCGGCGCGCTTAACACATGCAAGTCGAGCGAGAACCGAAGCCTTCGGGCCTTGGGGAAAGCGGCGAACGGGTGAGTAACACGTGGGTAACCCACCCTTGGTACCGGGATAGCCCGAGGAAACTCGGATTAATACCGGATGGCCCAACAGCTCTTCGGGGCGGTTGGAAAAGGTAGCTTCGGCCTCCGACCAAGGACGGGCCCGCGGCGGATTAGCTTGTTGGTGAGGTAACGGCTCACCAAGGCTTCGATCCGTAGCTGGTCTGAGAGGACGATCAGCCACACTGGGACTGAGACACGGCCCAGACTCC	Bacteria	Actinobacteria	Thermoleophilia	Gaiellales	Not assigned	Not assigned	Not assigned	8	3	44
393	GACAAACGCTGGCGGGGTGCGTGAGACATGCAAGTCGAACGGGGTTGCACGGGCTTGCTCGAGCAACCTAGTGGCGGACGGCTGAGTAACGCGTAGGTGACCTGCCCGGAAGTGGGGAATAACTGCCCGAAAGGGTGGCTAATACCGCATGTGGCCGGCGATGCATTTCGTCGTCTAAAGCCGTAAGGCGCTTCCGGAGGGGCCTGCGTCCGATTAGCTAGTTGGTGGGGTAACGGCTCACCAAGGCGACGATCGGTAGCTGGTCTGAGAGGATGATCAGCCAGACTGGGACTGAGAACGGCCCAGACTCCTACGGGAGG	Bacteria	Chloroflexi	Gitt-GS-136	Not assigned	Not assigned	Not assigned	Not assigned	12	0	43
394	GATTAACGCTGGCGGCGTGCATGAGACATGCAAGTCGAACGAATGACCAGGGCTTGCTCTGGTCGTTAGTGGCGGACGGCTGAGTAACGCGTAGGTGACCTGCCCCGAAGTGGGGAATAACTGCCCGAAAGGGTGGCTAATACCGCATGTTTCGGTGCATTCAGTTGCACCGGCAAAGCCGTAAGGCGCTTCGGGAGGGGCCTGCGTTCGATTAGCTCGTTGGTGGGGTAACGGCTCACCAAGGCGACGATCGATAGGTGGTCTGAGAGGACGATCACCCAGACTGGGACTGAGACACGGCCCAGACTCCTACGGGAGGC	Bacteria	Chloroflexi	KD4-96	Not assigned	Not assigned	Not assigned	Not assigned	15	0	40
395	ATTGAACGCTGGCGGCATGCTTTACACATGCAAGTCGAACGGTAACAGGGGCTTCGGCCCGCTGACGAGTGGCGAACGGGTGAGTAATGCGTCGGAACGCACCGAGTAATGGGGGATAACGCAGCGAAAGCTGTGCTAATACCGCATACGCTCCGAGGAGGAAAGCAGGGGATCGTAAGACCTTGCGTTATTCGAGCGGCCGACGTCTGATTAGCTAGTTGGTGGGGTAAAGGCTCACCAAGGCGACGATCAGTAGCGGGTCTGAGAGGATGATCCGCCACACTGGGACTGAGACACGGCCCAGACTCCTACGGGAGGCA	Bacteria	Proteobacteria	Betaproteobacteria	Betaproteobacteriales	Chromobacteriaceae	Pseudogulbenkiania	Not assigned	51	0	4
396	GATGAACGCTGGCGGCGTGCCTAATACATGCAAGTCGAACGAGGTGCCTTTGTAGCAATACGAGGGTATCCTAGTGGCGAACGGGTGAGTAACGCGTTGGTGACCTACCCCAAAGTGTGGGATACCAGTTCGAAAGGACTGCTAATACCGCATGTGGTCATCGGGTTCAGAAACCGGTGTCGAAAGCAGCAATGCGCTTTGGGAGGGACCTGCGTCCCATCAGCTAGTTGGTAGGGTAACGGCCTACCAAGGCGACGACGGGTAGGGGACCTGAGAGGGTGACCCCCCACAATGGAACTGAAATACGGTCCATACACCTA	Bacteria	Chloroflexi	Anaerolineae	Anaerolineales	Anaerolineaceae	Not assigned	Not assigned	0	55	0
397	GACGAACGCTGGCGGCGTGCCTAACACATGCAAGTGGAGCGACGAACCGGGCTTCGGCCCGGGGCAGAGCCGCGAACGGGTGAGTAACACGTGGGTAACGTGCCCCGATGATTGGGACAACCCGAGGAAACTCGGGCTAATACCAAATGTGACCTAAAGCCGTAAGGCTTGAGGGGAAAGGAAGCTTCGGCCTCCGCATCGGGATCGGCCCGCGGCGCATTAGCTTGTTGGTGAGGTAACGGCTCACCAAGGCGACGATGCGTAGCTGGTCTGAGAGGACGATCAGCCACACTGGGACTGAGACACGGCCCAGACTCCTA	Bacteria	Actinobacteria	Thermoleophilia	Solirubrobacterales	Solirubrobacteraceae	Conexibacter	Not assigned	0	0	55
398	GACGAACGCTGGCGGCGTGCATAAAACATGCAAGTCGAACGGATCTCAGCCGCAAGGCTGAGGTCAGTGGCGAACGGCTGAGTAACACGTAGGTGACCTGCCCCGAAGTGGGGGACAACTCTCCGAAAGGAGAGCTAATACCGCATGTGATCGTCGGTTCATTCTGATGATCAAAGTCGTAAGACGCTTTGGGAGGGGCCTGCGGCGGATCAGCTAGTTGGTGGGGTAATGGCTCACCAAGGCAACGATCCGTAGCTGGTCTGAGAGGATGGCCAGCCAGACTGGGACTGAGACACGGCCCAGACTCCTACGGGAGGCAG	Bacteria	Chloroflexi	P2-11E	Not assigned	Not assigned	Not assigned	Not assigned	0	0	55
399	AGTGAACGCTGGCGGCAGGCCTAACACATGCAAGTCGAACGGCAGCACAGCAGTAGCAATACTGTGGGTGGCGAGTGGCGGACGGGTGAGGAATACATGGGAATCTACCCTGTCGTGGGGGATAACGTAGGGAAACTTACGCTAATACCGCATACGACCGAGAGGTGAAAGCGGCGGACCGCAAGGCGTCGCGCGATTGGATGAGCCCATGTCGGATTAGCTAGTTGGCGGGGTAAAGGCCCACCAAGGCGACGATCCGTAGCTGGTCTGAGAGGATGATCAGCCACACTGGAACTGAGACACGGTCCAGACTCCTACGG	Bacteria	Proteobacteria	Betaproteobacteria	Xanthomonadales	Xanthomonadaceae	Lysobacter	Not assigned	55	0	0
400	GACGAACGCTGGCGGCGCGCTTAATACATGCAAGTCGAGCGAGAACCATGGCTTCGGCCATGGGGACAGCGGCGAACGGGTGAGTAACACGTGGGTAATCAACCCCCGACACCGGGATAGCCCGGGGAAACCCGGATTAATACCGGATGTTCCGTCTGGCTCTCGGGCCGGCCGGAAAAGGGTAGCTTCGGCCTCCGGTCGGGGACGAGCCCGCGGCGGATTAGCTTGTTGGTGGGGTAAAGGCCCACCAAGGCGACGATCCGTAGCTGGTCTGAGAGGACGATCAGCCACACTGGGACTGAGACACGGCCCAGACTCCT	Bacteria	Actinobacteria	Thermoleophilia	Gaiellales	Not assigned	Not assigned	Not assigned	45	10	0
401	GATGAACGCTGGCGGCGTGCTTAACACATGCAAGTCGAACGGACGCTTTGGGAAACTGGAGCGTTAGTGGCAAACGGGTGCGTAACACGTGGGCGACCTACCCCAAAGTGGGGAACAACGGACCGAAAGGTTCGCTAATACCGCATTAGCTCAGCCCTTCATTGGGTCGAGTAAAGCCGCAAGGCGCTTTGGGAGGGGCCCGCGGCCCATCAGGTAGTTGGTGAGGTAATGGCCCACCAAGCCGATGACGGGTAGCTGGTCTGAGAGGACGATCAGCCACACTGGCACTGAGATACGGGCCAGACTCCTACGGGAGGCAG	Bacteria	Chloroflexi	Anaerolineae	RBG-13-54-9	Not assigned	Not assigned	Not assigned	0	55	0
402	AACGAACGCTGGCGGCGTGCCTAACACATGCAAGTCGAACGAGAAGTACAGTAGCAATACTGTATTGTAAAGTGGCGCACGGGTGAGTAACACGTGGGTAATCTGCCCTTGAGTTTGGGATAACCCCGCGAAAGCGGGGCTAATACCGAATAAGACCACGGGGACCAAAGTCCCTGAGGTAAAAGGTGGCCTCTATTTATAAGCTACCACTTGAGGATGAGCCCGCGGCCCATTAGCTAGTTGGCAGGGTAATGGCCTACCAAGGCAATGATGGGTAGCTGGTCTGAGAGGACGATCAGCCACACTGGAACTGAGACACG	Bacteria	Nitrospirae	4-29-1	Not assigned	Not assigned	Not assigned	Not assigned	0	55	0
403	AACGAACGCTGGCGGCGTGCCTAACACATGCAAGTCGAGCGAGAAAGCCCGCAAGGGTGAGTACAGCGGCGCACGGGTGCGTAACACGTGGGTAATCTTCCTTGGAGCCCGGAATAACTCCCCGAAAGGGGTGCTAATGCCGGATGAGACCACGGGGTCTTTGGATCCTGAGGGAAAAGGCGGCCTCTGTACACAAGCTGTCACTCCAAGATGAGCCCGCGGCCCATCAGCTAGTTGGCGGGGTAACGGCCCACCAAGGCTACGACGGGTAGCTGGTCTGAGAGGACGATCAGCCACACTGGAACTGAGACACGGTCCAG	Bacteria	Proteobacteria	Deltaproteobacteria	Myxococcales	Archangiaceae	Anaeromyxobacter	Not assigned	0	0	55
404	ATTGAACGCTGGCGGCATGCTTTACACATGCAAGTCGAACGGCAGCACGGGGGCAACCCTGGTGGCGAGTGGCGAACGGGTGAGTAATGCATCGGAACGTGTCCTTAAGTGGGGGATAACGCATCGAAAGATGCGCTAATACCGCATAATCTCCGAGGAGAAAAGCAGGGGATCGCAAGACCTTGCGCTTTTGGAGCGGCCGATGTCTGATTAGCTAGTTGGTGGGGTAAAGGCTTACCAAGGCTTCGATCAGTAGCTGGTCTGAGAGGACGACCAGCCACACTGGGACTGAGACACGGCCCAGACTCCTACGGGAGGCA	Bacteria	Proteobacteria	Betaproteobacteria	Betaproteobacteriales	Nitrosomonadaceae	Nitrosospira	Not assigned	29	0	26
405	GACGAACGCTGGCGGCGTGCTTAACACATGCAAGTCGAACGATGAAGCCCTTCGGGGTGGATTAGTGGCGAACGGGTGAGTAACACGTGGGCAATCTGCCCTTCACTCTGGGACAAGCCCTGGAAACGGGGTCTAATACCGGATATCACTTCTGCCTGCATGGGTGGGGGTTGAAAGCTCCGGCGGTGAAGGATGAGCCCGCGGCCTATCAGCTTGTTGGTGAGGTAATGGCTCACCAAGGCGACGACGGGTAGCCGGCCTGAGAGGGCGACCGGCCACACTGGGACTGAGACACGGCCCAGACTCCTACGGGAGGCAGC	Bacteria	Actinobacteria	Actinobacteria	Streptomycetales	Streptomycetaceae	Streptomyces	Not assigned	55	0	0
406	ATTGAACGCTGGCGGCATGCCTTACACATGCAAGTCGAACGGCAGCACGGGGGCAACCCTGGTGGCGAGTGGCGAACGGGTGAGTAATACATCGGAACGTACCCAGTAGTGGGGGATAGCTCGGCGAAAGCCGGATTAATACCGCATACGACCTACGGGTGAAAGCGGGGGACCGCAAGGCCTCGCGCTGTTGGAGCGGCCGATGTCAGATTAGGTTGTTGGTGGGGTAAAGGCCCACCAAGCCGACGATCTGTAGCTGGTCTGAGAGGACGACCAGCCACACTGGGACTGAGACACGGCCCAGACTCCTACGGGAGGCA	Bacteria	Proteobacteria	Betaproteobacteria	Betaproteobacteriales	Burkholderiaceae	Not assigned	Not assigned	0	54	0
407	GACGAACGCTGGCGGCGTGCTTAACACATGCAAGTCGAACGATGAAGCCCTTCGGGGTGGATTAGTGGCGAACGGGTGAGTAACACGTGGGTAATCTGCCCTTCACTCTGGGACAAGCCCTGGAAACGGGGTCTAATACCGGATATCACTTCCGCAGGCATCTGCGGTGGTTGAAAGCTCCGGCGGTGAAGGATGAGCCCGCGGCCTATCAGCTTGTTGGTGAGGTAACGGCTCACCAAGGCGACGACGGGTAGCCGGCCTGAGAGGGCGACCGGCCACACTGGGACTGAGACACGGCCCAGACTCCTACGGGAGGCAGC	Bacteria	Actinobacteria	Actinobacteria	Streptomycetales	Streptomycetaceae	Streptomyces	Not assigned	36	18	0
408	AACGAACGCTGGCGGCGTGCTTAACACATGCAAGTCGAACGCGAAAGGGACTTCGGTCCCGAGTAGAGTGGCGCACGGGTGAGTAACGCGTAAGTAATCTACCCCTGTATTCGGAATACCCCACCGAAAGGTGAGCTAATACCGGATACGTTTATCTTGATGCGAATGATGATAAAGAAAGGTGGCCTCTTCTTGAAAGCTACCGTACAGGGACGAGCTTGCGTACCATTAGCTAGTTGGTAGGGTAATGGCCTACCAAGGCGACGATGGTTAGCGGGTCTGAGAGGATGATCCGCCACACTGGAACTGGAACACGGACC	Bacteria	Proteobacteria	Deltaproteobacteria	Desulfobacterales	Desulfobulbaceae	Desulfoprunum	Not assigned	45	9	0
409	AACGAACGCTGGCGGCAGGCCTAACACATGCAAGTCGAACGAGAAGCCACCTTCGGGTGGTGGACAGTGGCAGACGGGTGAGTAACGCGTGGGAACGTGCCTTTCGGTTCGGGATAACCCGGGGAAACTTGGGCTAATACCGGATACGCCCTTCGGGGGAAAGATTCATCGCCGAAAGATCGGCCCGCGTCGGATTAGCTAGTTGGTAGGGTAATGGCCTACCAAGGCGACGATCCGTAGCTGGTCTGAGAGGATGACCAGCCACACTGGGACTGAGACACGGCCCAGACTCCTACGGGAGGCAGCAGTGGGGAATATTG	Bacteria	Proteobacteria	Alphaproteobacteria	Rhizobiales	Methyloligellaceae	Not assigned	Not assigned	0	17	37
410	AGCGAACGCTGGCGGCAGGCCTAACACATGCAAGTCGAGCGGGCACCGCAAGGTGTCAGCGGCAGACGGGAGAGTAACACGTGGGAACGTGCCCTTTGGTTCGGAACAACTCCGGGAAACTGGAGCTAATACCGGATAAGCCCTTACGGGGAAAGATTTATCGCCATTGGAGCGGCCCGCGTCGGATTAGCTAGTTGGTGAGGTAATGGCTCACCAAGGCGACGATCCGTAGCTGGTCTAAGAGGATGATCAGCCTCACTGGGACTGAGACACGGCCCAGACTCCTACGGGAGGCAGCAGTGGGGAATATTGGACAATGG	Bacteria	Proteobacteria	Alphaproteobacteria	Rhizobiales	Xanthobacteraceae	Pseudolabrys	Not assigned	48	6	0
411	AACGAACGCTGGCGGCGTGCCTAACACATGCAAGTCGAGGGAGAAAGCCCGCAAGGGTGAGTAAACCGGCGAACGGGTGCGTAACACGTGGATAATCTACCTTCCTGACTGGAATAACTGGCCGAAAGGCTTGCTAATACCGGATAAGCCCACGACGGCTTTGGCTGTTGAGGGAAAAGGTGGCCTCTGTATACAAGCTATCGCAGGGAGATGAGTCCGCGGCCCATCAGCTCGTTGGCGGGGTAAAAGCCCACCAAGGCAACGACGGGTAGCTGGTCTGAGAGGATGATCAGCCACACTGGAACTGAGACACGGTCCAG	Bacteria	Proteobacteria	Deltaproteobacteria	Myxococcales	Archangiaceae	Anaeromyxobacter	Not assigned	0	0	54
412	AACGAACGCTGGCGGCGTGCCTAACACATGCAAGTCGAACGTGATTGGAAGCTTGCTTCCATGAAAGTGGCGCACGGGTGAGTAACGCGTAGATAATCTGCCTGGTGATTTGGGATAACACTTCGAAAGGGGTGCTAATACCGAATAAGCCCACGGAGTCCTAGGATTCTGCGGGAAAAGGGGGGGACCTTCGGGCCTTCTGTCACCAGATGAGTCTGCGTACCATTAGCTAGTTGGTGGGGTAAAGGCCTACCAAGGCTACGATGGTTAGCTGGTCTGAGAGGATGATCAGCCACACTGGAACTGAGACACGGTCCAGA	Bacteria	Proteobacteria	Deltaproteobacteria	Desulfuromonadales	Geobacteraceae	Geobacter	Not assigned	0	0	54
413	ATTGAACGCTGGCGGCATGCCTTACACATGCAAGTCGAACGGTAACGCGGGGCAACCTGGCGACGAGTGGCGAACGGGTGAGTAATATATCGGAACGTGCCCAATAGTGGGGGATAGCCCGGCGAAAGCCGGATTAATACCGCATACGACCTAAGGGTGAAAGCGGGGGATCGCAAGACCTCGCGCTGTTGGAGCGGCCGATATCAGATTAGGTAGTTGGTGGGGTAAAGGCCTACCAAGCCAACGATCTGTAGCTGGTCTGAGAGGACGACCAGCCACACTGGGACTGAGACACGGCCCAGACTCCTACGGGAGGCAGC	Bacteria	Proteobacteria	Betaproteobacteria	Betaproteobacteriales	Burkholderiaceae	Leptothrix	Not assigned	18	35	0
414	GACGAACGCTGGCGGCGTGCTTAACACATGCAAGTCGAACGGTGAAGGTGGGAGCTTGCTCCTACCGGATCAGTGGCGAACGGGTGAGTAACACGTGAGTAACCTGCCCCAGACTCTGGAATAACCCCGGGAAACCGGAGCTAATACCGGATACGAGACGAAGCTGCATGGCTATCGTCTGGAAAGTTTTTCGGTCTGGGATGGACTCGCGGCCTATCAGCTTGTTGGTGAGGTAATGGCTCACCAAGGCGACGACGGGTAGCCGGCCTGAGAGGGCGACCGGCCACACTGGGACTGAGACACGGCCCAGACTCCTACGG	Bacteria	Actinobacteria	Actinobacteria	Micrococcales	Intrasporangiaceae	Phycicoccus	Not assigned	47	6	0
415	AGCGAACGCTGGCGGCGTACTTAACACATGCAAGTCGTACGAGGATCGTCGGGTTAGCAATAATTCGGCGGTTCGAGTGGCGCACGGGTGAGTAACACGTGGGTAACCCACCCTTGAGACCGGGATACCCTCTCGAAAGGGAGGCTAATACTGGATACGTTCCCTGGGACGCAAGATCTGGGGAGGAAAGGTGGCGAAAGCTGCCGCTCTTGGAGGGGCTCGCGGCCTATCAGCTAGTTGGTGAGGTAACGGCTCACCAAGGCTATGACGGGTAGCTGGTCTGAGAGGACGACCAGCCACACGGGAACTGAGACACGGTC	Bacteria	Rokubacteria	NC10	Rokubacteriales	Not assigned	Not assigned	Not assigned	36	17	0
416	AATGAACGCTGGCGGCGTGCCTTACACATGCAAGTCGAGCGAGGCGGCCCGCAAGGGTCAGTCGAGCGGCGAACGGGTGAGTAACGCGTGGATAACCTGCCCAGAGGTGGGGGATAGCTCGGGGAAACCCGGATTAATACCGCATATGACCGCGAGGTCAAAGGGGGCTCGCAAGGGCTCTCGCCATTGGAGGGGTCCGCGTCCGATTAGCTAGTTGGTAGGGTAATGGCCTACCAAGGCGACGATCGGTAGCCGGCCTGAGAGGGTGATCGGCCACACTGGAACTGAGACACGGTCCAGACTCCTACGGGAGGCAGCAG	Bacteria	Acidobacteria	Holophagae	Subgroup_7	Not assigned	Not assigned	Not assigned	0	3	50
417	AGCGAACGCTGGCGGCAGGCTTAATACATGCAAGTCGAGCGCCTGTAGCAATACAGGAGCGGCAGACGGGAGAGTAACACGTGGGAACGTGCCCTTTGGTTCGGAACAACACAGGGAAACTTGTGCTAATACCGGATAAGCCCTTACGGGGAAAGATTTATCGCCAAAGGATCGGCCCGCGTCTGATTAGCTAGTTGGTGAGGTAATGGCTCACCAAGGCGACGATCAGTAGCTGGTCTGAGAGGATGATCAGCCTCATTGGGACTGAGACACGGCCCAAACTCCTACGGGAGGCAGCAGTAGGGAATATTGGACAATGG	Bacteria	Proteobacteria	Alphaproteobacteria	Rhizobiales	Xanthobacteraceae	Pseudorhodoplanes	Not assigned	10	20	23
418	GACGAACGCTGGCGGCGTGCTTAACACATGCAAGTGGAGCGACGAACCAGGGCTTGCCCTGGGGCAAAGCCGCGAACGGGTGAGTAACACGTGGGTAACCTGCCCCGATGACCGGGACAACCCGAGGAAACTCGGGCTAATACCGGATGTGGATCCTTCTCATAAGGGAAGTATCTAAAGGTAGCTTCGGCTTCCGCATCAGGAGGGGCCCGCGGCCCATTAGCTTGTTGGTGAGGTAATGGCTTACCAAGGCTTCGATGGGTAGCTGGTCTGAGAGGACGATCAGCCACACTGGGACTGAGACACGGCCCAGACTCCTA	Bacteria	Actinobacteria	Thermoleophilia	Solirubrobacterales	67-14	Not assigned	Not assigned	53	0	0
419	GACGAACGCTGGCGGCGTGCTTAACACATGCAAGTCAAGGGGGCCCAGCAATGGGCAACCGGCGAACGGGTGCGTAACACGTGAGCAACCTACCGAACTGTGGGGGATAGCCGGCCTAACGGCCGAGTAATACCGCATACGCTTTCGATGAGGCATTTCATTGAAAGGAAACCTACGGGACAGATCGAGGGGCTCGCGGCCTATCAGCTAGTTGGCGAGGTAACGGCTCACCAAGGCGACGACGGGTAGCTGGTCTGAGAGGATGGCCAGCCACATTGGGACTGAGATACGGCCCAGACTCCTACGGGAGGCAGCAGTGG	Bacteria	Gemmatimonadetes	Gemmatimonadetes	Gemmatimonadales	Gemmatimonadaceae	Not assigned	Not assigned	47	6	0
420	ATTGAACGCTGGCGGCATGCCTTACACATGCAAGTCGAGCGGCAGCGCGGGGGCAACCCTGGCGGCGAGCGGCGAACGGGTGAGTAATGCATCGGAACGTGTCCTCTTGTGGGGGATAACCAGTCGAAAGACTGGCTAATACCGCATGAGATCGAGAGATGAAAGCAGGGGACCGCAAGGCCTTGCGCGAGAGGAGCGGCCGATGCCGGATTAGCTAGTTGGTGGGGTAACGGCCTACCAAGGCGACGATCCGTAGCTGGTCTGAGAGGACGACCAGCCACACTGGGACTGAGACACGGCCCAGACTCCTACGGGAGGCA	Bacteria	Proteobacteria	Betaproteobacteria	Betaproteobacteriales	Nitrosomonadaceae	MND1	Not assigned	0	17	36
421	GACGAACGCTGGCGGCGTGCTTAACACATGCAAGTCGAACGGATCCCGGGCTTCGGTTCGGGGTGAGTGGCGAACGGGTGAGTAACACGTGGGTAACCTGCCCTTGGCTCTGGGATAACTCCGGGAAACCGGGGCTAATACCGGATATGACCTGCCTCTGCATGGGGGTGGGTGGAAAGTTTTTTCGGCCAGGGATGGGCCCGCGGCCTATCAGCTTGTTGGTGGGGTGATGGCCTACCAAGGCGTTGACGGGTAGCCGGCCTGAGAGGGCGACCGGCCACACTGGGACTGAGACACGGCCCAGACTCCTGCGGGAGGCA	Bacteria	Actinobacteria	Actinobacteria	Not assigned	Not assigned	Not assigned	Not assigned	0	0	53
422	ATTGAACGCTGGCGGAATGCTTTACACATGCAAGTCGAGCGGCAGCGCGGGGCAACCTGGCGGCGAGCGGCGAACGGGTGAGTAATGCATCGGAACATGTCCATGTCGTGGGGGATAGCCCGGCGAAAGCCGGATTAATACCGCATAAGCCCGAGAGGGGAAAGCCGGGGACCGCAAGGCCTGGCGCGATTGGGTTGGCCGATGTCCGATTAGCTAGTTGGCGGGGTAACGGCCCACCAAGGCGATGATCGGTAGCTGGTCTGAGAGGATGATCAGCCACACTGGGACTGAGACACGGCCCAGACTCCTACGGGAGGCAG	Bacteria	Proteobacteria	Betaproteobacteria	Betaproteobacteriales	Nitrosomonadaceae	Ellin6067	Not assigned	0	0	53
423	ATTGAACGCTGGCGGCATGCCTTACACATGCAAGTCGAACGGCAGCACGGGGGCAACCCTGGTGGCGAGTGGCGAACGGGTGAGTAATGCATCGGAACGTGTCCTCTTGTGGGGGATAACCAGTCGAAAGATTGGCTAATACCGCATGAGATCGAAAGATGAAAGCGGGGGACCGCAAGGCCTCGCGCGAGAGGAGCGGCCGATGCCGGATTAGCTAGTTGGTGGGGTAAAAGCCTACCAAGGCGACGATCCGTAGCTGGTCTGAGAGGACGACCAGCCACACTGGGACTGAGACACGGCCCAGACTCCTACGGGAGGCA	Bacteria	Proteobacteria	Betaproteobacteria	Betaproteobacteriales	Nitrosomonadaceae	MND1	Not assigned	0	52	0
424	GACGAACGCTGGCGGCGTGCCTAACACATGTAAGTCGTACGGGACCGGGGGCAACTCCGGTTCAGTGGCAGACGGGTGCGTAACACGTGAAGAACTTGTCCAACGGTGGGGGACAGCCGGCCCAACGGCCGGTTAATACCGCATACGATCGTTCGGGGGCATCCCTGGGCGATGAAAGCAGCCGCAAGGTTGCGCCGATGGAGAGCTTCGCGGCCTATCAGCTAGTTGGCGGGGTAATGGCCCACCAAGGCGACGACGGGTAGCTGGTCTGAGAGGATGGCCAGCCACATTGGGACTGAGACACGGCCCAGACTCCTACG	Bacteria	Gemmatimonadetes	Gemmatimonadetes	Gemmatimonadales	Gemmatimonadaceae	Not assigned	Not assigned	0	52	0
425	GACAAACGCTGGCGGCGTGCCTAACACATGCAAGTCGAACGCGAGTCTTTTCTTCGGAGGAGGGCTCGAGTGGCGGACGGGTGAGTAACACGTGAATAACCTGCCCAGGTGTGGGGGATAGCCTTCAGAAATGAGGGATAATACCGCATACGGCGGGATGGAGGCGAGAGTCTCTATCTCGGGGAAGCTGTAGGGTCGCAGGGCCCGATGGCGCACCTGGAGGGGTTCGCGGCCGATTAGCTAGTTGGTGGGGTAAGAGCCTACCAAGGCGACGATCGGTAGCTGGTCTGAGAGGATGGTCAGCCACACTGGGATTGAGA	Bacteria	Chloroflexi	Ktedonobacteria	Ktedonobacterales	JG30-KF-AS9	Not assigned	Not assigned	52	0	0
426	AACGAACGCTGGCGGCGTGCTTAACACATGCAAGTCGAACGCGAAAGGGACTTCGGTCCTGAGTAAAGTGGCGCACGGGTGAGTAACGCGTGGATAATCTGCCCAATGATCTGGGATAACATTCCGAAAGGGGTGCTAATACCGGATAAGACCACGGAGTCTTCGGACTTTGCGGTAAAAGGTGGGGACCTTCGGGCCTACCGTCATTGGATGAGTCCGCGTACCATTAGCTAGTTGGTAGGGTAAAGGCCTACCAAGGCGACGATGGTTAGCTGGTCTGAGAGGATGATCAGCCACACTGGAACTGAGACACGGTCCAG	Bacteria	Proteobacteria	Deltaproteobacteria	Desulfuromonadales	Geobacteraceae	Geobacter	Not assigned	0	0	52
427	GACGAACGCTGGCGGCGTGCTTAACACATGCAAGTCGAGCGGAAAGGCCCTTCGGGGTACTCGAGCGGCGAACGGGTGAGTAACACGTGAGTAACCTGCCCTAGGCTTTGGGATAACCCTCGGAAACGGGGGCTAATACCGGATATTCACTTTGCGTGGCATCACGTGGGGTGGAAAGTTTTTCGGCTTGGGATGGGCTCGCGGCCTATCAGCTTGTTGGTGGGGTGATGGCCTACCAAGGCGACGACGGGTAGCCGGCCTGAGAGGGCGACCGGCCACACTGGGACTGAGACACGGCCCAGACTCCTACGGGAGGCAGC	Bacteria	Actinobacteria	Actinobacteria	Micromonosporales	Micromonosporaceae	Dactylosporangium	Not assigned	19	0	33
428	AACGAACGCTGGCGGCAGGCTTAACACATGCAAGTCGAACGGGTGTAGCAATACATCAGTGGCAGACGGGTGAGTAACACGTGGGAACCTTCCTCGTTGTACGGAACAACTCAGGGAAACTTGAGCTAATACCGTATACGTCCGAGAGGAGAAAGATTTATCGCAATGAGACGGGCCCGCGTCGGATTAGCTAGTTGGTAGGGTAACGGCCTACCAAGGCGACGATCCGTAGCTGATCTGAGAGGATGATCAGCCACACTGGGACTGAGACACGGCCCAGACTCCTACGGGAGGCAGCAGTGGGGAATCTTGGACAATGG	Bacteria	Proteobacteria	Alphaproteobacteria	Rhizobiales	Rhizobiales_Incertae_Sedis	Nordella	Not assigned	52	0	0
429	GACGAACGCTGGCGGCGTGCCTAACACATGCAAGTCGAACGGGACCGGGGGCAACTCCGGTTCAGTGGCGGACGGGTGCGTAACACGTGAGGAACATGACTTTCGGCGGGGGATAGCCGGCCCAACGGCCGGGTAATACCGCGTACGACCCAATGGAGACATCTCCGATGGGTGAAAGCAGCAATGCACCGAAAGAGTGCCTCGCGGCCTATCAGCTAGTTGGTGGGGTAACGGCTCACCAAGGCGACGACGGGTAGCTGGTCTGAGAGGATGGCCAGCCACATTGGGACTGAGACACGGCCCAGACTCCTACGGGAGGC	Bacteria	Gemmatimonadetes	Gemmatimonadetes	Gemmatimonadales	Gemmatimonadaceae	Not assigned	Not assigned	52	0	0
430	GATGAACGCTGGCGGCGTGCCTAAAACATGCAAGTCGTGCGGCAGCATGCCCTTCGGGGTGATGGCGAGCGGCGGACGGCTGAGTAACACGTGGGAATCTACCCCGAAGTGAGGGATAACTGCTCGAAAGAGTAGCTAATACCGCATATGGTCTTCGGATTAAAGCTTCGGCGCTTCGGGAGGAGCCCGCGTCAGATTAGATAGTTGGTGAGGTAATGGCTCACCAAGTCGACGATCTGTAACTGGTTTGAGAGGATGATCAGTCAGACTGGAACTGAGACACGGTCCAGACTCCTACGGGAGGCAGCAGTTAGGAATAT	Bacteria	Patescibacteria	Saccharimonadia	Saccharimonadales	Not assigned	Not assigned	Not assigned	0	52	0
431	AGCGAACGCTGGCGGCAGGCCTAACACATGCAAGTCGAGCGGCCGTAGCAATACGGCAGCGGCAGACGGGAGAGTAACACGTGGGAACGTACCCTTTGGTTCGGAATAACTCAGGGAAACTTGAGCTAATACCGGATAAGTCCGTAAGGAGAAAGATTTATCGCCAAAGGATCGGCCCGCGTCCGATTAGCTAGTTGGTGGGGTAATGGCCCACCAAGGCGACGATCGGTAGCTGGTCTGAGAGGATGATCAGCCTCACTGGGACTGAGACACGGCCCAGACTCCTACGGGAGGCAGCAGTGGGGAATATTGGACAATGG	Bacteria	Proteobacteria	Alphaproteobacteria	Rhizobiales	Xanthobacteraceae	Not assigned	Not assigned	0	0	52
432	AACGAACGCTGGCGGCAGGCCTAACACATGCAAGTCGAACGAGAAGCCACCTTCGGGTGGTGGACAGTGGCAGACGGGTGAGTAACGCGTGGGAACGTGCCTTTCGGTTCGGGATAACCCAGGGAAACTTGGGCTAATACCGGATACGCCCTCCGGGGGAAAGATTCATCACCGAAAGATCGGCCCGCGTCGGATTAGCTAGTTGGTAGGGTAATGGCCTACCAAGGCGACGATCCGTAGCTGGTCTGAGAGGATGACCAGCCACACTGGGACTGAGACACGGCCCAGACTCCTACGGGAGGCAGCAGTGGGGAATATTG	Bacteria	Proteobacteria	Alphaproteobacteria	Rhizobiales	Methyloligellaceae	Not assigned	Not assigned	0	0	52
433	AACGAACGCTGGCGGCGTGCCTAACACATGCAAGTCGAACGAGAAGTACGTAGCAATACGTATTGTAAAGTGGCGCACGGGTGAGTAACACGTGGGTAATCTGCCCTCGAGCTTGGGATAACCCCGCGAAAGCGGGGCTAATACCGGATAAGACCACGGGGACTAAAGTCTCTGAGGTAAAAGGTGGCCTCTATTTATAAGCTACCACTTGAGGATGAGCCCGCGGCCCATTAGCTAGTTGGCAGGGTAACGGCCTACCAAGGCAATGATGGGTAGCTGGTCTGAGAGGACGATCAGCCACACTGGAACTGAGACACGGT	Bacteria	Nitrospirae	4-29-1	Not assigned	Not assigned	Not assigned	Not assigned	0	51	0
434	GATGAACGCTGGCGGCGTGCCTAATACATGCAAGTCGAACGAGGTGCCTTTGTAGCAATACGAGGGTATCCTAGTGGCGAACGGGTGAGTAACGCGTTGGTGACCTACCCCAAAGTGTGGGATACCAGTTCGAAAGGACTGCTAATACCGCATGTGGTCACCGGGTTTAGAAACCGGTGTCGAAAGCAGCAATGCGCTTTGGGAGGGACCTGCGTCCCATCAGCTAGTTGGTAGGGTAACGGCCTACCAAGGCGACGACGGGTAGGGGACCTGAGAGGGTGACCCCCCACAATGGAACTGAAATACGGTCCATACACCTA	Bacteria	Chloroflexi	Anaerolineae	Anaerolineales	Anaerolineaceae	Not assigned	Not assigned	0	38	13
435	AACGAACGCTGGCGGCGTGCTTAACACATGCAAGTCGAACGCGAAAGGGACTTCGGTCCTGAGTAAAGTGGCGCACGGGTGAGTAACGCGTGGATAATCTACCCAATGATCTGGGATAACATCTCGAAAGGGGTGCTAATACCGGATAAGACCACGGAGTCCCTGGACTCTGCGGTAAAAGGTGGGGACCTTCGGGCCTACCGTCATCGGATGAGTCCGCGTACCATTAGCTAGTTGGTGGGGTAATGGCCCACCAAGGCAACGATGGTTAGCTGGTCTGAGAGGATGATCAGCCACACTGGAACTGAGACACGGTCCAG	Bacteria	Proteobacteria	Deltaproteobacteria	Desulfuromonadales	Geobacteraceae	Geobacter	Not assigned	0	51	0
436	GATCAACGCTGGCGGCGTGCATGAGACATGCAAGTCGAACGGACACTCAGGGCTTGCTCTGAGTGTTAGTGGCGGACGGCTGAGTAACGCGTAGGTGACCTGCCCCGAAGTGGGGAATAACTGCCCGAAAGGGTGGCTAATACCGCATGTGGTGATGCGTTCATTCGCATCAGTAAAGCCGCAAGGCGCTTCGGGAGGGGCCTGCGTCCGATTAGCTCGTTGGTGAGGTAACGGCTCACCAAGGCGACGATCGGTAGGTGGTCTGAGAGGACGATCACCCAGACTGGGACTGAGACACGGCCCAGACTCCTACGGGAGGC	Bacteria	Chloroflexi	KD4-96	Not assigned	Not assigned	Not assigned	Not assigned	0	51	0
437	AGTGAACGCTGGCGGCATGCCTAACACATGCAAGTCGAACGGCAGCATGAGGTGTAGCAATACACCTTGATGGCGAGTGGCGGACGGGTGAGGAACACATCGGAATCTGCCCGGTCGTGGGGGATAACGTAGGGAAACTTACGCTAATACCGCATGAGACCGAGAGGTGAAAGCGGGGGATCGCAAGACCTCGCGCGATTGGATGAGCCGATGTCGGATTAGCTAGTTGGTGGGGTAAAGGCCTACCAAGGCGACGATCCGTAGCTGGTCTGAGAGGATGATCAGCCACACTGGGACTGAGACACGGCCCAGACTCCTAC	Bacteria	Proteobacteria	Betaproteobacteria	Xanthomonadales	Rhodanobacteraceae	Mizugakiibacter	Not assigned	0	0	51
438	ATTGAACGCTGGCGGCATGCTTTACACATGCAAGTCGAACGGCAGCACGGGGGCAACCCTGGTGGCGAGTGGCGAACGGGTGAGTAATACATCGGAACGTGCCCAGTCGTGGGGGATAACCAGTCGAAAGATTGGCTAATACCGCATGATCTGGTGACAGCAAAGCAGGGGACCGCAAGGCCTTGCGCGATTGGAGCGGCCGATGTCCGATTAGCTAGTTGGTGGGGTAAAGGCCTACCAAGGCGACGATCGGTAGCTGGTCTGAGAGGATGATCAGCCACACTGGGACTGAGACACGGCCCAGACTCCTACGGGAGGCA	Bacteria	Proteobacteria	Betaproteobacteria	Betaproteobacteriales	Nitrosomonadaceae	mle1-7	Not assigned	27	8	16
439	GACGAACGCTGGCGGCGTGCTTAACACATGCAAGTCGAGCGGAAAGGCCCTTCGGGGTACTCGAGCGGCGAACGGGTGAGTAACACGTGAGTAACCTGCCCTTGGCTCTGGGATAAGCCCGGGAAACTGGGTCTAATACCGGATATGACACACTCTTGCATGAGGTGTGTGTGGAAAGATTTTTCGGCTGGGGATGGGCTCGCGGTCTATCAGCTTGTTGGTGGGGTGATGGCCTACCAAGGCGACGACGGGTAGCCGGCCTGAGAGGGTGACCGGCCACACTGGGACTGAGACACGGCCCAGACTCCTACGGGAGGCAG	Bacteria	Actinobacteria	Actinobacteria	Streptosporangiales	Thermomonosporaceae	Actinoallomurus	Not assigned	10	41	0
440	AGTGAACGCTGGCGGCAGGCCTAACACATGCAAGTCGAGCGGCAGCGCGGTGGTAGCAATACCACTGGCGGCGAGCGGCGGACGGGTGAGGAATGCGTCGGAATCTGCCTTTTTGTGGGGGATAACGTAGGGAAACTTACGCTAATACCGCATACGACCTACGGGTGAAAGTGGGGGACCTTCGGGCCTCACGCAGAAAGATGAGCCGACGCCGGATTAGCTAGTTGGCGGGGTAAAGGCCCACCAAGGCGACGATCCGTAGCTGGTCTGAGAGGATGATCAGCCACACTGGAACTGAGACACGGTCCAGACTCCTACGG	Bacteria	Proteobacteria	Betaproteobacteria	Xanthomonadales	Xanthomonadaceae	Lysobacter	Not assigned	37	14	0
441	ATTGAACGCTGGCGGCATGCCTAACACATGCAAGTCGAACGGCAGCACAGAGGAGCTTGCTCCTTGGGTGGCGAGTGGCGGACGGGTGAGTAATGCATCGGGATCTACCCTGACGTGGGGGATAACCTCGGGAAACCGGGACTAATACCGCATACGTCCTACGGGAGAAAGCGGGGGACCTTCGGGCCTCGCGCGGCAGGACGAACCGATGTGCGATTAGCTAGTTGGTAGGGTAATGGCCTACCAAGGCGACGATCGCTAGCTGGTCTGAGAGGATGATCAGCCACACTGGGACTGAGACACGGCCCAGACTCCTACGG	Bacteria	Proteobacteria	Betaproteobacteria	Xanthomonadales	Rhodanobacteraceae	Rhodanobacter	Not assigned	51	0	0
442	GATGAACGCTGGCGGCGTGCTTAACACATGCAAGTCGAACGATGATCCGGTGCTTGCATCGGGGATTAGTGGCGAACGGGTGAGTAACACGTGAGTAACCTGCCCTTAACTCTGGGATAAGCCTGGGAAACTGGGTCTAATACTGGATATTGACTTTCCGCCGCATGGTGGGGGGTTGAAAGCTTTTGTGGTTTTGGATGGACTCGCGGCCTATCAGCTTGTTGGTGGGGTAATGGCCTACCAAGGCGACGACGGGTAGCCGGCCTGAGAGGGTGACCGGCCACACTGGGACTGAGACACGGCCCAGACTCCTACGGGAG	Bacteria	Actinobacteria	Actinobacteria	Micrococcales	Micrococcaceae	Arthrobacter	Not assigned	51	0	0
443	GATGAACGCTGGCGGCGTGCCTAATACATGCAAGTCGAACGAGGTGCTTTTGTAGCAATACGAGAGTATCCTAGTGGCGAACGGGTGAGTAACGCGTTGGTGACCTACCCCAAAGTGTGGGATAACAGTCCGAAAGGATTGCTAATACCGCATGTGGTCATTGGATTTAGAAACTGATGACTAAAGGAGCAATTCGCTTTGGGAGGGACCTGCGTCCCATCAGCTAGTTGGTGAGGTAATGGCTCACCAAGGCGACGACGGGTAGGGGACCTGAGAGGGTGACCCCCCACAATGGAACTGAAACACGGTCCATACACCTA	Bacteria	Chloroflexi	Anaerolineae	Anaerolineales	Anaerolineaceae	UTCFX1	Not assigned	0	50	0
444	AACGAACGCTGGCGGCGTGCCTAACACATGCAAGTCGAGCGAGAAAGCCCGCAAGGGTGAGTAAAGCGGCGCACGGGTGCGTAACACGTGGGTAATCTGCCCTAGAGTCCGGAATAACTCGCCGAAAGGCGTGCTAATGCCGGATGAGACCACGGGAGCCTCGGCTCCCGCGGGAAAAGGTGGCCTCTGTACACAAGCTATCGCTCTAGGATGAGCCCGCGGCCCATCAGCTCGTTGGCGGGGTAACGGCCCACCAAGGCTACGACGGGTAGCTGGTCTGAGAGGACGATCAGCCACACTGGAACTGAGACACGGTCCAG	Bacteria	Proteobacteria	Deltaproteobacteria	Myxococcales	Archangiaceae	Anaeromyxobacter	Not assigned	0	18	32
445	GACGAACGCTGGCGGCGTGCCTAATACATGCAAGTCGAACGCACTCTCGTTTAGATTGAAGGAGCTTGCTCCTGATTGATAAACATTTGAGTGAGTGGCGGACGGGTGAGTAACACGTGGGTAACCTGCCCTAAAGTGGGGGATAACATTTGGAAACAGATGCTAATACCGCATAAAACCTAACACCGCATGGTGTAGGGTTGAAAGATGGTTTCGGCTATCACTTTAGGATGGACCCGCGGTGCATTAGTTAGTTGGTGAGGTAAAGGCTCACCAAGACCGTGATGCATAGCCGACCTGAGAGGGTAATCGGCCACACT	Bacteria	Firmicutes	Bacilli	Lactobacillales	Lactobacillaceae	Lactobacillus	sakei	18	16	16
446	ATTGAACGCTGGCGGCATGCCTTACACATGCAAGTCGAGCGGCAGCGCGGGGGCAACCCTGGCGGCGAGCGGCGAACGGGTGAGTAATGCATCGGAACGTGTCCTCTTGTGGGGGATAACCAGTCGAAAGATTGGCTAATACCGCATGAGATCGAGAGATGAAAGCAGGGGACCGCAAGGCCTTGCGCGAGAGGAGCGGCCGATGCCGGATTAGCTAGTTGGCGGGGTAACGGCCCACCAAGGCGACGATCCGTAGCTGGTCTGAGAGGACGACCAGCCACACTGGGACTGAGACACGGCCCAGACTCCTACGGGAGGCA	Bacteria	Proteobacteria	Betaproteobacteria	Betaproteobacteriales	Nitrosomonadaceae	MND1	Not assigned	50	0	0
447	ATTGAACGCTGGCGGCATGCCTTACACATGCAAGTCGAACGGCAGCGGGGACTTCGGTCCGCCGGCGAGTGGCGAACGGGTGAGTAATGTATCGGAACGTACCATTCAGTGGGGGATAACTATCCGAAAGGATAGCTAATACCGCATATTCTGTGTGCAGGAAAGCAGGGGACCTTCGGGCCTTGCGCTGATTGAGCGGCCGATATCAGATTAGCTAGTTGGTGGGGTAAAGGCTCACCAAGGCGACGATCTGTAGCGGGTCTGAGAGGATGATCCGCCACACTGGAACTGAGACACGGTCCAGACTCCTACGGGAGGCA	Bacteria	Proteobacteria	Betaproteobacteria	Betaproteobacteriales	Rhodocyclaceae	Dechloromonas	Not assigned	42	0	8
448	AGCGAACGCTGGCGGCAGGCCTAACACATGCAAGTCGAGCGGCCGTAGCAATACGGCAGCGGCAGACGGGAGAGTAACACGTGGGAACGTGCCCTTTGGTTCGGAATAACGCAGGGAAACTTGCGCTAATACCGGATAAGCCCTTACGGGGAAAGATTTATCGCCATTGGAGCGGCCCGCGTCTGATTAGCTAGTTGGTGAGGTAACGGCTCACCAAGGCGACGATCAGTAGCTGGTCTGAGAGGATGATCAGCCTCACTGGGACTGAGACACGGCCCAGACTCCTACGGGAGGCAGCAGTGGGGAATATTGGACAATGG	Bacteria	Proteobacteria	Alphaproteobacteria	Rhizobiales	Xanthobacteraceae	Pseudolabrys	Not assigned	36	14	0
449	GACGAACGCTGGCGGCGTGCCTAACACATGCAAGTTGAGCGACGAACCAGGGCTTGCCCTGGGGCAAAGCAGCGAACGGGTGAGTAACACGTGGGTAACGTGCCCCGATAACCGGGACAACCCGAGGAAACTCGGGCTAATACCGGATGTGCCCATCAGGCATCAGTCTGATGTGTAAAGGAAGCTTCGGCCTCCGTATCGGGAGCGGCCCGCGGCCCATTAGTTAGTTGGTGAGGTAACGGCTCACCAAGACCGCGATGGGTAGCTGGTCTGAGAGGACGATCAGCCACACTGGGACTGAGACACGGCCCAGACTCCTA	Bacteria	Actinobacteria	Thermoleophilia	Solirubrobacterales	67-14	Not assigned	Not assigned	50	0	0
450	AACGAACGCTGGCGGCAGGCTTAACACATGCAAGTCGAGCGCCCCGCAAGGGGAGCGGCAGACGGGTGAGTAACGCGTGGGAACGTACCCTTTACTACGGAATAACGCAGGGAAACTTGTGCTAATACCGTATGTGCCCTTTGGGGGAAAGATTTATCGGTAAAGGATCGGCCCGCGTTGGATTAGCTAGTTGGTGGGGTAAAGGCCTACCAAGGCGACGATCCATAGCTGGTCTGAGAGGATGATCAGCCACATTGGGACTGAGACACGGCCCAAACTCCTACGGGAGGCAGCAGTGGGGAATATTGGACAATGGGCGC	Bacteria	Proteobacteria	Alphaproteobacteria	Rhizobiales	Rhizobiaceae	Allorhizobium-Neorhizobium-Pararhizobium-Rhizobium	Not assigned	43	7	0
451	GACGAACGCTGGCGGCGCGCTTAACACATGCAAGTCGAGCGAGAACCAGGGCTTCGGCCCTGGGGACAGCGGCGAACGGGTGAGTAACACGTGGATAACCTGCCCTCGGCACCGGGATAGCCCGGGGAAACTCGGATTAATACCGGATAGCCCACCTGGCTTTCGGGCCGGCTGGAAAAGGTAGCTTCGGCCTCTGGCCGAGGATGGGTCCGCGGCGGATTAGCTTGTTGGTGGGGTAACGGCCTACCAAGGCTCCGATCCGTAGCTGGTCTGAGAGGACGATCAGCCACACTGGGACTGAGACACGGCCCAGACTCCTA	Bacteria	Actinobacteria	Thermoleophilia	Gaiellales	Gaiellaceae	Gaiella	Not assigned	25	25	0
452	GACGAACGCTGGCGGCGTGCTTAATACATGCAAGTCGAGCGAGTGTAGCAATACACGAGCGGCGGACGGGTGAGTAACGCGTGGGCAATCTGCCCTCTAGCCTGGGATAACAGTTCGAAAGGACTGCTAACACCGGATATGCTCCCACCCTGGCATCAGGGAGAGAGAAAAGTTTACACTAGAGGATGAGCCCGCGTCCCATTAGCTAGTTGGTGAGGTAACGGCCCACCAAGGCGACGATGGGTAGCCGACCTGAGAGGGTGAACGGCCACACTGGGACTGAGACACGGCCCAGACTCCTACGGGAGGCAGCAGTAGGG	Bacteria	Firmicutes	Clostridia	Clostridiales	Heliobacteriaceae	Hydrogenispora	Not assigned	0	0	50
453	GATGAACGCTGGCGGCGTGCTTAACACATGCAAGTCGAACGATGAACTGGTGCTTGCACTGGGGATTAGTGGCGAACGGGTGAGTAACACGTGAGTAACCTGCCCTTGACTCTGGGATAAGCCTGGGAAACTGGGTCTAATACCGGATATGACCTTCCATCGCATGGTGGTTGGTGGAAAGCTTTTGTGGTTTTGGATGGACTCGCGGCCTATCAGCTTGTTGGTGGGGTAATGGCCTACCAAGGCGACGACGGGTAGCCGGCCTGAGAGGGTGACCGGCCACACTGGGACTGAGACACGGCCCAGACTCCTACGGGAGG	Bacteria	Actinobacteria	Actinobacteria	Micrococcales	Micrococcaceae	Pseudarthrobacter	phenanthrenivorans	39	0	11
454	GATAAACGCTGGCGGCGTGCCTAACGCATGCAAGTCGAACGATGCCTTCGGGCATAGTGGCGGACGGGTGAGTAACACGTAGGAACCTGCCCGGAAGTGGGGGACAACTCCGCGAAAGCGGGGCTAATACCGCATACGGTCTATGGACCAAAGCCTTCGGGCGCTTTCGGAGGGGCCTGCGGCGGATTAGCTAGTTGGTGGGGTAACGGCCTACCAAGGCGACGATCCGTAGCTGGTCTGAGAGGATGATCAGCCACACTGGGACTGAGACACGGCCCAGACTCCTACGGGAGGCAGCAGCGAGGAATTTTCCGCAATGG	Bacteria	Chloroflexi	JG30-KF-CM66	Not assigned	Not assigned	Not assigned	Not assigned	24	25	0
455	AACGAACGCTGGCGGCATGCCTAACACATGCAAGTCGAACGGGATCCGGACTTCGGTTCGGTGAGAGTGGCGGACGGGTGAGTAACGCGTGGGAACCTGCCCAGTGGTGGGGGATAACTGCGGGAAACTGCAGCTAATACCGCATGAGCCCGAGAGGGGAAAGATTTATCGCCATTGGAGGGGCCCGCGTTCGATTAGGTAGTTGGTGGGGTAACGGCCCACCAAGCCGACGATCGATAGCTGGTCTGAGAGGATGATCAGCCACACTGGGACTGAGATACGGCCCAGACTCCTACGGGAGGCAGCAGTGGGGAATATTG	Bacteria	Proteobacteria	Alphaproteobacteria	Dongiales	Dongiaceae	Dongia	Not assigned	0	49	0
456	AATCAACGCTGGCGGCGTGCCTAACACATGCAAGTCGAACGAGAAAGTGGAGCAATCCATGAGTACAGTGGCGCACGGGTGAGTAACACGTGACTAACCTACCTTCGAGCGGGGAATAACCTCGGGAAACCGGGGCTAATACCGCATAACATCATCGGGTGAAATTCCTGCTGATCAAAAGTTTTTTGCTTGAAGAGGGGGTCGCGGCTGATTAGCTAGTTGGTGGGGTAACGGCCCACCAAGGCGATGATCAGTAGCCGGCCTGAGAGGGCGCACGGCCACACTGGAACTGAAACACGGTCCAGACTCCTACGGGAGGC	Bacteria	Acidobacteria	Acidobacteriia	Acidobacteriales	Not assigned	Not assigned	Not assigned	0	49	0
457	ATTGAACGCTGGCGGCATGCCTTACACATGCAAGTCGAACGCGAAAGGGGGCAACCCCGAGTAGAGTGGCGAACGGGTGAGCAATACATCGGAACGTGTCCTGTAGCGGGGGACAACCTCGAGAAATCGAGGCTAATACCGCATACGATCTACGGATGAAAGTGGGGGACCGCAAGGCCCCACACTATAGGAGCGGCCGATGCCGGATTAGCTAGTTGGTGGGGTAACGGCCCACCAAGGCGACGATCCGTAGCTGGTTTGAGAGAACGACCAGCCACACTGGGACTGAGACACGGCCCAGACTCCTACGGGAGGCAGCA	Bacteria	Proteobacteria	Betaproteobacteria	Betaproteobacteriales	Nitrosomonadaceae	GOUTA6	Not assigned	0	49	0
458	ATTGAACGCTGGCGGCATGCCTTACACATGCAAGTCGAACGGCAGCACGGGGGGTAACCCCTGGTGGCGAGTGGCGAACGGGTGAGTAATATATCGGAACGTGTCCAGTAGTGGGGGATAGCTCGGCGAAAGCCGGATTAATACCGCATACGCACTACGGTGGAAAGCGGGGGACCGCAAGGCCTCGCGCTATTGGAGCGGCCGATATCGGATTAGCTAGTTGGTGAGGTAATGGCCCACCAAGGCGACGATCCGTAGCTGGTCTGAGAGGACGACCAGCCACACTGGAACTGAGACACGGTCCAGACTCCTACGGGAGG	Bacteria	Proteobacteria	Betaproteobacteria	Betaproteobacteriales	TRA3-20	Not assigned	Not assigned	5	41	3
459	ATTGAACGCTGGCGGCATGCCTTACACATGCAAGTCGAACGACGTTACGGGGGCAACTCCGTGGCGAGTGGCGCACGGGTGAGTAATGCATCGGAACGTGCCCTCTTGTGGGGGATAACCAGTCGAAAGATTGGCTAATACCGCATGAGCTCGAAAGAGGAAAGCAGGGGACCCGCAAGGGCCTTGCGCGAGAGGAGCGGCCGATGCCCGATTAGCTAGTTGGTGGGGTAATGGCCCACCAAGGCGACGATCGGTAGCTGGTCTGAGAGGACGACCAGCCACACTGGGACTGAGACACGGCCCAGACTCCTACGGGAGGC	Bacteria	Proteobacteria	Betaproteobacteria	Betaproteobacteriales	Nitrosomonadaceae	MND1	Not assigned	0	31	18
460	GATCAACGCTGGCGGCGTGCATGAGACATGCAAGTCGAACGGACAGTCGAGGCTTGCCTTGACTGTTAGTGGCGGACGGCTGAGTAACGCGTAGGTGACCTGCCCCGAAGTGGGGAATAACTGCCCGAAAGGGTGGCTAATACCGCATGTGCCGGTGTGTTCATTCACACCAGCAAAGCCGCAAGGCGCTTCGGGAGGGGCCTGCGTCCGATTAGCTCGTTGGTGGGGTAACGGCTCACCAAGGCGACGATCGGTAGGTGGTCTGAGAGGACGATCACCCAGACTGGGACTGAGACACGGCCCAGACTCCTACGGGAGGC	Bacteria	Chloroflexi	KD4-96	Not assigned	Not assigned	Not assigned	Not assigned	0	19	30
461	GATAAACGCTGGCGGCGTGCCTTATGCATGCAAGTCGAACGTGAAGCCCGCTTCGGCGGGTGGAAAGTGGCGAACGGGTGAGTAACACGTAGGAACCTGCCCGGAAGTGGGGGATAACTCCGCGAAAGCGGGGCTAATACCGCATGTGGTCGAAAGACTAAAGCTTCGGTGCTTCCGGAGGGGCCTGCGGCGGATTAGCTAGTTGGTGGGGTAATGGCCTACCAAGGCGACGATCCGTAGCTGGTCTGAGAGGATGGTCAGCCACACTGGAACTGAGACACGGTCCAGACTCCTACGGGAGGCAGCAGCAAGGAATTTTG	Bacteria	Chloroflexi	JG30-KF-CM66	Not assigned	Not assigned	Not assigned	Not assigned	0	49	0
462	ATTGAACGCTGGCGGCATGCTTTACACATGCAAGTCGAACGGCAGCGCGGGCTTCGGCCTGGCGGCGAGTGGCGAACGGGTGAGTAATATATCGGAACGTACCCAAGAGTGGGGGATAACGTAGCGAAAGTTACGCTAATACCGCATACGATCTAAGGATGAAAGCAGGGGACCTTCGGGCCTTGTGCTCCTGGAGCGGCCGATATCTGATTAGCTAGTTGGTGAGGTAAAGGCTCACCAAGGCAACGATCAGTAGCTGGTCTGAGAGGACGACCAGCCACACTGGAACTGAGACACGGTCCAGACTCCTACGGGAGGCA	Bacteria	Proteobacteria	Betaproteobacteria	Betaproteobacteriales	Burkholderiaceae	Pseudoduganella	Not assigned	0	18	31
463	GATCAACGCTGGCGGCGTGCATGAGACATGCAAGTCGAACGGACGATCAGGGCTTGCTCTGATCGTTAGTGGCGGACGGCTGAGTAACGCGTGGGTGACCTGCCCCGAAGTGGGGAATAACTGCCCGAAAGGGTGGCTAATACCGCATGTGGTGGTGCCTTCATCGGCACCAGTAAAGCCGCAAGGCGCTTCGGGAGGGGCCTGCGTCCGATTAGCTCGTTGGTGGGGTAACGGCTCACCAAGGCGACGATCGGTAGGTGGTCTGAGAGGACGATCACCCAGACTGGGACTGAGACACGGCCCAGACTCCTACGGGAGGC	Bacteria	Chloroflexi	KD4-96	Not assigned	Not assigned	Not assigned	Not assigned	25	10	14
464	GACGAACGCTGGCGGCGCGCCTAATACATGCAAGTCGAGCGAGAACCAGGGCTTCGGCCCTGGGGAGAGCGGCGAACGGGTGCGTATCACGTGAGCAACCTGCCTCGGAGACCGGAATAACTCGAGGAAACTCGGGCTAATGCCGGATGCCCTCGGTGGACCGCATGGTCCGGCGAGGAAATGGATTCCGCTCCGAGATGGGCTCGCGGCCTATCAGCTTGTTGGTGGGGTAACGGCCTACCAAGGCGACGACGGGTAGCTGGTCTGAGAGGACGATCAGCCACACTGGGACTGAGACACGGCCCAGACTCCTACGGGAG	Bacteria	Actinobacteria	Acidimicrobiia	IMCC26256	Not assigned	Not assigned	Not assigned	0	9	40
465	GATGAACGCTGGCGGCGTGCCTAATACATGCAAGTCGAACGAAGTCTTCGGACTTAGTGGCGAACGGGTGAGTAACACGTTGGTACCTACCCCTAAGTGGGGAATAACTGCCCGAAAGGGTGGCTAATACCGCATAATCCCGCAAGGGTAAAGCAGTAATGCGCTTAGGGAGGGGCCTGCGTCCCATTAGCTTGTTGGTAGTGTAATGGACTACCAAGGCGACGATGGGTAGCTGGATCGAGAGGTTGACCAGCCACACTGGGACTGAGATACGGCCCAGACTCCTACGGGAGGCAGCAGTAAGGAATCTTCCACAATGG	Bacteria	Patescibacteria	Saccharimonadia	Saccharimonadales	Not assigned	Not assigned	Not assigned	49	0	0
466	GATGAACGCTGGCGGCGTGCCTAATACATGCAAGTCGAGCGGTAAGGCCCTTCGGGGTACACGAGCGGCGGACGGCTGAGTAACACGTAGGAACGTACCCCAAACTGAGGGATAAGCACCAGAAATGGTGTCTAATACCGCATGTGGCCCACGGGCTAAAGCTCCGGCGGTTTGGGAACGGCCTGCGTCCGATTAGCTAGTTGGCGAGGTAAATGCTCACCAAGGCGACGATCGGTAGCTGGTCTGAGAGGATGATCAGCCAGACTGGGACTGAGACACGGCCCAGACTCCTACGGGAGGCAGCAGTAGGGAATTTTCCA	Bacteria	Patescibacteria	Saccharimonadia	Saccharimonadales	Not assigned	Not assigned	Not assigned	0	49	0
467	GACGAACGCTGGCGGCGTGCTTAACACATGCAAGTCGAACGATGAACCACTTCGGTGGGGATTAGTGGCGAACGGGTGAGTAACACGTGGGCAATCTGCCCTTCACTCTGGGACAAGCCCTGGAAACGGGGTCTAATACCGGATAGCACCTCTACTCGCATGGGTGGGGGTTGAAAGCTCCGGCGGTGAAGGATGAGCCCGCGGCCTATCAGCTTGTTGGTGAGGTAGTGGCTCACCAAGGCGACGACGGGTAGCCGGCCTGAGAGGGCGACCGGCCACACTGGGACTGAGACACGGCCCAGACTCCTACGGGAGGCAGC	Bacteria	Actinobacteria	Actinobacteria	Streptomycetales	Streptomycetaceae	Streptomyces	Not assigned	12	37	0
468	AACGAACGCTGGCGGCAGGCCTCAAACATGCAAGTCTAGGGGGTGTAGCAATACATCACCGGCGGACGGGTGCGTAACACGTGGGAATATACCTTTCGGTACGGAACAACTGAGGGAAACTTCAGCTAATACCGTATGCTCCGGTAACGGCAAAGATTTATCGCCGAAGGATTAGCCCGCGTTCGATTAGCTAGTTGGCGAGGTAATGGCTCACCAAGGCAACGATCGATAGCTGTTCTGAGAGGAAGATCAGCCACACTGGGACTGAGACACGGCCCAGACTCCTACGGGAGGCAGCAGTTGGGAATCTTGGACAATGG	Bacteria	Proteobacteria	Alphaproteobacteria	Micropepsales	Micropepsaceae	Not assigned	Not assigned	0	0	49
469	GACGAACGCTGGCGGCGTGCTTAACACATGCAAGTCGAACGCTGAACCGGTTTCGGCCGGGGATGAGTGGCGAACGGGTGAGTAACACGTGGGTAATCTGCCCTGTACTCTGGGATAAGCCTGGGAAACTGGGTCTAATACCGGATACGACCACTACAGGCATCTGTGGTGGTGGAAAGTTCCGGCGGTATGGGATGAACCCGCGGCCTATCAGCTTGTTGGTGGGGTAATGGCCTACCAAGGCGACGACGGGTAGCCGGCCTGAGAGGGTGACCGGCCACACTGGGACTGAGACACGGCCCAGACTCCTACGGGAGGCA	Bacteria	Actinobacteria	Actinobacteria	Pseudonocardiales	Pseudonocardiaceae	Amycolatopsis	Not assigned	49	0	0
470	AATCAACGCTGGCGGCGTGCCTAACACATGCAAGTCGAACGCGAAAGGGGCTTCGGCTCTGAGTAGAGTGGCGAACGGGTGAGTAACACGTGGGTGACCTACCTTCGAATGGGGGATAACGTCCCGAAAGGGACGCTAATACCGCATAACATCCTGTCTTTGAAGAGACGGAGATCAAAGCTGGGGATCGTAAGACCTGGCGTTTGAAGAGGGGCCCGCGTCCGATTAGCTAGTTGGTGAGGTAACGGCTCACCAAGGCGACGATCGGTAGCCGGCCTGAGAGGGCGGACGGCCACACTGGGACTGAGACACGGCCCAGA	Bacteria	Acidobacteria	Subgroup_6	Not assigned	Not assigned	Not assigned	Not assigned	32	16	0
471	GATGAACGCTAGCGGCAGGCTTAATACATGCAAGTCGTGGGGCAGCGCAGTGTAGCAATACATGGGCGGCGACCGGCAAACGGGTGCGGAACACGTACGCAACCTTCCCAAAACTGGTGAATAGCCTTTCGAAAGAGAGATTAATACACCGTAACTTAATGAAGTGGCATCACTTTATTAATATAGCTCCGGCGGTTTTGGATGGGCGTGCGGCTGATTAGGTAGTTGGCGGGGTAACGGCCCACCAAGCCTACGATCAGTAACTGGTGTGAGAGCACGACCAGTCACACGGGCACTGAGACACGGGCCCGACTCCTACG	Bacteria	Bacteroidetes	Bacteroidia	Chitinophagales	Chitinophagaceae	Ferruginibacter	Not assigned	20	18	10
472	AATCAACGCTGGCGGCGTGCCTAACACATGCAAGTCGAACGAGAAAGTGGAGCAATCCATGAGTAAAGTGGCGACCGGGTGAGTAACACGTGACTAACCTACCTTCGAGTGGGGGATAACCTCGGGAAACCGGGGCTAATACCGCATAACATCTTTGAAGTGGAAATTTCGGAGATCAAAGGAGCAATTCGCTGGAAGAGGGGGTCGCGGCTGATTAGCTAGTTGGCGGGGTAACGGCCCACCAAGGCTTAGATCGGTAGCCGGCCTGAGAGGGCGCACGGCCACACTGGAACTGAAACACGGTCCAGACTCCTACGGGA	Bacteria	Acidobacteria	Acidobacteriia	Acidobacteriales	Not assigned	Not assigned	Not assigned	25	23	0
473	GACGAACGCTGGCGGCGTGCTTAAAACATGCAAGTCGAACGAGGTGCCAACTTCGGTTGGTTACCTAGTGGCGGACGGGTGAGTAACACGTGGGTGACCTGCCCGAAAGTGGGGGATAACCTCCCGAAAGGGATGCTAATACCGCATGTGGTCGTCAATTCATTTTGACGAGTAAAGCCGCAAGGCGCTTTCGGAGGGGCTCGCGGCCGATTAGCTTGTTGGTGGGGTAATGGCCTACCAAGGCGACGATCGGTAGCTGGTCTGAGAGGACGACCAGCCACATGGGGACTGAGACACGGCCCCAACTCCTACGGGAGGCA	Bacteria	Not assigned	Not assigned	Not assigned	Not assigned	Not assigned	Not assigned	25	5	18
474	GACGAACGCTGGCGGCGCGCCTAACACATGCAAGTCGAGCGAGAACCAGGGCTTCGGCTCTGGGGACAGCGGCGAACGGGTGAGTAACACGTGGATAACCTGCCCTCGGCACCGGAATAGCCCGGGGAAACCCGGATTAATGCCGGATGGCCCCACATCCCTGCGGGGAACGTGGGAAAAGGTAGCTTCGGCCTCTGGCCGAGGATGGGTCCGCGGTGGATTAGCTTGTTGGCGGGGTAATGGCCCACCAAGGCGACGATCCATAGCTGGTCTGAGAGGACGATCAGCCACACTGGGACTGAGACACGGCCCAGACTCCT	Bacteria	Actinobacteria	Thermoleophilia	Gaiellales	Gaiellaceae	Gaiella	Not assigned	13	35	0
475	AACGAACGCTGGCGGCGTGCCTAACACATGCAAGTCGGGGGAGAAAGGGAGCTTCGGTTCCCGAGTAAACCGGCGCACGGGTGAGTAATACGTAGGTAACGTACCCACGAGCCCGGGATAACCAGTCGAAAGACTGGCTAATACCGGATACGACCGAGAGGGCTTCGGCTCCCACGGTGAAAGATGGCCTCTGCTTGCAAGCTATCACTCATGGAGCGGCCTGCGCACCATTAGCTAGTTGGTGAGGTAACGGCTCACCAAGGCTGAGATGGTTAGCTGGTCTGAGAGGATGGCCAGCCACACTGGGACTGAGACACGGC	Bacteria	Proteobacteria	Deltaproteobacteria	Desulfarculales	Desulfarculaceae	Not assigned	Not assigned	0	6	42
476	AGCGAACGCTGGCGGCAGGCTTAACACATGCAAGTCGAGCGGGCGTAGCAATACGTCAGCGGCAGACGGGTGAGTAACGCGTGGGAACGTACCTTTTGGTTCGGAACAACCCAGGGAAACTTGGGCTAATACCGGATAAGCCCTAACGGGGAAAGATTTATCGCCGAAAGATCGGCCCGCGTCTGATTAGCTAGTTGGTGAGGTAATGGCTCACCAAGGCGACGATCAGTAGCTGGTCTGAGAGGATGATCAGCCACATTGGGACTGAGACACGGCCCAAACTCCTACGGGAGGCAGCAGTGGGGAATATTGGACAATGG	Bacteria	Proteobacteria	Alphaproteobacteria	Rhizobiales	Xanthobacteraceae	Bradyrhizobium	Not assigned	0	0	48
477	AACGAACGCTGGCGGCGTGCCTAACACATGCAAGTCGAGGGAGAAAAGGGGCTTCGGCTCCTGAGTAAACCGGCGCACGGGTGAGTAACACGTAGGTAACGTACCTTGGAGTCCGGGATAACCAGTCGAAAGACTGGCTAATACCGGATACGACTGCGGGGGCTCCGGCTTCTGCAGTGAAAGATGGCCTCTATTCATAAGCTATCACTCCTTGATCGGCCTGCGCACCATTAGCTAGTTGGTGAGGTAACGGCTCACCAAGGCTGAGATGGTTAGCTGGTCTGAGAGGATGGCCAGCCACACTGGGACTGAGACACGGC	Bacteria	Proteobacteria	Deltaproteobacteria	Desulfarculales	Desulfarculaceae	Not assigned	Not assigned	48	0	0
478	GACAAACGCTGGCGGAATGTATTAGGCATGCAAGTCGTACGAACCTTCGGGTTAGTGGCGAACGGGTGAGTAACACGTGGGTAACCTGCCTCGTAGTGGGGAATAACTCGCCGAAAGGCGAGCTAATACCGCATAACACCCCTGGTGAGAATCCAGGAGGTAAAAGCTCCGGCGCTACGAGAGGGGCCCGCGGCCGATTAGCTAGTTGGTGGGGTAACGGCCTACCAAGGCGACGATCGGTAGCTGGTCTGAGAGGATGGTCAGCCACACGGGGACTGAGATACGGCCCCGACTCCTACGGGAGGCAGCAGCTAAGAATC	Bacteria	Chloroflexi	OLB14	Not assigned	Not assigned	Not assigned	Not assigned	0	48	0
479	AATCAACGCTGGCGGCGTGCCTAACACATGCAAGTCGAGCGGGAAAAGGGGGGCAACTCCCTGAGTAGAGCGGCGAACGGGTGAGTAACGCGTGGGTGATCTACCTCCGAGTGGGGAATAACACCGGGAAACTGGTGCTAATACCGCATGACATCCCTGGGTCGAACCGGGGATCAAAGCCGGGGACCGCAAGGCCTGGCGCTTGAAGAGGAGCCCGCGTCCGATTAGCTAGTTGGCGGGGTAATGGCCCACCAAGGCGACGATCGGTAGCCGGCCTGAGAGGGCGGACGGCCACACTGGGACTGAGACACGGCCCAGAC	Bacteria	Acidobacteria	Subgroup_17	Not assigned	Not assigned	Not assigned	Not assigned	0	48	0
480	AGCGAACGCTGGCGGCAGGCCTAACACATGCAAGTCGAGCGCCGTAGCAATACGGAGCGGCAGACGGGTGAGTAACGCGTGGGAACGTGCCCTTTAGTTCGGAATAACTCAGGGAAACTTGAGCTAATACCGGATACGCCCTTCGGGGGAAAGATTTATCGCTAAAGGATCGGCCCGCGTAAGATTAGCTAGTTGGTGAGGTAACGGCTCACCAAGGCTATGATCTTTAGCTGTTCTGAGAGGAAGATCAGCCACACTGGGACTGAGACACGGCCCAGACTCCTACGGGAGGCAGCAGTGGGGAATATTGGACAATGGGC	Bacteria	Proteobacteria	Alphaproteobacteria	Rhizobiales	Amb-16S-1323	Not assigned	Not assigned	28	20	0
481	GACAAACGCTGGCGGAATGTATTAGGCATGCAAGTCGCACGAGCCTTCGGGCTAGTGGCGGACGGGTGAGTAACACGTGGGTAACCTGCCTCGTAGTGGGGAATAACTCGCCGAAAGGCGAGCTAATACCGCATAACACCTCCGGTGAGAGACCGGGTGGTAAAAGCTCCGGCGCTATGAGAGGGGCCCGCGGCCGATTAGCTAGTTGGTGGGGTAATGGCCTACCAAGGCGACGATCGGTAGCTGGTCTGAGAGGATGGTCAGCCACACGGGGACTGAGATACGGCCCCGACTCCTACGGGAGGCAGCAGCTAAGAATC	Bacteria	Chloroflexi	OLB14	Not assigned	Not assigned	Not assigned	Not assigned	0	12	36
482	GACGAACGCTGGCGGCGTGCTTAAAACATGCAAGTCGAACGAACACTTCGGTGTTAGTGGCAAACGGCTGAGTAACGCGTGGGTGACCTGCCTGGAAGTGGGGAATAACTGCCCGAAAGGGTGGCTAATACCGCATGTGATGGATGTTCCATTACATCCATGAAAGTCTTCGGATGCTTCGAGAGGGGCCCGCGTTCGATTAGCTAGTTGGTGGGGTAACGGCCTACCAAGGCGACGATCGATAGCTGGTCTAAGAGGATGATCAGCCAGACTGGGACTGCGACACGGCCCAGACTCCTACGGGAGGCAGCAGTTAGGAA	Bacteria	Chloroflexi	TK10	Not assigned	Not assigned	Not assigned	Not assigned	48	0	0
483	AACGAACGCTGGCGGCGTGCCTAACACATGCAAGTCGAGCGAGAAAGCCCGCAAGGGTGAGTAAAGCGGCGAACGGGTGCGTAACACGTGGGTAATCTGCCCTGGAGTCCGGAATAACTTCCCGAAAGGGATGCTAATGCCGGATGAGACCACGGGAGCTCCGGCTCCTGCGGGAAAAGGTGGCCTCTGTACACAAGCTATCGCTCCAGGATGAGCCCGCGGCCCATCAGCTCGTTGGCGGGGTAATGGCCCACCAAGGCTACGACGGGTAGCTGGTCTGAGAGGACGATCAGCCACACTGGAACTGAGACACGGTCCAG	Bacteria	Proteobacteria	Deltaproteobacteria	Myxococcales	Archangiaceae	Anaeromyxobacter	Not assigned	48	0	0
484	AGCGAACGCTGGCGGCAGGCTTAACACATGCAAGTCGAGCGCCCGTAGCAATACGGGAGCGGCAGACGGGAGAGTAACACGTGGGAACGTGCCCTTCAGTTCGGAACAACCCAGGGAAACTTGGGCTAATACCGGATACGCCCTTACGGGGAAAGATTTATCGCTGAAGGAGCGGCCCGCGTCTGATTAGCTAGTTGGTGAGGTAATGGCTCACCAAGGCTACGATCAGTAGCTGGTCTGAGAGGATGATCAGCCTCACTGGGACTGAGACACGGCCCAGACTCCTACGGGAGGCAGCAGTGGGGAATATTGGACAATGG	Bacteria	Proteobacteria	Alphaproteobacteria	Rhizobiales	Xanthobacteraceae	Not assigned	Not assigned	48	0	0
485	AACGAACGCTGGCGGCGTGCCTAACACATGCAAGTCGTGCGAGAAAAGGGGGGCAACTCCCTGAGTAAAGCGGCGCACGGGTGAGTAACACGTAGGTAATCTACCCTCGAGTCCAGGATAACCCGCCGAAAGGTGGGCTAATACCGGATATGACCACGGGAGTCTCGGCTCCTGCGGTGAAAGGTGGCCTCTGCTTGCAAGCTACCGCTCGGAGATGAGCCTGCGGGCCATTAGCTAGTTGGTGAGGTAACGGCTCACCAAGGCGATGATGGCTAGCTGGTCTGAGAGGATGGCCAGCCACACTGGGACTGAAACACGGC	Bacteria	Proteobacteria	Deltaproteobacteria	Desulfarculales	Desulfarculaceae	Not assigned	Not assigned	48	0	0
486	ATTGAACGCTGGCGGCATGCCTTACACATGCAAGTCGAACGGCAGCACGGGGGTAACCCTGGTGGCGAGTGGCGAACGGGTGAGTAATACATCGGAACGTGTCCTAGAGTGGGGGATAGCCCGGCGAAAGCCGGATTAATACCGCATACGCTCGAGAGAGGAAAGCGGGGGATCTTCGGACCTCGCGCTCAAGGGGCGGCCGATGGCGGATTAGCTAGTTGGTGGGGTAAAGGCCTACCAAGGCGACGATCCGTAGCTGGTCTGAGAGGACGACCAGCCACACTGGGACTGAGACACGGCCCAGACTCCTACGGGAGGCA	Bacteria	Proteobacteria	Betaproteobacteria	Betaproteobacteriales	Burkholderiaceae	Burkholderia-Caballeronia-Paraburkholderia	Not assigned	0	0	48
487	GATGAACGCTGGCGGCGTGCCTAATACATGCAAGTCGAGCGGTAAGGCCCTTCGGGGTACACGAGCGGCGGACGGCTGAGTAACACGTAGGAACATACCCCAAAGTGAGGGATAAGCACCAGAAATGGTGTCTAATACCGCATATGCTCTAAGGAGTAAAGCTTCGGCGCTTTGGGAATGGCCTGCGTCCGATTAGCTAGTTGGTGAGGTAATAGCTCACCAAGGCGACGATCGGTAGCTGGTCTGAGAGGATGATCAGCCAGACTGGGACTGAGACACGGCCCAGACTCCTACGGGAGGCAGCAGTAGGGAATTTTCCA	Bacteria	Patescibacteria	Saccharimonadia	Saccharimonadales	Not assigned	Not assigned	Not assigned	48	0	0
488	GACGAACGCTGGCGGCGTGCTTAACACATGCAAGTCATGGGGGCGGAGCAATCCGCAACCGGCGAACGGGTGCGTAACACGTGAGCGACCTACCTTCCTGCGGGGGATAGCCGGCCCAACGGCCGGGTAATACCGCATACGTTCTTTTCGGGGCATACCGGGGAGAAGAAACCTGTTGGGGCGGGGAGAGGGGCTCGCGGCCTATCAGCTAGTTGGCGGGGTAATGGCCCACCAAGGCGGTGACGGGTAGCTGGTCTGAGAGGATGGCCAGCCACATTGGGACTGAGAGACGGCCCAGACTCCTACGGGAGGCAGCAGTG	Bacteria	Gemmatimonadetes	Gemmatimonadetes	Gemmatimonadales	Gemmatimonadaceae	Gemmatirosa	Not assigned	8	30	9
489	GACGAACGCTGGCGGCGTGCTTAACACATGCAAGTGGAGCGACGAACCAGGGCTTGCCCTGGGGCAGAGCCGCGAACGGGTGAGTAACACGTGGGTAACCTGCCCCGATGACCGGGACAACCCGAGGAAACTCGGGCTAATACCGGATGTGGAACTCTCACATCAGTGAGTTTTCTAAAGGTAGCTTCGGCTTCCGCATTGGGATGGGCCCGCGGCCCATTAGCTTGTTGGTGAGGTAACGGCTTACCAAGGCTTCGATGGGTAGCTGGTCTGAGAGGACGATCAGCCACACTGGGACTGAGACACGGCCCAGACTCCTA	Bacteria	Actinobacteria	Thermoleophilia	Solirubrobacterales	67-14	Not assigned	Not assigned	12	18	17
490	AGCGAACGCTGGCGGCAGGCTTAATACATGCAAGTCGAGCGGGCGTAGCAATACGTCAGCGGCAGACGGGTGAGTAACGCGTGGGAACGTGCCCTTTGGTTCGGAACAACACAGGGAAACTTGTGCTAATACCGGATAAGCCCTTACGGGGAAAGATTTATCGCCGAAGGATCGGCCCGCGTCTGATTAGCTAGTTGGTGAGGTAATGGCTCACCAAGGCGACGATCAGTAGCTGGTCTGAGAGGATGATCAGCCACACTGGGACTGAGACACGGCCCAGACTCCTACGGGAGGCAGCAGTAGGGAATATTGGACAATGG	Bacteria	Proteobacteria	Alphaproteobacteria	Rhizobiales	Xanthobacteraceae	Not assigned	Not assigned	0	16	31
491	GACGAACGCTGGCGGCGTGCTTAACACATGCAAGTCGAACGGAAAGGCCCCTTTGGGGGTGCTCGAGTGGCGAACGGGTGAGTAACACGTGGGTGATCTGCCCTGCACTTTGGGATAAGCCTGGGAAACTGGGTCTAATACCGAATAGGACTCCGGGATGCATGTTTCGGGGTGGAAAGCTTTTGCGGTGTGGGATGGGCCCGCGGCCTATCAGCTTGTTGGTGGGGTGATGGCCTACCAAGGCTTCGACGGGTAGCCGGCCTGAGAGGGTGTCCGGCCACACTGGGACTGAGATACGGCCCAGACTCCTACGGGAGGCA	Bacteria	Actinobacteria	Actinobacteria	Corynebacteriales	Mycobacteriaceae	Mycobacterium	Not assigned	0	42	5
492	AATCAACGCTGGCGGCGTGCCTAACACATGCAAGTCGAACGCGAAAGTGGAGCAATCCATGAGTAGAGTGGCAAACGGGTGAGTAACACGTGGGTGACCTGCCTTCGAGCGGGGGATAACGTCCCGAAAGGGACGCTAATACCGCATAACATCCTGCCGTTGAAGAGGCGGAGATCAAAGCTGGGATCGCAAGACCTAGCACTCGAAGAGGGGCCCGCGTCCGATTAGCTAGTTGGTGAGGTAATGGCTCACCAAGGCGACGATCGGTAGCCGGCCTGAGAGGGCGGACGGCCACACTGGGACTGAGACACGGCCCAGAC	Bacteria	Acidobacteria	Subgroup_6	Not assigned	Not assigned	Not assigned	Not assigned	11	18	18
493	AACGAACGCTGGCGGCGTGCCTAACACATGCAAGTCGAGCGAGAAAGCCCGCAAGGGTGAGTAAAGCGGCGCACGGGTGCGTAACACGTGGGTAATCTGCCCTAGAGTCCGGAATAACTCGCCGAAAGGCGTGCTAATGCCGGATGAGACCACGGGAGCTTCGGCTCCTGGGGGAAAAGGTGGCCTCTGTACACAAGCTATCGCTCTAGGATGAGCCCGCGGCCCATCAGCTCGTTGGCGGGGTAATGGCCCACCAAGGCTACGACGGGTAGCTGGTCTGAGAGGACGATCAGCCACACTGGAACTGAGACACGGTCCAG	Bacteria	Proteobacteria	Deltaproteobacteria	Myxococcales	Archangiaceae	Anaeromyxobacter	Not assigned	0	47	0
494	AACGAACGCTGGCGGCAGGCCTAACACATGCAAGTCGAACGCTCCAGCAATGGAGAGTGGCAGACGGGTGAGTAACGCGTGGGAACCTTCCCTATGGTTCGGAATAGCTCAGGGAAACTTGAGGTAATACCGGATAAGCCCTTCGGGGGAAAGATTTATCGCCATTGGATGGGCCCGCGTAGGATTAGCTAGTTGGTGAGGTAACGGCTCACCAAGGCGACGATCCTTAGCTGGTCTGAGAGGATGATCAGCCACACTGGGACTGAGACACGGCCCAGACTCCTACGGGAGGCAGCAGTGGGGAATATTGGACAATGGGC	Bacteria	Proteobacteria	Alphaproteobacteria	Rhizobiales	Hyphomicrobiaceae	Pedomicrobium	Not assigned	10	16	21
495	AATGAACGCTGGCGGCGTGCTTTACACATGCAAGTCGAGCGAGGCGTGTAGCAATACACAGTCGAGCGGCGAACGGGTGAGTAACGCGTGGATAACCTGCCCTGAGGTGTGGAACAACCAGGGGAAACTCTGGCTAATACCGCATGATACCGAGAGGTCAAAGGGGGCTCGCAAGGGCTCTCGCCACAGGAGGGGTCCGCGTCCGATTAGCTAGTTGGTAGGGTAATGGCCTACCAAGGCGACGATCGGTAGCCGGCCTGAGAGGGTGATCGGCCACACTGGAACTGAGACACGGTCCAGACTCCTACGGGAGGCAGCAG	Bacteria	Acidobacteria	Holophagae	Subgroup_7	Not assigned	Not assigned	Not assigned	32	12	3
496	ATTGAACGCTGGCGGCATGCCTTACACATGCAAGTCGAACGCGAAAGGGGGCAACCCCGAGTAGAGTGGCGAACGGGTGAGCAATACATCGGAACGTGTCCTGTAGCGGGGGACAACCTCGAGAAATCGAGGCTAATACCGCATACGATCTTCGGATGAAAGTGGGGGACCGCAAGGCCCCACACTATAGGAGCGGCCGATGCCGGATTAGCTAGTTGGTGGGGTAACGGCCCACCAAGGCGACGATCCGTAGCTGGTTTGAGAGAACGACCAGCCACACTGGGACTGAGACACGGCCCAGACTCCTACGGGAGGCAGCA	Bacteria	Proteobacteria	Betaproteobacteria	Betaproteobacteriales	Nitrosomonadaceae	GOUTA6	Not assigned	0	0	47
497	ATTGAACGCTGGCGGCAGGCCTAACACATGCAAGTCGAGCGGATGAAAGGAGCTTGCTCCTGGATTCAGCGGCGGACGGGTGAGTAATGCCTAGGAATCTGCCTGGTAGTGGGGGACAACGTTTCGAAAGGAACGCTAATACCGCATACGTCCTACGGGAGAAAGCAGGGGACCTTCGGGCCTTGCGCTATCAGATGAGCCTAGGTCGGATTAGCTAGTTGGTGAGGTAATGGCTCACCAAGGCGACGATCCGTAACTGGTCTGAGAGGATGATCAGTCACACTGGAACTGAGACACGGTCCAGACTCCTACGGGAGGCA	Bacteria	Proteobacteria	Betaproteobacteria	Pseudomonadales	Pseudomonadaceae	Pseudomonas	Not assigned	47	0	0
498	AGTGAACGCTGGCGGCAGGCCTAACACATGCAAGTCGAACGGCAGCACAGCAGTAGCAATACTGTGGGTGGCGAGTGGCGGACGGGTGAGGAATACATCGGAATCTGCCTTATCGTGGGGGATAACGTAGGGAAACTTACGCTAATACCGCATACGACCTACGGGTGAAAGCGGAGGACCTTCGGGCTTCGCGCGATAAGATGAGCCGATGTCGGATTAGCTAGTTGGCGGGGTAAAGGCCCACCAAGGCGACGATCCGTAGCTGGTCTGAGAGGATGATCAGCCACACTGGAACTGAGACACGGTCCAGACTCCTACGG	Bacteria	Proteobacteria	Betaproteobacteria	Xanthomonadales	Xanthomonadaceae	Lysobacter	Not assigned	44	3	0
499	AATCAACGCTGGCGGCGTGCCTAACACATGCAAGTCGAACGCGAAAGTGGAGCAATCCATGAGTAGAGTGGCAAACGGGTGAGTAACACGTGGGTGACCTGCCTTCGAGTGGGGGATAACGTCCCGAAAGGGACGCTAATACCGCATAACATGCTGTCTTTTAAGAGAGAGACATCAAAGCCGGGGACCGCAAGGCCTGGCGCTTGAAGAGGGGCCCGCGCCTGATTAGCTAGTTGGTGGGGTAATGGCTCACCAAGGCAACGATCAGTATCCGGCCTGAGAGGGCGGACGGACACACTGGGACTGAGACACGGCCCAGA	Bacteria	Acidobacteria	Subgroup_6	Not assigned	Not assigned	Not assigned	Not assigned	36	11	0
500	AACGAACGCTGGCGGCGTGCCTAACACATGCAAGTCGAACGAGAAAGGGGCTTCGGCCCTGAGTAAAGTGGCGCACGGGTGAGTAACACGTGGGTAACCTGCCTCTAAGATTGGGATAACCTGTCGAAAGACGGGCTAATACCGGATAAGACCACAGTCCCCGAGGGGACAGGGGTCAAAGGTAGCCTCTGCATGCAAGCTATCACTTAGAGATGGGCCTGCGTACCATTAGCTAGTTGGTAGGGTAACGGCCTACCAAGGCAAAGATGGTTAGCTGGTCTGAGAGGATGATCAGCCACACTGGAACTGAGACACGGTCC	Bacteria	Proteobacteria	Deltaproteobacteria	Myxococcales	bacteriap25	Not assigned	Not assigned	27	20	0
501	AATCAACGCTGGCGGCGTGCCTAACACATGCAAGTCGAACGAGAAAGGGTAGCAATACCTGAGTACAGTGGCGCACGGGTGAGTAACACGTGACTAACCTACCCTGGAGTGGGGGATAACTGAGGGAAACCTTAGCTAATACCGCATAATACCTACGGGTCAAAGGAGCAATTCGCTTTGGGAGGGGGTCGCGGCCGATTAGTTAGTTGGCGGGGTAATGGCCCACCAAGACAGTGATCGGTATCCGGCCTGAGAGGGCGCACGGACACACTGGAACTGAAACACGGTCCAGACTCCTACGGGAGGCAGCAGTGGGGAAT	Bacteria	Acidobacteria	Acidobacteriia	Acidobacteriales	Acidobacteriaceae_(Subgroup_1)	Occallatibacter	Not assigned	0	0	47
502	AGCGAACGCTGGCGGCAGGCCTAACACATGCAAGTCGAGCGGTCGTAGCAATACGGCAGCGGCAGACGGGAGAGTAACACGTGGGAACGCGCCCTTCGGTTCGGGATAACCCAGGGAAACTTGGGCTAATACCGGATACGCCCTTACGGGGAAAGATTTATTGCCGAAGGAACGGCCCGCGTCCGATTAGCTAGTTGGTGAGGTAACGGCTCACCAAGGCGACGATCGGTAGCTGGTCTGAGAGGATGACCAGCCTCACTGGGACTGAGACACGGCCCAGACTCCTACGGGAGGCAGCAGTGGGGAATATTGGACAATGG	Bacteria	Proteobacteria	Alphaproteobacteria	Rhizobiales	Xanthobacteraceae	Pseudolabrys	Not assigned	21	26	0
503	ATTGAACGCTGGCGGCATGCCTTACACATGCAAGTCGAACGGCAGCACGGGGGCAACCCTGGTGGCGAGTGGCGAACGGGTGAGTAATACATCGGAACGTGTCCTGGAGTGGGGGATAGCCCGGCGAAAGCCGGATTAATACCGCATACGCTCTATGGAGGAAAGCGGGGGATCTTCGGACCTCGCGCTCAAGGGGCGGCCGATGGCGGATTAGCTAGTTGGTGGGGTAAAGGCCTACCAAGGCGACGATCCGTAGCTGGTCTGAGAGGACGACCAGCCACACTGGGACTGAGACACGGCCCAGACTCCTACGGGAGGCA	Bacteria	Proteobacteria	Betaproteobacteria	Betaproteobacteriales	Burkholderiaceae	Burkholderia-Caballeronia-Paraburkholderia	Not assigned	0	15	32
504	GATGAACGCTGGCGGCGTGCTTAATACATGCAAGTCGAGCGGTAACACTTCGGGTGACGAGCGGCGGACGGCAGAGTAACGCGTAGGAACGTACCCCAAACAGAGGGATAAGCACCGGAAACGGTGTCTAATACCGCATAATCTCCTCGGAGCAAAGCTACGGCGGTTTGGGAGCGGCCTGCGTCCGATTAGGTTGTTGGTGAGGTAAAGGCTCACCAAGCCGACGATCGGTAGCTGGTCTGAGAGGATGATCAGCCTGACTGGGACTGAGACACGGCCCAGACTCCTACGGGAGGCAGCAGTAGGGAATTTTCCGCAAT	Bacteria	Patescibacteria	Saccharimonadia	Saccharimonadales	Not assigned	Not assigned	Not assigned	21	0	26
505	AACGAACGTTAGCGGCGCGCCTAACACATGCAAGTCGAGCGAGAAAGGGCTTCGGCCCCGGTACAGCGGCGCACGGGTGAGTAACACGTAGGTAATCTTCCCTCGAGCGGGGGATAACCTTCCGAAAGGAGGGCTAATACCGCATAAGACCACGGTTTCGAAAGGAACTGAGGTCAAAGCTGGCCTCTATACATAAGCTGGCACTTGAGGATGAGCCTGCGGCCCATCAGCTAGTTGGTAGGGTAACGGCCTACCAAGGCGAAGACGGGTAGCTGGTCTGAGAGGATGATCAGCCACACTGGAACTGAGACACGGTCCAG	Bacteria	Proteobacteria	Deltaproteobacteria	Myxococcales	Phaselicystidaceae	Phaselicystis	Not assigned	47	0	0
506	ATTGAACGCTAGCGGGATGCTTTACACATGCAAGTCGAACGGCAGCGCAGGGAGCTTGCTCCCGGGCGGCGAGTGGCGAACGGGTGAGTAATGTATCGGAACGTGCCCAGTAGCGGGGGATAACTACGCGAAAGCGTGGCTAATACCGCATACGCCCTGCGGGGGAAAGAGGGGGATCGCAAGACCTCTCACTATTGGAGCGGCTGATATCGGATTAGCTGGTTGGTGGGGTAAAGGCCCACCAAGGCGACGATCCGTAGCTGGTTTGAGAGGACGACCAGCCACACTGGGACTGAGACACGGCCCAGACTCCTACGGGA	Bacteria	Proteobacteria	Betaproteobacteria	Betaproteobacteriales	Burkholderiaceae	Castellaniella	Not assigned	47	0	0
507	AACGAACGCTGGCGGCAGGCTTAACACATGCAAGTCGAACGGGTGTAGCAATACATCAGTGGCAGACGGGTGAGTAACACGTGGGAACCTTCCTCGTTGTACGGGACAACTCAGGGAAACTTGAGCTAATACCGTATACGTCCGAGAGGAGAAAGATTTATCGCAATGAGACGGGCCCGCGTCGGATTAGCTAGTTGGTGGGGTAATGGCCTACCAAGGCGACGATCCGTAGCTGATCTGAGAGGATGATCAGCCACACTGGGACTGAGACACGGCCCAGACTCCTACGGGAGGCAGCAGTGGGGAATCTTGGACAATGG	Bacteria	Proteobacteria	Alphaproteobacteria	Rhizobiales	Rhizobiales_Incertae_Sedis	Nordella	Not assigned	0	46	0
508	AGCGAACGCTGGCGGCAGGCCTAACACATGCAAGTCGAGCGGCCGTAGCAATACGGCAGCGGCAGACGGGAGAGTAACACGTGGGAACGCGCCCTTTGGTTCGGAATAACTCAGGGAAACTTGAGCTAATACCGGATAAGCCCTTACGGGGAAAGATTTATCGCCAAAGGAACGGCCCGCGTCCGATTAGCTAGTTGGTGAGGTAACGGCTCACCAAGGCGACGATCGGTAGCTGGTCTGAGAGGATGACCAGCCTCACTGGGACTGAGACACGGCCCAGACTCCTACGGGAGGCAGCAGTGGGGAATATTGGACAATGG	Bacteria	Proteobacteria	Alphaproteobacteria	Rhizobiales	Xanthobacteraceae	Pseudolabrys	Not assigned	0	25	21
509	AACGAACGCTGGCGGCAGGCTTAACACATGCAAGTCGAACGCCCCGCAAGGGGAGTGGCAGACGGGTGAGTAACACGTGGGAACGTGCCCTAAGGTACGGAACAACTCCGGGAAACTGGAGCTAATACCGTATGTGCCCGAGAGGGGAAAGATTTATCGCCTTGGGATCGGCCCGCGTCTGATTAGCTAGTTGGTAGGGTAATGGCCTACCAAGGCTACGATCAGTAGCTGGTCTGAGAGGATGGCCAGCCACACTGGGACTGAGACACGGCCCAGACTCCTACGGGAGGCAGCAGTGGGGAATATTGGACAATGGGCGA	Bacteria	Proteobacteria	Alphaproteobacteria	Rhizobiales	Rhizobiales_Incertae_Sedis	Bauldia	Not assigned	0	8	38
510	GATGAACGCTGGCGGCGTGCCTAATACATGCAAGTCGAGCGGTAACACTTCGGGTGACGAGCGGCGGACGGCTGAGTAACACGTAGGAACGTACCCCAAAGTGAGGGATAAGCACCGGAAACGGTGTCTAATACCGCATGTGGTCTTCGGATTAAAGCTTCGGCGCTTTGGGAACGGCCTGCGCATGATTAGCTTGTTGGTGAGGTAAAAGCTCACCAAGGCGACGATCATTAGCTGGTCTGAGAGGATGATCAGCCAGACTGGGACTGAGACACGGCCCAGACTCCTACGGGAGGCAGCAGTAGGGAATTTTCCACAAT	Bacteria	Patescibacteria	Saccharimonadia	Saccharimonadales	Not assigned	Not assigned	Not assigned	0	0	46
511	GACGAACGCTGGCGGCGCGCTTAACACATGCAAGTCGAACGTGAAGCCCGGGCTTGCCCGGGTGGAAAGTGGCGAACGGGTGCGTAACACGTGAGCAACCTGCCCCGAAGACCGGGATAACACCGGGAAACCGGTGCTAATACCGGATGCCCTCATCACGTCGCATGGCGAGATGAGGAAATGGATTCCGCTTCGGGATGGGCTCGCGGCCTATCAGCTTGTTGGTGGGGTAACGGCTCACCAAGGCTACGACGGGTAGCTGGTCTGAGAGGATGTCCAGCCACACTGGGACTGAGACACGGCCCAGACTCCTACGGGAG	Bacteria	Actinobacteria	Acidimicrobiia	IMCC26256	Not assigned	Not assigned	Not assigned	46	0	0
512	AACGAACGCTGGCGGCGTGCTTAACACATGCAAGTCGAACGGGATCCAGAGCTTGCTCTGGTGAGAGTGGCGCACGGGTGAGTAACGCGTGGATAACCTGCCCTGATATCTGGAATAACATCTCGAAAGGGGTGCTAATACCGGATAAGCTCACGACTTCTTCGGGAGATGCGAGAAAAGGTGGCCTCTGAATATGCTACCGTATCAGGATGGGTCCGCGTACCATTAGCTAGTTGGTGGGGTAATGGCCCACCAAGGCTACGATGGTTAGCTGGTCTGAGAGGATGATCAGCCACACTGGAACTGAGACACGGTCCAGA	Bacteria	Proteobacteria	Deltaproteobacteria	Desulfuromonadales	Geobacteraceae	Geobacter	Not assigned	0	0	46
513	AACGAACGCTGGCGGCGTGCTTAACACATGCAAGTCGAACGTGATTGGAAGCTTGCTTCCATGAAAGTGGCGCACGGGTGAGTAACGCGTGGATAACCTGCCCTGGTATCCGGAATAACATCTCGAAAGGGGTGCTAATACCGGATAAGCCCACGGGATCCTCGGATTCTGCGGGAAAAGGTGGCCTCTGTCTCAAGCTACTGTATCAGGATGGGTCCGCGTACCATTAGCTAGTTGGTAGGGTAATGGCCTACCAAGGCGACGATGGTTAGCTGGTCTGAGAGGATGATCAGCCACACTGGAACTGAGACACGGTCCAG	Bacteria	Proteobacteria	Deltaproteobacteria	Desulfuromonadales	Geobacteraceae	Geobacter	Not assigned	0	0	46
514	AATCAACGCTGGCGGCGTGCCTAACACATGCAAGTCGAACGAGAAAGGGGAGCAATCCCTGAGTAAAGTGGCGACCGGGTGAGTAACACGTGACTAACCTGCCTTCGAGTGGGGGATAACCTCGGGAAACCGGGGCTAATACCGCATAATGCCTTCGGGTTAAAGGAGCAATTCGCTTGAAGAGGGGGTCGCGGCTGATTAGCTAGTTGGCGGGGTAACGGCCCACCAAGGCGATGATCGGTAGCCGGCCTGAGAGGGCGCACGGCCACACTGGAACTGAAACACGGTCCAGACTCCTACGGGAGGCAGCAGTGGGGAAT	Bacteria	Acidobacteria	Acidobacteriia	Acidobacteriales	Not assigned	Not assigned	Not assigned	0	0	46
515	GATAAACGCTGGCGGCGTGCATGAGACATGCAAGTCGAACGGACGATCGGGGCTTGCTCTGATCGTTAGTGGCGGACGGCTGAGTAACGCGTAGGTGACCTGCCCCGAAGTGGGGAATAACTGCCCGAAAGGGTGGCTAATACCGCATGTGGTGGTGCGTTCGATCGCACCAGTAAAGCCGCAAGGCGCTTCGGGAGGGGCCTGCGTCCGATTAGCTCGTTGGTGGGGTAACGGCTCACCAAGGCGACGATCGGTAGGTGGTCTGAGAGGACGATCACCCAGACTGGGACTGAGACACGGCCCAGACTCCTACGGGAGGC	Bacteria	Chloroflexi	KD4-96	Not assigned	Not assigned	Not assigned	Not assigned	0	0	46
516	ATTGAACGCTGGCGGAATGCTTTACACATGCAAGTCGAGCGGCAGCGCGGGGCAACCTGGCGGCGAGCGGCGAACGGGTGAGTAATGCATCGGAACATGTCCATGTCGTGGGGGATAGCCCGGCGAAAGCCGGATTAATACCGCATGTGCCCTTCGGGGGAAAGCGGGGGACCGCAAGGCCTCGCGCGATTGGATTGGCCGATGTCCGATTAGCTAGTTGGTGGGGTAAAGGCCCACCAAGGCGATGATCGGTAGCTGGTCTGAGAGGATGATCAGCCACACTGGGACTGAGACACGGCCCAGACTCCTACGGGAGGCAG	Bacteria	Proteobacteria	Betaproteobacteria	Betaproteobacteriales	Nitrosomonadaceae	Ellin6067	Not assigned	26	0	20
517	AACGAACGCTGGCGGCATGCCTAACACATGCAAGTCGAACGAGACCTTCGGGTCTAGTGGCGCACGGGTGCGTAACGCGTGGGAATCTGCCCTTGGGTTCGGGATAACAGTTGGAAACGACTGCTAATACCGGATGATGTCTTCGGACCAAAGATTTATCGCCCAGGGATGAGCCCGCGTCGGATTAGCTAGTTGGTGAGGTAAAAGCTCACCAAGGCGACGATCCGTAGCTGGTCTGAGAGGATGATCAGCCACACTGGGACTGAGACACGGCCCAGACTCCTACGGGAGGCAGCAGTGGGGAATATTGGACAATGGGC	Bacteria	Proteobacteria	Alphaproteobacteria	Sphingomonadales	Sphingomonadaceae	Sphingomonas	Not assigned	34	0	12
518	AATCAACGCTGGCGGCGTGCCTAACACATGCAAGTCGAACGAGAAAGTGGAGCAATCCATGAGTAAAGTGGCGTACGGGTGAGTAACACGTGACTAACCTACCCTCGAGTGGGGAATAACCTCGGGAAACCGGGGCTAATACCGCATAACACCTTCGGGTCAAAGGAGCAATTCGCTTGAGGAGGGGGTCGCGGCTGATTAGCTAGTTGGTGGGGTAATGGCCTACCAAGGCAATGATCAGTATCCGGCCTGAGAGGGCGCACGGACACACTGGAACTGAAACACGGTCCAGACTCCTACGGGAGGCAGCAGTGGGGAAT	Bacteria	Acidobacteria	Acidobacteriia	Acidobacteriales	Koribacteraceae	Candidatus_Koribacter	Not assigned	46	0	0
519	ATTGAACGCTGGCGGCGTGCCTAACACATGCAAGTCGAGCGGTAACAGGTGTAGCAATACATGCTGACGAGCGGCGAACGGGTGAGTAATGCTTCGGAATCTACCCAATGGTGGGGAATAACCAGCCGAAAGGTTGGCTAATACCGCATACGACCTACGGGTGAAAGCAGGGGATCGCAAGACCTTGCGCCGATGGATGAGCCGAAGCCGGATTAGCTAGTTGGTAGGGTAACGGCCTACCAAGGCGACGATCCGTAGCTGGTCTGAGAGGACGACCAGCCACACTGGGACTGAGACACGGCCCAGACTCCTACGGGAGG	Bacteria	Proteobacteria	Betaproteobacteria	Gammaproteobacteria_Incertae_Sedis	Unknown_Family	Acidibacter	Not assigned	0	0	46
520	GATAAACGCTGGCGGCGTGCCTAACACATGCAAGTCGAACGTCCTCGCACTCTTCGGAGCGCGAGGGAGTGGCGGACGGGTGAGTAACACATGGGTGACCTACCCCCCAGTGAGGAATACCGGCGAGAAATCGCCGACAAGACCGCATAGGCTTGCTTGGGGTGACCCGAGCAAGCAAAGTCGCAAGACGCTGAGGGATGGGCCTGTGGCCGATTAGCTAGTTGGTGGGGTAAGCGCTCACCAAGGCGACGATCGGTAGCTGGTCTGAGAGGACGATCAGCCACACTGGGATTGAGAACGGCCCAGACTCCTACGGGGGG	Bacteria	Chloroflexi	Ktedonobacteria	Ktedonobacterales	Ktedonobacteraceae	HSB_OF53-F07	Not assigned	0	0	46
521	GACGAACGCTGGCGGCGTGCTTAACACATGCAAGTCGAACGGTAAGGCTCTTCGGAGTACACGAGTGGCGAACGGGTGAGTAACACGTGAGCAACCTGCCCTTGACTCTGGGATAACAGTTGGAAACAGCTGCTAATACCGGATACGACCTTGATCGGCATCGATCGGGGTGGAAAGTTCCGGCGGTCAAGGATGGGCTCGCGGCCTATCAGCTAGTTGGTGAGGTAACGGCTCACCAAGGCGTCGACGGGTAGCCGGCCTGAGAGGGCGACCGGCCACACTGGGACTGAGATACGGCCCAGACTCCTACGGGAGGCAGC	Bacteria	Actinobacteria	Actinobacteria	Propionibacteriales	Propionibacteriaceae	Aestuariimicrobium	Not assigned	46	0	0
522	ATTGAACGCTGGCGGCATGCCTAACACATGCAAGTCGAACGGCAGCACAGGTAGCAATACCGGGTGGCGAGTGGCGGACGGGTGAGTAAGGCATCGGGATCTACCCTGACGTGGGGGATAACCTCGGGAAACCGGGACTAATACCGCATACGTCCTACGGGAGAAAGCGGGGGACCTTCGGGCCTCGCGCGGCAGGACGAACCGATGTGCGATTAGCTTGTTGGCGGGGTAATGGCCCACCAAGGCGACGATCGCTAGCTGGTCTGAGAGGATGATCAGCCACACTGGGACTGAGACACGGCCCAGACTCCTACGGGAGG	Bacteria	Proteobacteria	Betaproteobacteria	Xanthomonadales	Rhodanobacteraceae	Rhodanobacter	Not assigned	46	0	0
523	ATTGAACGCTGGCGGCATGCCTTACACATGCAAGTCGAACGGCAGCACGGGGGCAACCCTGGTGGCGAGTGGCGAACGGGTGAGTAATGCATCGGAACGTGCCGTGTAATGGGGGATAACGTAGCGAAAGTTACGCTAATACCGCATACGCCCTGAGGGGGAAAGTGGGGGACCGCAAGGCCTCACGTTATACGAGCGGCTGATGCCGGATTAGCTAGTTGGTGGGGTAAAGGCCCACCAAGGCGACGATCCGTAGCGGGTCTGAGAGGATGATCCGCCACACTGGGACTGAGACACGGCCCAGACTCCTACGGGAGGCA	Bacteria	Proteobacteria	Betaproteobacteria	Betaproteobacteriales	Rhodocyclaceae	Not assigned	Not assigned	19	26	0
524	GATAAACGCTGGCGGCGTGCCTAAAACATGCAAGTCGAACGGCCCCTTCGGGGGTAGTGGCGGACGGCTGAGTAACACGTGGGTGACCTGCCCTCGAGCGGGGGATAACTGCCCGAAAGGGTGGCTAATACCGCAGATGTCGTGCATTCGGTTGTGCGACTGAACTTCTGGGGTTCGAGGAGGGGCCCGCGGCCGATTAGCTCGCTGGTGGGGTAATGGCCTACCAGGGCATCGATCGGTAGCTGGTCTGAGAGGATGATCAGCCAGACTGGGACTGCGAACGGCCCAGACTCCTACGGGAGGCAGCAGTTAGGAATTTT	Bacteria	Chloroflexi	TK10	Not assigned	Not assigned	Not assigned	Not assigned	6	33	6
525	AATGAACGCTGGCGGCGTGGTTAAGACATGCAAGTCGAACGGTTTTTAGTGAAGGGCAACCGGATCTAAAAGCAGTGGCGAACGGGTGCGTAACACGTGAACAATCTACCTCCAAGTGGGGAATAGCTCGCCGAAAGGCGAATTAATACCGCATGTGGTGATTTCTCGCATGAGAGATTAACTAAAGTCAGGGACCGCAAGGCCTGACGCTAGGAGAGGAGTTCGCGGCCTATCAGCTAGTTGGCGAGGTAACGGCTCACCAAGGCAAAGACGGGTAGCTGGTCTGAGAGGATGATCAGCCACACTGGAACTGAGACACG	Bacteria	Verrucomicrobia	Verrucomicrobiae	Opitutales	Opitutaceae	Opitutus	Not assigned	20	11	14
526	GATAAACGCTGGCGGCGTGCATGAGACATGCAAGTCGAACGGGTGGCTCGGGGCTTGCTCTGAGTCGCTAGTGGCGGACGGCTGAGTAACGCGTAGGTGACCTACCCCGAAGTGGGGAATAACTGCCCGAAAGGGTGGCTAATACCGCATGTGATCGGTCATTCACTTGATTGATCAAAGCAGCAATGCGCTTTGGGAGGGGCCTGCGTCCGATTAGCTCGTTGGTGGGGTAATGGCTCACCAAGGCGACGATCGGTAGGTGGTCTGAGAGGACGATCACCCAGACTGGGACTGAGACACGGCCCAGACTCCTACGGGAG	Bacteria	Chloroflexi	KD4-96	Not assigned	Not assigned	Not assigned	Not assigned	7	38	0
527	AATCAACGCTGGCGGCGTGCCTAACACATGCAAGTCGAACGCGAAAGGGGCTTCGGCCCTGAGTAGAGTGGCGAACGGGTGAGTAACACGTGGGTGACCTACCTTCGAATGGGGGATAACGTCCCGAAAGGGACGCTAATACCGCATAACATCCTGCTTTTGAACAGGTGGAGATCAAAGCCGGGGATCGCAAGACCTGGCGTTTGAAGAGGGGCCCGCGGCCGATTAGCTAGTTGGTGAGGTAACGGCTCACCAAGGCGACGATCGGTAGCCGGCCTGAGAGGGCGGACGGCCACACTGGGACTGAGACACGGCCCAGA	Bacteria	Acidobacteria	Subgroup_6	Not assigned	Not assigned	Not assigned	Not assigned	22	0	23
528	GATAAACGCTGGCGGCGTGCATGAGACATGCAAGTCGAACGGACGATCGGGGCTTGCTCTGATCGTTAGTGGCGGACGGCTGAGTAACGCGTAGGTGACCTGCCCCGAAGTGGGGAATAACTGCCCGAAAGGGTGGCTAATACCGCATGTGGTGGTGTGTTCATTCACACCAGTAAAGCCGCAAGGCGCTTCGGGAGGGGCCTGCGTCCGATTAGCTCGTTGGTGGGGTAACGGCTCACCAAGGCGACGATCGGTAGGTGGTCTGAGAGGACGATCACCCAGACTGGGACTGAGACACGGCCCAGACTCCTACGGGAGGC	Bacteria	Chloroflexi	KD4-96	Not assigned	Not assigned	Not assigned	Not assigned	45	0	0
529	GACGAACGCTGGCGGCGCGCTTAACACATGCAAGTCGAGCGAGAACCAGGGCTTCGGCCCTGGGGACAGCGGCGAACGGGTGAGTAACACGTGGGTAATCTGCCCTTGACATCGGGATAGCCCGGGGAAACCCGGATTAATACCGAATAGCCTCCGGAGCCTTCGGGCGCCGGAGAAAAGGTAGCTTCGGCCTCTGGTCAAGGATGAGCCCGCGGCGGATTAGCTTGTTGGCGGGGTAATGGCCCACCAAGGCGACGATCCGTAGCTGGTCTGAGAGGACGATCAGCCACACTGGGACTGAGACACGGCCCAGACTCCTA	Bacteria	Actinobacteria	Thermoleophilia	Gaiellales	Not assigned	Not assigned	Not assigned	29	16	0
530	AATCAACGCTGGCGGCGTGCCTCAGACATGCAAGTCGAACGATTAAACTTTCCTTCGGGAAAGATATAAAGTGGCGCACGGGTGAGTAACACGTAAGTAATCTACCTTCGAGTGGGGAATAACGTCCGGAAACGGACGCTAATACCGCATAATGCAGCGGCATCGAAAGATGACAGTTGTTAAAGGAGCAATTCGCTTGAAGAGGAGCTTGCGGCAGATTAGCTAGTTGGTAAGGTAATGGCTTACCAAGGCTTCGATCTGTATCCGGTCTAAGAGGACGGTCGGACACACTGACACTGAATAACGGGTCAGACTCCTAC	Bacteria	Acidobacteria	Blastocatellia_(Subgroup_4)	Blastocatellales	Blastocatellaceae	Not assigned	Not assigned	0	45	0
531	GACGAACGCTGGCGGCGTGCCTAACACATGTAAGTCGAACGGGACTGGGGGGGCAACTCTCCAGTTCAGTGGCAGACGGGTGCGTAACACGTGAGAAACTTGTCCATCGGTGGGGGATAGCCGGCCCAACGGCCGGTTAATACCGCGTACGATCATTTAGGGGCATCCCTGGATGATGAAAGCCTTCGGGCGCCGGCGGAGAGTCTCGCGGCCTATCAGCTAGTTGGCGGGGTAATGGCCCACCAAGGCGACGACGGGTAGCTGGTCTGAGAGGATGGCCAGCCACATTGGGACTGAGACACGGCCCAGACTCCTACGGG	Bacteria	Gemmatimonadetes	Gemmatimonadetes	Gemmatimonadales	Gemmatimonadaceae	Not assigned	Not assigned	29	11	5
532	AACGAACGCTGGCGGCAGGCCTAACACATGCAAGTCGAACGCTGCAGCAATGCAGAGTGGCAGACGGGTGAGTAACGCGTGGGAACCTTCCCAGTGGTACGGAATAGCCCAGGGAAACTTGGGGTAATACCGTATAAGCCCCTAGGGGGAAAGATTTATCGCCATTGGATGGGCCCGCGTCGGATTAGCTAGTTGGTGAGGTAACGGCTCACCAAGGCGACGATCCGTAGCTGGTTTGAGAGAATGACCAGCCACACTGGGACTGAGACACGGCCCAGACTCCTACGGGAGGCAGCAGTGGGGAATCTTGGACAATGGGC	Bacteria	Proteobacteria	Alphaproteobacteria	Rhizobiales	Hyphomicrobiaceae	Hyphomicrobium	Not assigned	20	11	14
533	AGCGAACGCTGGCGGCATGCTTAACACATGCAAGTCGCACGGGCAGGGGTAACTCTGTCAGTGGCGGACGGGTGAGTAACGCGTAGGTATCTATCCTCGGGTGGGGGACAACCACGGGAAACTGTGGCTAATACCGCATGATGACTGAGGTCCAAAGGCGCAAGTCGCCTGGGGAGGAGCCTGCGTCCGATTAGCTTGTTGGTGGGGTAAAGGCCTACCAAGGCTCCGATCGGTAGCTGGTCTGAGAGGATGATCAGCCACACTGGGACTGAGACACGGCCCAGACTCCTACGGGAGGCAGCAGTGGGGAATATTGGACA	Bacteria	Proteobacteria	Alphaproteobacteria	Acetobacterales	Acetobacteraceae	Acidicaldus	Not assigned	0	0	45
534	GACGAACGCTGGCGGCGTGCCTAACACATGCAAGTCGAACGGGGTCCGCAAGGATTCAGTGGCGAACGGGTGCGTAACACGTGAAGAATTTGTCCATCGGCGGGGGATAGCCGGCCCAACGGCCGGGTAATACCGCGTACGACCTTTGAGGGACATCCCTCGTTGGTGAAAGCCGCAAGGCGCCGATGGAGAACTTCGCGGCCTATCAGCTAGTTGGTAGGGTAATGGCCTACCAAGGCGACGACGGGTAGCTGGTCCGAGAGGATGACCAGCCACATTGGGACTGAGACACGGCCCAGACTCCTACGGGAGGCAGCAGT	Bacteria	Gemmatimonadetes	Gemmatimonadetes	Gemmatimonadales	Gemmatimonadaceae	Not assigned	Not assigned	45	0	0
535	GATGAACGCTGGCGGCGTGCTTAACACATGCAAGTCGAACGATGAACCGGTGCTTGCATCGGGGATTAGTGGCGAACGGGTGAGTAACACGTGAGTAACCTGCCCTTGACTCTGGGATAAGCCTGGGAAACTGGGTCTAATACCGGATATGACTCCTCATCGCATGGTGGGGGGTGGAAAGCTTTATTGTGGTTTTGGATGGACTCGCGGCCTATCAGCTTGTTGGTGAGGTAATGGCTTACCAAGGCGACGACGGGTAGCCGGCCTGAGAGGGTGACCGGCCACACTGGGACTGAGACACGGCCCAGACTCCTACGGGA	Bacteria	Actinobacteria	Actinobacteria	Micrococcales	Micrococcaceae	Pseudarthrobacter	Not assigned	45	0	0
536	GACGAACGCTGGCGGCGTGCCTAACACATGCAAGTCGAACGGCCCGCCCCGACGGATCCCTTCGGGGAGAAGACGGGTAACCGGGCAGTGGCGGACGGGTGAGTAACGCGTGGAGAACCTGTCTCTCAGTTGGGGATAACCTGGCGAAAGTCGGGCTAATCCCGAATACGCTTTTGATGTGGCATCACATTATGAGGAAAGGTGCTTTCGGGCATCGCTGAGAGGTGGCTCCGCGTCGGATTAGCCAGCTGGTGGGGTAACGGCTCACCAGGGCAACGATCCGTAGCTGGTCTGAGAGGATGATCAGCCACACTGGGACT	Bacteria	Halanaerobiaeota	Halanaerobiia	Halanaerobiales	Halanaerobiaceae	Halocella	Not assigned	45	0	0
537	GACGAACGCTGGCGGCGTGCTTAACACATGCAAGTGGAGCGACGAACCAGGGCTTGCCCTGGGGCAGAGCCGCGAACGGGTGAGTAACACGTGGGTAACCTGCCCAGATGACCGGGACAACCCGAGGAAACTCGGGCTAATACCGGATGTGTTCACCTCACATCAGTGAGATGAGGAAAGGAAGCTTCGGCCTCCGCATCTGGATGGGCCCGCGGCCCATTAGCTTGTTGGTGGGGTAATGGCCTACCAAGGCGACGATGGGTAGCTGTTCTGAGAGGAAGATCAGCCACACTGGGACTGAGACACGGCCCAGACTCCTA	Bacteria	Actinobacteria	Thermoleophilia	Solirubrobacterales	67-14	Not assigned	Not assigned	21	24	0
538	AATCAACGCTGGCGGCGTGCCTAACACATGCAAGTCGAACGCGACTTAGGCTTCGGTTTAAGTTGAGTGGCGAACGGGTGAGTAACACGTGGGTGACCTACCTTCGAGTGGGGGATAACGTCCCGAAAGGGACGCTAATACCGCATAACATCCTGCCTTTGAACAGGTGGAGATCAAAGCCGGGGATCGCAAGACCTGGCGCTTGATGAGGGGCCCGCGCCTGATTAGCTAGTTGGTGAGGTAATGGCTCACCAAGGCGACGATCAGTATCCGGCCTGAGAGGGCGGACGGACACACTGGGACTGAGACACGGCCCAGAC	Bacteria	Acidobacteria	Subgroup_6	Not assigned	Not assigned	Not assigned	Not assigned	22	23	0
539	ATTGAACGCTGGCGGCGTGCCTAACACATGCAAGTCGAGCGGTAACAGGCGTAGCAATACGTGCTGACGAGCGGCGAACGGGTGAGTAATGCTTCGGAATCTACCCAGTAGTGGGGAATAACCAGCCGAAAGGTTGGCTAATACCGCATACGTCCTACGGGAGAAAGCGGGGGATCGTAAGACCTCGCGCTATCGGATGAGCCGAAGCCGGATTAGCTAGTTGGTAGGGTAACGGCCTACCAAGGCGACGATCCGTAGCTGGTCTGAGAGGACGACCAGCCACACTGGGACTGAGACACGGCCCAGACTCCTACGGGAGG	Bacteria	Proteobacteria	Betaproteobacteria	Gammaproteobacteria_Incertae_Sedis	Unknown_Family	Acidibacter	Not assigned	0	0	45
540	AATCAACGCTGGCGGCGTGCCTAACACATGCAAGTCGAACGAGAAAGTGGAGCAATCCATGAGTACAGTGGCGCACGGGTGAGTAACACGTGACTAACCTACCCTTGAGTGGGGGATAACTGAGGGAAACCTTAGCTAATACCGCATAATACCTACGGGTCAAAGGAGCAATTCGCTTTAGGAGGGGGTCGCGGCCGATTAGTTAGTTGGCGGGGTAATGGCCCACCAAGACGATGATCGGTATCCGGCCTGAGAGGGCGCACGGACACACTGGAACTGAAACACGGTCCAGACTCCTACGGGAGGCAGCAGTGGGGAAT	Bacteria	Acidobacteria	Acidobacteriia	Acidobacteriales	Acidobacteriaceae_(Subgroup_1)	Occallatibacter	Not assigned	20	0	25
541	GACGAACGCTGGCGGCGTGCCTAATGCATGCAAGTCGCACGCGGCGCCCTTCGGGGCGCTGAGTGGCGCACGGCTGAGGATCACGTGGGAACATGCCTCCTTGTGGGGGACAACAGCGCGAAAGCGCTGCTAATCCCGCATACGCTCGGCGACGAGGAAAGCTGGGAACAGCGCAGGGAGAGTGGCCCGCGGCCCATCAGGTGGTTGGTGGGGTAACGGCCTACCAAGCCGATGACGGGTAGCTGGTCTGTGAGGACAGACAGCCAGACTGGGACTGAGACACGGCCCAGACTCCTACGGGAGGCAGCAGCAAGGAATTT	Bacteria	Chloroflexi	Chloroflexia	Chloroflexales	Roseiflexaceae	Not assigned	Not assigned	0	44	0
542	AATCAACGCTGGCGGCGTGCCTAACACATGCAAGTCGAACGCGAAAGTCCCGCAAGGGATGAGTAGAGTGGCAAACGGGTGAGTAACACGTGGGTGACCTGCCTTCGAGCGGGGGATAACGTCCCGAAAGGGACGCTAATACCGCATGACATCCTGTTTTTTAAGAGATGGTGATCAAAGCCGGGGATCGCAAGACCTGGCACTCGAAGAGGGGCCCGCGCCTGATTAGCTAGTTGGTGAGGTAACGGCTCACCAAGGCAACGATCAGTATCCGGCCTGAGAGGGCGGACGGACACACTGGGACTGAGACACGGCCCAGA	Bacteria	Acidobacteria	Subgroup_6	Not assigned	Not assigned	Not assigned	Not assigned	0	26	18
543	GATGAACGCTGGCGGCGTGCCTAATACATGCAAGTCGAGCGAACAGATAAGGAGCTTGCTCCTTTGACGTTAGCGGCGGACGGGTGAGTAACACGTGGATAACCTACCTATAAGACTGGGATAACTTCGGGAAACCGGAGCTAATACCGGATAACATATTGAACCGCATGGTTCAATAGTGAAAGGCGGCTTTGCTGTCACTTATAGATGGATCCGCGCCGTATTAGCTAGTTGGTAAGGTAACGGCTTACCAAGGCAACGATACGTAGCCGACCTGAGAGGGTGATCGGCCACACTGGAACTGAGACACGGTCCAGACT	Bacteria	Firmicutes	Bacilli	Bacillales	Staphylococcaceae	Staphylococcus	Not assigned	23	21	0
544	GACGAACGCTGGCGGCGTGCTTAACACATGCAAGTCAAGGGGGCGGAGCAATCCGCAACCGGCGAACGGGTGCGTAACACGTGAGCGACCTACCTCATCGCGGGGGATAGCCGGCCCAACGGCCGGGTAATACCGCATACGCTCTTTCTGGGGCATCCTGGGGGGAGGAAACTTTCGAGGCGGAGAGAGGGGCTCGCGGCCTATCAGCTAGTTGGCGGGGTAATGGCCCACCAAGGCGGTGACGGGTAGCTGGTCTGAGAGGATGGCCAGCCACATTGGGACTGAGAGACGGCCCAGACTCCTACGGGAGGCAGCAGTGG	Bacteria	Gemmatimonadetes	Gemmatimonadetes	Gemmatimonadales	Gemmatimonadaceae	Not assigned	Not assigned	27	17	0
545	AACGAACGCTGGCGGCGCGCCTAATACATGCAAGTCGAACGAGAATGTGTAGCAATACACATGTACAGTGGCGAACGGGTGAGGAATACATAGGTAACCTACCCTCGAGTGGGGGATAACTAGCCGAAAGGTTAGCTAATACCGCGTACGCTCCCTGGACTGCGGTTCAGGGAGGAAAGCGATACCGTGGGTATCGCGCTCTTGGATGGGCTTATGTCCTATCAGCTTGTTGGTGAGGTAACGGCTCACCAAGGCTTCGACGGGTAGCTGGTCTGAGAGGACGATCAGCCACACTGGCACTGCGACACGGGCCAGACTCC	Bacteria	Nitrospirae	Nitrospira	Nitrospirales	Nitrospiraceae	Nitrospira	Not assigned	27	17	0
546	AACGAACGTTAGCGGCGCGCCTAACACATGCAAGTCGCACGAGAAAGGGCTTCGGCCCCGGTACAGTGGCGCACGGGTGAGTAACACGTGGGTAATCTGCCTTCGAGTTGGGGATAACATTCCGAAAGGAGTGCTAATACCGAATAAGACCACGCCCTCGAAAGAGGAAGCGGTCAAAGCTGGCCTCTATACATAAGCTAGCGCTTGAAAATGAGCCCGCGGAGCATCAGCTAGTTGGTGAGGTAATGGCTCACCAAGGCTTAGACGCTTAGCTGGTCTGAGAGGATGATCAGCCACACTGGAACTGAGACACGGTCCAG	Bacteria	Proteobacteria	Deltaproteobacteria	Myxococcales	Polyangiaceae	Pajaroellobacter	Not assigned	0	0	44
547	ATTGAACGCTGGCGGCATGCTTTACACATGCAAGTCGAACGGCAGCGGGGGCTTCGGCCTGCCGGCGAGTGGCGAACGGGTGAGTAATGCATCGGAACGTACCCAGTCATGGGGGATAACTACGCGAAAGCGTAGCTAATACCGCATACGCCCTGAGGGGGAAAGCGGGGGACCGCAAGGCCTCGCGTGATTGGAGCGGCCGATGTCGGATTAGCTAGTTGGTGGGGTAAAGGCCTACCAAGGCGACGATCCGTAGCGGGTCTGAGAGGATGATCCGCCACACTGGGACTGAGACACGGCCCAGACTCCTACGGGAGGCA	Bacteria	Proteobacteria	Betaproteobacteria	Betaproteobacteriales	Rhodocyclaceae	Azoarcus	Not assigned	0	0	44
548	AATCAACGCTGGCGGCGTGCCTCAGACATGCAAGTCGAACGATTAAAGCTCTCTTCGGAGAGTGTATAGAGTGGCGCACGGGTGAGTAACACGTAAGTAATCTACCTTCGAGTGGGGAATAACGTTCGGAAACGGACGCTAATACCGCATAATGCAGCGGCATCGCAAGATGACAGTTGTTAAAGGAGCAATTCGCTTGAAGAGGAGCTTGCGGCAGATTAGCTAGTTGGTAAGGTAATGGCTTACCAAGGCTACGATCTGTAACCGGTCTAAGAGGACGGTCGGTCACACTGACACTGAATAACGGGTCAGACTCCTAC	Bacteria	Acidobacteria	Blastocatellia_(Subgroup_4)	Blastocatellales	Blastocatellaceae	JGI_0001001-H03	Not assigned	44	0	0
549	ATTGAACGCTGGCGGCATGCTTTACACATGCAAGTCGAACGGGGTGGAGGGCAACCTCCACTCAGTGGCGAACGGGTGAGTAATGCATCGGAACGTGTCCCGTAGTGGGGGATAACGCCGCGAAAGCGGCGCTAATACCGCATACGCTCTACGGAGGAAAGCGGGGGATTCGCAAGAACCTCGTGCTAGGGGAGCGGCCGATGTCCGATTAGGTAGTTGGTGGGGTAATGGCCTACCAAGCCTGCGATCGGTAGCTGGTCTGAGAGGATGATCAGCCACACTGGGACTGAGACACGGCCCAGACTCCTACGGGAGGCAGC	Bacteria	Proteobacteria	Betaproteobacteria	Betaproteobacteriales	SC-I-84	Not assigned	Not assigned	36	8	0
550	AATGAACGCTGGCGGCGTGCCTTACACATGCAAGTCGAGCGAGGCGGCCCGCAAGGGCCAGTCGAGCGGCGAACGGGTGAGTAACACGTGGATAACCTGCCCTGAGGTGGGGAACAACCAGGGGAAACTCTGGCTGATACCGCATGATACCGAGAGGTCAAAGGGGGCTCGCAAGGGCTCTCGCCACAGGAGGGGTCCGCGTCCGATTAGCTAGTTGGTAGGGTAATGGCCTACCAAGGCCACGATCGGTAGCCGGCCTGAGAGGGTGATCGGCCACACTGGAACTGAGACACGGTCCAGACTCCTACGGGAGGCAGCAG	Bacteria	Acidobacteria	Holophagae	Subgroup_7	Not assigned	Not assigned	Not assigned	0	44	0
551	GACGAACGCTGGCGGCGTGCATAAAACATGCAAGTCGAACGGGCCCAAAGCCGCAAGGCCGCGGGCTAGTGGCGAACGGCTGAGTAACACGTAGGTGACCTGCCCCGAAGTGGGGGACAACTCTCCGAAAGGAGAGCTAATACCGCATGTGACCACTCATTCATTTGAGTGTTCAAAGCAGCAATGCGCTTTGGGAGGGGCCTGCGGCGGATCAGCTAGTTGGTGGGGTAACGGCTCACCAAGGCAACGATCCGTAGCTGGTCTGAGAGGATGGCCAGCCAGACTGGGACTGAGACACGGCCCAGACTCCTACGGGAGGC	Bacteria	Chloroflexi	P2-11E	Not assigned	Not assigned	Not assigned	Not assigned	0	28	16
552	GATAAACGCTGGCGGCGTGCATGAGACATGCAAGTCGAACGGACAGTCGGGCTTGCTCGACTGTTAGTGGCGGACGGCTGAGTAACGCGTAGGTGACCTGCCCCGAAGTGGGGAATAACTGCCCGAAAGGGTGGCTAATACCGCATGTGGTGCCACGTTCATTCGTGGTTCTAAAGCCGAAAGGCGCTTCGGGAGGGGCCTGCGTCCGATTAGCTCGTTGGTGGGGTAACGGCTCACCAAGGCGACGATCGGTAGGTGGTCTGAGAGGACGATCACCCAGACTGGGACTGAGACACGGCCCAGACTCCTACGGGAGGCAG	Bacteria	Chloroflexi	KD4-96	Not assigned	Not assigned	Not assigned	Not assigned	20	24	0
553	AACGAACGCTGGCGGCAGGCCTAACACATGCAAGTCGAACGCTGCAGCAATGCAGAGTGGCAGACGGGTGAGTAACGCGTGGGAACCTTCCCAGTGGTACGGAATAGCCCAGGGAAACTTGGGGTAATACCGTATAAGCCCCTAGGGGGAAAGATTTATCGCCATTGGATGGGCCCGCGTCGGATTAGCTAGTTGGTGAGGTAACGGCTCACCAAGGCGACGATCCGTAGCTGGTCTGAGAGGATGATCAGCCACACTGGGACTGAGACACGGCCCAGACTCCTACGGGAGGCAGCAGTGGGGAATATTGGACAATGGGC	Bacteria	Proteobacteria	Alphaproteobacteria	Rhizobiales	Hyphomicrobiaceae	Not assigned	Not assigned	0	0	44
554	GACGAACGCTGGCGGCGCGCTTAACACATGCAAGTCGAGCGAGAACCAGGCCTTCGGGCCTGGGGACAGCGGCGAACGGGTGAGTAACACGTGAGTAATCCACCCTTGGCACCGGAATAGCCCGGGGAAACCCGGATTAATGCCGGATGGCCCGACAGCCTCTCGGGGCGGTCGGAAAAGATAGCTTCGGCCTTCGGCCAAGGACGAGCTCGCGGCGGATTAGCTTGTTGGCGGGGTAACGGCCCACCAAGGCGACGATCCGTAGCTGGTCTGAGAGGACGATCAGCCACACTGGGACTGAGACACGGCCCAGACTCCTA	Bacteria	Actinobacteria	Thermoleophilia	Gaiellales	Not assigned	Not assigned	Not assigned	0	0	44
555	AACGAACGCTGGCGGCAGGCTTAACACATGCAAGTCGAGCGCCCCGCAAGGGGAGCGGCAGACGGGTGAGTAACGCGTGGGAATCTACCTTTTGCTACGGAATAACTCAGGGAAACTTGTGCTAATACCGTATGTGCCCTTCGGGGGAAAGATTTATCGGCAAAGGATGAGCCCGCGTTGGATTAGCTAGTTGGTGGGGTAAAGGCCCACCAAGGCGACGATCCATAGCTGGTCTGAGAGGATGATCAGCCACACTGGGACTGAGACACGGCCCAGACTCCTACGGGAGGCAGCAGTGGGGAATATTGGACAATGGGCGC	Bacteria	Proteobacteria	Alphaproteobacteria	Rhizobiales	Rhizobiaceae	Ochrobactrum	pseudogrignonense	27	12	5
556	ATTGAACGCTGGCGGCATGCCTTACACATGCAAGTCGAACGGTAACAGGTCTTCGGACGCTGACGAGTGGCGAACGGGTGAGTAATACATCGGAACGTGCCCAGTCGTGGGGGATAACTACTCGAAAGAGTAGCTAATACCGCATACGATCTGAGGATGAAAGCGGGGGACCTTCGGGCCTCGCGCGATTGGAGCGGCCGATGGCAGATTAGGTAGTTGGTGGGATAAAAGCTTACCAAGCCGACGATCTGTAGCTGGTCTGAGAGGACGACCAGCCACACTGGGACTGAGACACGGCCCAGACTCCTACGGGAGGCAGC	Bacteria	Proteobacteria	Betaproteobacteria	Betaproteobacteriales	Burkholderiaceae	Delftia	Not assigned	44	0	0
557	AGCGAACGCTGGCGGCAGGCTTAACACATGCAAGTCGAACGGGCGTAGCAATACGTCAGTGGCAGACGGGTGAGTAACGCGTGGGAACGTACCTTTTGGTTCGGAACAACACAGGGAAACTTGTGCTAATACCGGATAAGCCCTTACGGGGAAAGATTTATCGCCAAAAGATCGGCCCGCGTCTGATTAGCTAGTTGGTGAGGTAATGGCTCACCAAGGCGACGATCAGTAGCTGGTCTGAGAGGATGATCAGCCACATTGGGACTGAGACACGGCCCAAACTCCTACGGGAGGCAGCAGTGGGGAATATTGGACAATGG	Bacteria	Proteobacteria	Alphaproteobacteria	Rhizobiales	Xanthobacteraceae	Rhodopseudomonas	Not assigned	44	0	0
558	AACGAACGCTGGCGGCGTGCCTAACACATGCAAGTCGAGCGAGAAAGCCCGCAAGGGTGAGTAAAGCGGCGCACGGGTGCGTAACACGTGGGTAATCTGCCCTGAAGTCCGGAATAACTTCCCGAAAGGGATGCTAATGCCGGATGAGACCACGGGAGCTCCGGCTCCTGCGGGAAAAGGTGGCCTCTGTACACAAGCTATCGCTTCAGGATGAGCCCGCGGCCCATCAGCTCGTTGGCGGGGTAATGGCCCACCAAGGCTACGACGGGTAGCTGGTCTGAGAGGACGATCAGCCACACTGGAACTGAGACACGGTCCAG	Bacteria	Proteobacteria	Deltaproteobacteria	Myxococcales	Archangiaceae	Anaeromyxobacter	Not assigned	13	0	31
559	GACGAACGCTGGCGGCGTGCTTAACACATGCAAGTCGAACGGTGAACCGCTTTCGGGCGGGGATCAGTGGCGAACGGGTGAGTAACACGTGGGTAACCTGCCCTCCACTCTGGGATAACTCCGGGAAACCGGGGCTAATACCGGATACGACCTTTGGCGGCATCGCCTCGGGTGGAAAGTTTTTCGGTGGAGGATGGACCCGCGGCCTATCAGCTTGTTGGTGGGGTAACGGCCTACCAAGGCTTTGACGGGTAGCCGGCCTGAGAGGGCGACCGGCCACACTGGGACTGAGACACGGCCCAGACTCCTACGGGAGGCAG	Bacteria	Actinobacteria	Actinobacteria	Catenulisporales	Catenulisporaceae	Catenulispora	rubra	0	0	44
560	GATAAACGCTGGCGGCGTGCATGAGACATGCAAGTCGAACGGATGTCCCGGTTCGCCGGGACGTTAGTGGCGGACGGCTGAGTAACGCGTAGGTGACCTGCCCCGAAGTGGGGAATAACTGCCCGAAAGGGTGGCTAATACCGCATGTGGTGGTGCGTTCGATCGCGCCAGTAAAGCAGCGATGCGCTTCGGGAGGGGCCCGCGTCCGATTAGCTCGTTGGTGGGGTAATGGCTCACCAAGGCGACGATCGGTAGGTGGTCTGAGAGGACGATCACCCAGACTGGGACTGAGACACGGCCCAGACTCCTACGGGAGGCAG	Bacteria	Chloroflexi	KD4-96	Not assigned	Not assigned	Not assigned	Not assigned	0	0	44
561	ATTGAACGCTGGCGGAATGCTTTACACATGCAAGTCGAACGGCAGCACGGGGGCAACCCTGGTGGCGAGTGGCGAACGGGTGAGTAATACATCGGAACGTGCCCAGTCGTGGGGGATAACGTAGCGAAAGCTACGCTAATACCGCATACGATCTACGGATGAAAGCGGGGGACCGCAAGGCCTCGCGCGATTGGAGCGGCCGATGGCAGATTAGGTAGTTGGTGGGGTAAAGGCTCACCAAGCCTGCGATCTGTAGCTGGTCTGAGAGGACGACCAGCCACACTGGGACTGAGACACGGCCCAGACTCCTACGGGAGGCA	Bacteria	Proteobacteria	Betaproteobacteria	Betaproteobacteriales	Burkholderiaceae	Ramlibacter	Not assigned	0	0	44
562	GACGAACGCTGGCGGCGTGCTTAACACATGCAAGTCGAACGCTGAACCGGTTTCGGCCGGGGATGAGTGGCGAACGGGTGAGTAACACGTGGGTAATCTGCCCTGTACTTTGGGATAAGCCTGGGAAACTGGGTCTAATACCGGATACGACCACTGCAGGCATCTGTGGTGGTGGAAAGCTCCGGCGGTATGGGATGTGCCCGCGGCCTATCAGCTTGTTGGTGGGGTAATGGCCTACCAAGGCGACGACGGGTAGCCGGCCTGAGAGGGTGACCGGCCACACTGGGACTGAGACACGGCCCAGACTCCTACGGGAGGCA	Bacteria	Actinobacteria	Actinobacteria	Pseudonocardiales	Pseudonocardiaceae	Amycolatopsis	Not assigned	44	0	0
563	ATTGAACGCTGGCGGCATGCCTTACACATGCAAGTCGAACGGCAGCACGGGGGCAACCCTGGTGGCGAGTGGCGAACGGGTGAGTAACATATCGGAACGTGCCCTGGAGTGGGGGATAACTAGTCGAAAGATTAGCTAATACCGCATACGATCTACGGATGAAAGTGGGGGATCGCAAGACCTCATGCTCGTGGAGCGGCCGATATCTGATTAGCTAGTTGGTGGGGTAAAGGCCTACCAAGGCATCGATCAGTAGCTGGTCTGAGAGGACGACCAGCCACACTGGGACTGAGACACGGCCCAGACTCCTACGGGAGGCA	Bacteria	Proteobacteria	Betaproteobacteria	Betaproteobacteriales	Burkholderiaceae	Noviherbaspirillum	suwonense	11	0	32
564	AACGAACGCTGGCGGCGTGCCTAACACATGCAAGTCGGGGGAGAAAGTAGACTTCGGTCTGCGAGTAAACCGGCGCACGGGTGAGTACAACGTAGGTAACGTACCTTCGAGTCCGGGATAACCAGTCGAAAGATTGGCTAATACCGGATACGACCGTGGAGCTTCGGCTCTACGGTGAAAGATGGCCTCTGCTTGCAAGCTATCACTCGTTGAGCGGCCTGCGCACCATTAGCTAGTTGGTGAGGTAACGGCTCACCAAGGCTGAGATGGTTAGCTGGTCTGAGAGGATGGCCAGCCACACTGGGACTGAGACACGGCCC	Bacteria	Proteobacteria	Deltaproteobacteria	Desulfarculales	Desulfarculaceae	Not assigned	Not assigned	0	14	29
565	ATTGAACGCTGGCGGCATGCCTTACACATGCAAGTCGAACGGCAGCACGGGGGCAACCCTGGTGGCGAGTGGCGAACGGGTGAGTAAAGCATCGGAACGTACCCGGAAGTGGGGGATAACGTAGCGAAAGTTACGCTAATACCGCATATTCTGTGAGCAGGAAAGCAGGGGATCGCAAGACCTTGCGCTTTCGGAGCGGCCGATGTCGGATTAGCTAGTTGGTGAGGTAAAGGCTTACCAAGGCGACGATCCGTAGCTGGTCTTAGAGGATGATCAGCCACACTGGGACTGAGACACGGCCCAGACTCCTACGGGAGGCA	Bacteria	Proteobacteria	Betaproteobacteria	Betaproteobacteriales	Rhodocyclaceae	Not assigned	Not assigned	24	0	19
566	AATCAACGCTGGCGGCGTGCCTCAGACATGCAAGTCGAACGATTAAGACTTCCTTCGGGAAGTGCATAAAGTGGCGCACGGGTGAGTAACACGTAAGTAATCTACCCTCGAGTGGGGAATAACGTTCGGAAACGGACGCTAATACCGCATAACGCAGCGGCACCGCAAGGTGACAGTTGTTAAAGGAGTAATTCGCTTGAGGAGGAGCTTGCGGCAGATTAGCTTGTTGGTAAGGTAACGGCTTACCAAGGCTACGATCTGTATCCGGTCTAAGAGGACGGTCGGACACACTGACACTGAATAACGGGTCAGACTCCTAC	Bacteria	Acidobacteria	Blastocatellia_(Subgroup_4)	Blastocatellales	Blastocatellaceae	Not assigned	Not assigned	43	0	0
567	AACGAACGCTGGCGGCGTGCTTAACACATGCAAGTCGAACGTGATTGGAAGCTTGCTTCCATGAAAGTGGCGCACGGGTGAGTAACGCGTGGATAACCTGCCCTGGTATCTGGGATAACATCTCGAAAGGGGTGCTAATACCGGATAAGCCCACGGACTCTTCGGAGTTTGCGGGAAAAGGTGGCCTCTGTTTCAAGCTACCGTATCAGGATGGGTCCGCGTACCATTAGCTAGTTGGTAGGGTAATGGCCTACCAAGGCGACGATGGTTAGCTGGTCTGAGAGGATGATCAGCCACACTGGAACTGAGACACGGTCCAG	Bacteria	Proteobacteria	Deltaproteobacteria	Desulfuromonadales	Geobacteraceae	Geobacter	Not assigned	43	0	0
568	GACGAACGCTGGCGGCGTGCTTAACACATGCAAGTCGAGCGACGCTCCTCCTTCGGGAGGATGACGGAGCGGCGAACGGGTGAGTAACACGTGGGCAACCTGCCCCTAGCTCTGGGATAACCCCGAGAAATCGGGACTAATACCGGATATGAGGTCGGAGGGCATCCTCTGACCTGGAAAGTTTTTCGGCTAGGGATGGGCCCGCGGCCTATCAGCTTGTTGGTGGGGTAACGGCCCACCAAGGCGACGACGGGTAGCCGGCCTGAGAGGGCGACCGGCCACACTGGGACTGAGACACGGCCCAGACTCCTACGGGAGGC	Bacteria	Actinobacteria	Actinobacteria	Frankiales	Frankiaceae	Jatrophihabitans	Not assigned	43	0	0
569	GATTAACGCTGGCGGCGTGCATGAGACATGCAAGTCGAACGGGTGACCAAGGGCTTGCTCTTGGTCGCTAGTGGCGAACGGCTGAGTAACGCGTAGGTGACCTGCCCCGAAGTGGGGGATAACTGCCCGAAAGGGTGGCTAATACCGCATACGGTCGTTCGTTCGATCGATCGACCAAAGCAGTGATGCGCTTCGGGAGGGGCCTGCGTCCGATTAGCTCGTTGGTGGGGTAACGGCTCACCAAGGCGACGATCGGTAGGTGGTCTGAGAGGACGATCACCCAGACTGGGACTGAGACACGGCCCAGACTCCTACGGGAG	Bacteria	Chloroflexi	KD4-96	Not assigned	Not assigned	Not assigned	Not assigned	43	0	0
570	ATTGAACGCTGGCGGCGTGCCTAACACATGCAAGTCGAGCGGTAACAGGTGTAGCAATACATGCTGACGAGCGGCGGACGGGTGAGTAACGCTTGGGAATCTGCCTGTTAGTGGGGGACAACACGGGGAAACTCGTGCTAATACCGCATACGCACTACGGTGGAAAGCCGGGGACCGCAAGGCCTGGCGCTAACAGATGAGCCCAAGTCGGATTAGCTAGTTGGTAGGGTAACGGCCTACCAAGGCGACGATCCGTAACTGGTCTGAGAGGACGACCAGTCACACCGGAACTGAGACACGGTCCGGACTCCTACGGGAGG	Bacteria	Proteobacteria	Betaproteobacteria	Steroidobacterales	Steroidobacteraceae	Steroidobacter	Not assigned	43	0	0
571	GATAAACGCTGGCGGCGTGCTTCAGGCATGCAAGTCGAACGGACCTTCGGGTCAGTGGCGGACGGGTGAGTAACACGTAAGTAACCTGCCCAGAAGTGGGGAATAACTAGCCGAAAGGCTGGCTAATACCGCATGTGATGGCTCTTCCCTGGAGGAGTCATTAAAGGATTTATTCGCTTCTGGAGGGGCTTGCGGTCGATTAGCTAGTTGGTGGGGTAATGGCCTACCAAGGCTGCGATCGATAGCTGGTCTGAGAGGACGGTCAGCCACACGGGGACTGAGATACGGCCCCGACTCCTACGGGAGGCAGCAGCTAGGAA	Bacteria	Chloroflexi	Dehalococcoidia	S085	Not assigned	Not assigned	Not assigned	16	27	0
572	AATCAACGCTGGCGGCGTGCCTAACACATGCAAGTCGAACGCGAAAGGGGCTTCGGCCCTGAGTAGAGTGGCGAACGGGTGAGTAACACGTGGGTGATCTACCTTCGAGTGGGGGATAACGTTCCGAAAGGAGCGCTAATACCGCATGACGTTCCGGGTTTGAAGACCTGGAAACCAAAGCCGGGGACCGCAAGGCCTGGCGCTTGGAGAGGAGCCCGCGTCCGATTAGCTAGTTGGCGGGGTAACGGCCCACCAAGGCGACGATCGGTAGCCGGCCTGAGAGGGCGGACGGCCACACTGGAACTGAGACACGGTCCAGA	Bacteria	Acidobacteria	Subgroup_6	Not assigned	Not assigned	Not assigned	Not assigned	0	43	0
573	AACGAACGCTGGCGGCGTGCCTAACACATGCAAGTCGAACGGGATTAAGGGGCTTGCTCCTTAATTTAGTGGCGCACGGGTGAGTAACGCGTGGATAACCTACCCTGGTATCCGGGATAACATCTCGAAAGGGGTGCTAATACGGGATAAGCCCACGGGGTCTTCGGACCCTGCGGGAAAAGGTGGCCTCTATATATAAGCTACTGTATCAGGATGGGTCCGCGTACCATTAGCTAGTTGGTGGGGTAAAGGCCTACCAAGGCGACGATGGTTAGCTGGTCTGAGAGGATGATCAGCCACACTGGAACTGAGACACGGTC	Bacteria	Proteobacteria	Deltaproteobacteria	Desulfuromonadales	Geobacteraceae	Geobacter	Not assigned	0	43	0
574	AACGAACGCTGGCGGCAGGCCTAACACATGCAAGTCGAACGCTGCAGCAATGCAGAGTGGCAGACGGGTGAGTAACGCGTGGGAACCTTCCCAGTGGTACGGAATAGCTCAGGGAAACTTGAGGTAATACCGTATAAGCCCCTAGGGGGAAAGATTTATCGCCATTGGATGGGCCCGCGTCGGATTAGCTAGTTGGTGAGGTAATGGCTCACCAAGGCGACGATCCGTAGCTGGTTTGAGAGAATGACCAGCCACACTGGGACTGAGACACGGCCCAGACTCCTACGGGAGGCAGCAGTGGGGAATATTGGACAATGGGC	Bacteria	Proteobacteria	Alphaproteobacteria	Rhizobiales	Hyphomicrobiaceae	Hyphomicrobium	Not assigned	0	43	0
575	AGCGAACGCTGGCGGCAGGCTTAACACATGCAAGTCGAGCGGGTGTAGCAATACATCAGCGGCAGACGGGTGAGTAACGCGTGGGAACGTACCTTTTGGTTCGGAACAACCCAGGGAAACTTGGGCTAATACCGGATAAGCCCTTACGGGGAAAGATTTATCGCCGAAAGATCGGCCCGCGTCTGATTAGCTAGTTGGTGAGGTAATGGCTCACCAAGGCGACGATCAGTAGCTGGTCTGAGAGGATGATCAGCCACATTGGGACTGAGACACGGCCCAAACTCCTACGGGAGGCAGCAGTGGGGAATATTGGACAATGG	Bacteria	Proteobacteria	Alphaproteobacteria	Rhizobiales	Xanthobacteraceae	Bradyrhizobium	Not assigned	0	0	43
576	AACGAACGCTGGCGGCATGCCTAACACATGCAAGTCGAACGGGATCCGGACTTCGGTTCGGTGAGAGTGGCGGACGGGTGAGTAACGCGTGGGAACCTGCCCAGTGGTGGGGGATAACTGCGGGAAACTGCAGCTAATACCGCATGAGCCCGAGAGGGGAAAGATTTATCGCCATTGGAGGGGCCCGCGTTCGATTAGGTAGTTGGTGAGGTAACGGCTCACCAAGCCGACGATCGATAGCTGGTCTGAGAGGATGATCAGCCACACTGGGACTGAGATACGGCCCAGACTCCTACGGGAGGCAGCAGTGGGGAATATTG	Bacteria	Proteobacteria	Alphaproteobacteria	Dongiales	Dongiaceae	Dongia	Not assigned	43	0	0
577	ATTGAACGCTGGCGGAATGCTTTACACATGCAAGTCGAACGGCAGCACGGGGGCAACCCTGGTGGCGAGTGGCGAACGGGTGAGTAATACATCGGAACGTGCCCAGTCGTGGGGGATAACGTAGCGAAAGCTACGCTAATACCGCATACGAACTGAGGTTGAAAGCGGGGGACCGTAAGGCCTCGCGCGATTGGAGCGGCCGATGGCAGATTAGGTAGTTGGTGGGGTAAAGGCCTACCAAGCCGACGATCTGTAGCTGGTCTGAGAGGACGACCAGCCACACTGGGACTGAGACACGGCCCAGACTCCTACGGGAGGCA	Bacteria	Proteobacteria	Betaproteobacteria	Betaproteobacteriales	Burkholderiaceae	Ramlibacter	Not assigned	25	18	0
578	AACGAACGCTGGCGGCGTGCCTAACACATGCAAGTCGAGGGAGAAAAGGGGCTTCGGCTCCTAAGTAAACCGGCGCACGGGTGAGTAACACGTAGGTAACGTACCTTGGAGTCCGGGATAACCAGTCGAAAGATTGGCTAATACCGGATACGACTGCAGCAGCTCCGGCTGCAGCAGTGAAAGATGGCCTCTGTTTACAAGCTATCACTCCTTGATCGGCCTGCGCACCATTAGCTAGTTGGTGAGGTAATGGCTCACCAAGGCTGAGATGGTTAGCTGGTCTGAGAGGATGGCCAGCCACACTGGGACTGAGACACGGC	Bacteria	Proteobacteria	Deltaproteobacteria	Desulfarculales	Desulfarculaceae	Not assigned	Not assigned	0	42	0
579	AACGAACGTTGGCGGCGTGGATTAGGCATGCAAGTCGAACGAAGACGCTTGGGTAGCAATATTCGAGCGGACTGAGTGGCGAAAGGGGCAGTAATGCGTGGGCAACCTACCTCGGGGATGGGCATAGCCGTTCTAACGGACGGGTAATTCCCAGCGATTTGGCGGGGCGGCATCGTCTTGCCAAGAAATGGATTCCGCCTCGAGAGGGGCTCACGTCGTATTAGCTTGTTGGCGGGGTAACGGCCCACCAAGGCAAAGATGCGTAGCGGGTGTGAGAGCACGACCCGCGCCACTGGCACTGAGACACTGGCCAGACACCT	Bacteria	Planctomycetes	Planctomycetacia	Gemmatales	Gemmataceae	Not assigned	Not assigned	0	21	21
580	AACGAACGCTGGCGGCAGGCTTAACACATGCAAGTCGAACGCTCGTAGCAATACGGGAGTGGCAGACGGGTGAGTAACGCGTGGGAACATACCCTCCGGTTCGGAATAGCTCAGGGAAACTTGGATTAATACCGGATACGGCCGAGAGGCGAAAGATTTATCGCCGGAGGATTGGCCCGCGTTCGATTAGCTTGTTGGTGAGGTAATGGCTCACCAAGGCGATGATCGATAGCTGGTCTGAGAGGATGATCAGCCACATTGGGACTGAGACACGGCCCAAACTCCTACGGGAGGCAGCAGTGGGGAATATTGGACAATGG	Bacteria	Proteobacteria	Alphaproteobacteria	Rhizobiales	Beijerinckiaceae	Roseiarcus	Not assigned	0	11	31
581	AACGAACGCTGGCGGCGTGCCTAACACATGCAAGTCGAACGAGAAGTACGTAGCAATACGTATTGTAAAGTGGCGCACGGGTGAGTAACACGTGGGTAATCTGCCCTTGAGTTTGGGATAACTCCGCGAAAGCGGGGCTAATACCGAATAAGACCACGGGGACCAAAGTCCCTGAGGTAAAAGGTGGCCTCTATTTATAAGCTACCACTTGAGGATGAGCCCGCGGCCCATTAGCTAGTTGGCAGGGTAATGGCCTACCAAGGCGATGATGGGTAGCTGGTCTGAGAGGACGATCAGCCACACTGGAACTGAGACACGGT	Bacteria	Nitrospirae	4-29-1	Not assigned	Not assigned	Not assigned	Not assigned	0	42	0
582	AACGAACGCTGGCGGCGTGCCTGAGACATGCAAGTCGTGGGAGAAAATCGTAGCAATACGGTAAGTAAACCGGCGCACGGGTGAGTAACACGTGGACAATCTGCCTTGGAGTCTGGGATAACTCGTCGAAAGACGGGCTAATACCGGATAAGACCACGGGAAGTTCGCTTCCTGAGGTAAAAGATGGCCTCTGCTCCTGCAAGCTATCACTTCAAGAGGAGTCCGCGCCCTATCAGCTAGTTGGCGAGGTAACGGCTCACCAAGGCTAAGACGGGTAGCTGGTCTGAGAGGATGGTCAGCCACACTGGGACTGAGACACG	Bacteria	Proteobacteria	Deltaproteobacteria	RCP2-54	Not assigned	Not assigned	Not assigned	0	0	42
583	GACGAACGCTGGCGGCGTGCATAAAACATGCAAGTCGAACGGGCCCAAGGCCGCAAGGCCGCGGGCTAGTGGCGAACGGCTGAGTAACACGTAGGTGACCTGCCCCGAAGTGGGGGACAACTCTCCGAAAGGAGAGCTAATACCGCATGTGACCACTCATTCATTTGAGTGTTCAAAGCAGCAATGCGCTTTGGGAGGGGCCTGCGGCGGATCAGCTAGTTGGTGGGGTAACGGCTCACCAAGGCAACGATCCGTAGCTGGTCTGAGAGGATGGCCAGCCAGACTGGGACTGAGACACGGCCCAGACTCCTACGGGAGGC	Bacteria	Chloroflexi	P2-11E	Not assigned	Not assigned	Not assigned	Not assigned	0	0	42
584	GACGAACGCTGGCGGCGCGCCTCATACATGCAAGTCGAGCGAGAACCAGGGCTTGCCCTGGGGAGAGCGGCGAACGGGTGCGTATCACGTGAGCAACCTGCCTCGGAGACCGGGATAACTCGAGGAAACTCGGGCTAATACCGGATGTCCTCGGTGGACCGCATGGTCCGGCGAGGAAATGGATTCCGCTCCGAGATGGGCTCGCGGCCTATCAGCTTGTTGGTGGGGTAACGGCCTACCAAGGCGACGACGGGTAGCTGGTCTGAGAGGACGATCAGCCACACTGGGACTGAGACACGGCCCAGACTCCTACGGGAGGC	Bacteria	Actinobacteria	Acidimicrobiia	IMCC26256	Not assigned	Not assigned	Not assigned	0	17	25
585	ATTGAACGCTGGCGGCAGGCCTAACACATGCAAGTCGAGCGGCAGCACGGGTACTTGTACCTGGTGGCGAGCGGCGGACGGGTGAGTAATACCTAGGAATCTGCCTGGTAGTGGGGGATAACGTCCGGAAACGGACGCTAATACCGCATACGTCCTACGGGAGAAAGCAGGGGACCTTCGGGCCTTGCGCTATCAGATGAGCCTAGGTCGGATTAGCTAGTTGGTGAGGTAATGGCTCACCAAGGCTACGATCCGTAACTGGTCTGAGAGGATGATCAGTCACACTGGAACTGAGACACGGTCCAGACTCCTACGGGAGG	Bacteria	Proteobacteria	Betaproteobacteria	Pseudomonadales	Pseudomonadaceae	Pseudomonas	Not assigned	21	0	21
586	GACAAACGCTGGCGGCGTGCATAAAACATGCAAGTCGGACGAGCCAATCCCCGCAAGGGGAAAGGCTAGTGGCGAACGGCTGAGTAACACGTAGGTGACCTGCCCTGAAGTGGGGGATAACGACTCGAAAGAGTCGCTAATACCGCATGTGACCACCGATCCGTTTTCGGTGCTCAAAGTCGTAAGACGCTTTAGGAGGGGCCTGCGGCGGATTAGCTAGTTGGTGAGGTAATGGCCCACCAAGGCTTCGATCCGTAGCTGGTCTGAGAGGATGGCCAGCCAGACTGGGACTGAGACACGGCCCAGACTCCTACGGGAGG	Bacteria	Chloroflexi	P2-11E	Not assigned	Not assigned	Not assigned	Not assigned	19	0	23
587	ATTGAACGCTGGCGGCATGCTTTACACATGCAAGTCGAACGGGGTGAGGAGCAATCCTCATTCAGTGGCGAACGGGTGAGTAATGCATCGGAACGTGTCCCGTAGTGGGGGATAACGCCGCGAAAGCGGCGCTAATACCGCATACGCTCTGTGGAGGAAAGCAGGGGACCCGCGAGGGCCTTGTGCTAGGGGGGCGGCCGATGTCCGATTAGGTTGTTGGTGGGGTAATGGCCTACCAAGCCTGCGATCGGTAGCTGGTCTGAGAGGATGATCAGCCACACTGGGACTGAGACACGGCCCAGACTCCTACGGGAGGCAGC	Bacteria	Proteobacteria	Betaproteobacteria	Betaproteobacteriales	SC-I-84	Not assigned	Not assigned	42	0	0
588	ATTGAACGCTGGCGGCATGCTTTACACATGCAAGTCGAACGGGCTGCGGGGCAACTTGCAGTCAGTGGCGAACGGGTGAGTAATGCATCGGAACGTGTCCGGGAGTGGGGGATAACGCCGCGAAAGCGGCGCTAATACCGCATATGCTCTTTGGAGGAAAGCGGGGGCTCGCAAGACCTCGCGCTCGCGGAGCGGCCGATGTCCGATTAGCTAGTTGGTGGGGTAATGGCCCACCAAGGCGACGATCGGTAGCTGGTCTGAGAGGATGATCAGCCACACTGGGACTGAGACACGGCCCAGACTCCTACGGGAGGCAGCAG	Bacteria	Proteobacteria	Betaproteobacteria	Betaproteobacteriales	SC-I-84	Not assigned	Not assigned	38	0	4
589	AATCAACGCTGGCGGCGTGCCTAACACATGCAAGTCGAACGAGAAAGCGGGAGCAATCCCGTGAGTAAAGTGGCGACCGGGTGAGTAACACGTGACTAACCTACCCTCAAGTGGGGAATAACCTCGGGAAACCGGGGCTAATTCCGCATAATATCGCGAGCTGAAATGCTGGCGATCAAAGGAGCAATTCGCTGGAGGAGGGGGTCGCGGCTGATTAGCTAGTTGGCAGGGTAACGGCCTACCAAGGCGATGATCAGTAGCCGGCCTGAGAGGGCGCACGGCCACACTGGAACTGAAACACGGTCCAGACTCCTACGGGA	Bacteria	Acidobacteria	Acidobacteriia	Acidobacteriales	Not assigned	Not assigned	Not assigned	0	42	0
590	GATCAACGCTGGCGGCGTGCATGAGACATGCAAGTCGAACGAATGACCAGGGCTTGCTCTGGTCGTTAGTGGCGGACGGCTGAGTAACGCGTAGGTGACCTGCCCCGTAGTGGGGAATAACTGCCCGAAAGGGTGGCTAATACCGCATGTTTCGGTGCGTTCAGTCGCACCGGCAAAGCCGTAAGGCGCTTCGGGAGGGGCCTGCGTTCGATTAGCTCGTTGGTGGGGTAACGGCTCACCAAGGCGACGATCGATAGGTGGTCTGAGAGGACGATCACCCAGACTGGGACTGAGACACGGCCCAGACTCCTACGGGAGGC	Bacteria	Chloroflexi	KD4-96	Not assigned	Not assigned	Not assigned	Not assigned	5	37	0
591	GACGAACGCTGGCGGCGTGCCTAATGCATGCAAGTCGCACGCGCCACCTTCGGGTGGTGAGTGGCGCACGGCTGAGGATCACGTGGGAACATGCCTCCTTGTGGGGGACAACAGCGCGAAAGCGATGCTAATCCCGCATACGCTCGGTAACGAGGAAAGCTTTCACAAGCGCAGGGAGAGTGGCCCGCGGCCCATCAGGTCGTTGGTGGGGTAATGGCCTACCAAGCCGATGACGGGTAGCTGGTCTGTGAGGACAGACAGCCAGACTGGGACTGAGACACGGCCCAGACTCCTACGGGAGGCAGCAGCAAGGAATTTTC	Bacteria	Chloroflexi	Chloroflexia	Chloroflexales	Roseiflexaceae	Not assigned	Not assigned	0	42	0
592	AATCAACGCTGGCGGCGTGCCTAACACATGCAAGTCGAACGAGAAAGTGGAGCAATCCATGAGTAAAGTGGCGACCGGGTGAGTAACACGTGACCAATCTACCCTTGAGTGGGGGATAACCTCGGGAAACCGGGGCTAATACCGCATAACATCTTCGGGACGGAAGTGCTGAAGATCAAAGGAGCAATTCGCTTAAGGAGGAGGTCGCGGCTGATTAGCTAGTTGGCGGGGTAATGGCCCACCAAGGCAAAGATCGGTAGCCGGCCTGAGAGGGCGCACGGCCACACTGGAACTGAAACACGGTCCAGACTCCTACGGGA	Bacteria	Acidobacteria	Acidobacteriia	Acidobacteriales	Not assigned	Not assigned	Not assigned	0	0	42
593	GACAAACGCTGGCGGCGTGCCTAAGACATGCAAGTCGGACGGGGGCCTACGGGCTCGAGTGGCGGACGGGTGAGGAACGCGTGACTGACCTACCCTTGAGTGGGGGATAACAGCCAGAAATGGGTGCTAAGACCGCATACGACGGTGGAGACATCGGGAAAGCCGAAAGGTGCTCGAGGAGGGGGTTGCGTCGGATTAGCTAGTTGGTGGGGTAAAGGCCTACCAAGGCGATGATCCGTAGCTGGTCTGAGAGGACGGCCAGCCACACTGGGACTGAGACACGGCCCAGACTCCTACGGGAGGCAGCAGTTAGGGAATTT	Bacteria	Chloroflexi	Chloroflexia	Elev-1554	Not assigned	Not assigned	Not assigned	0	0	42
594	AACGAACGCTGGCGGCGTGCCTAACACATGCAAGTCGAGCGAGAAAGCCCGCAAGGGTGAGTAAAGCGGCGCACGGGTGCGTAACACGTGGGTAATCTGCCCTGGAATCTGGGATAACTCTCCGAAAGGGGTGCTAATACCGGATAAGACCACGGGAGCTTCGGCTCCCGAGGGAAAAGGTGGCCTCTGTACACAAGCTATCGTTCCAGGATGAGCCCGCGGCCCATCAGCTCGTTGGCGGGGTAACGGCCCACCAAGGCTATGACGGGTAGCTGGTCTGAGAGGACGATCAGCCACACTGGAACTGAGACACGGTCCAG	Bacteria	Proteobacteria	Deltaproteobacteria	Myxococcales	Archangiaceae	Anaeromyxobacter	Not assigned	0	3	39
595	AGCGAACGTTAGCGGCGGGCCTAACACATGCAAGTCGCACGAGAAAAGGGCTTCGGCCCCGAGTAAAGTGGCGGACGGGTGAGTAACACGTGGGTAATCTGCCCTTCGGTGGGGGATAACAGTCCGAAAGGATTGCTAATACCGCATTCGTCGGCGAGGGCTTCGGACCTTGCCGGGAAAGCCGACCTCTTCATGAAAGTTGGCGCCGGAGGATGAGCCCGCGGCCCATCAGCTAGTTGGTGAGGTAATGGCTCACCAAGGCTTAGACGGGTAGCTGGTCTGAGAGGATGATCAGCCACACTGGGACTGAGACACGGCCC	Bacteria	Proteobacteria	Deltaproteobacteria	Myxococcales	Haliangiaceae	Haliangium	Not assigned	42	0	0
596	AACGAACGCTGGCGGCGTGCCTAACACATGCAAGTCGAGGGAGAAAGCCCGCAAGGGTGAGTAAACCGGCGAACGGGTGCGTAACACGTGGATAATCTACCTTCCTGACCGGAACAACTGGCCGAAAGGCTTGCTAATACCGGATAAGCCCACGGCGGCTTTGGCTGTTGAGGGAAAAGGTGGCCTCTGCATGCAAGCTATCGCAGGGAGATGAGTCCGCGGCCCATCAGCTCGTTGGCGGGGTAAAAGCCCACCAAGGCAACGACGGGTAGCTGGTCTGAGAGGATGATCAGCCACACTGGAACTGAGACACGGTCCAG	Bacteria	Proteobacteria	Deltaproteobacteria	Myxococcales	Archangiaceae	Anaeromyxobacter	Not assigned	0	42	0
597	GACGAACGCTGGCGGCGTGCTTAACACATGCAAGTCGAGCGGAAAGGCCACTTCGGTGGTACTCGAGCGGCGAACGGGTGAGTAACACGTGAGTAATCTGCCCTTGGCTTTGGGATAGCCACCGGAAACGGTGATTAATACCGGATACGACCACTTCTCGCATGGGATGGTGGTGGAAAGTTTTTCGGCCAGGGATGTGCTCGCGGCCTATCAGCTTGATGGTGAGGTAATGGCTCACCATGGCTTCGACGGGTAGCCGGCCTGAGAGGGTGACCGGTCACACTGGGACTGAGACACGGCCCAGACTCCTACGGGAGGCA	Bacteria	Actinobacteria	Actinobacteria	Propionibacteriales	Nocardioidaceae	Nocardioides	Not assigned	17	25	0
598	AATCAACGCTGGCGGCGTGCCTAACACATGCAAGTCGAACGAGAAAGTGGAGCAATCCATGAGTAAAGTGGCGCACGGGTGAGTAACACGTGACTAACCTACCCTCGAGTGGGGAATAACTTCGGGAAACCGAGGCTAATACCGCATAATACCCACGGGTCAAAAGAGCAATCTGCTTGAGGAGGGGGTCGCGGCCGATTAGTTAGTTGGCGGGGTAATGGCCCACCAAGACGATGATCGGTATCCGGCCTGAGAGGGCGCACGGACACACTGGAACTGAAACACGGTCCAGACTCCTACGGGAGGCAGCAGTGGGGAAT	Bacteria	Acidobacteria	Acidobacteriia	Acidobacteriales	Acidobacteriaceae_(Subgroup_1)	Not assigned	Not assigned	0	0	42
599	GATAAACGCTGGCGGCGTGCCTAACACATGCAAGTCGAACGTCCTCGCACTCTTCGGAGCGCGAGGGAGTGGCGGACGGGTGAGTAACACATGGGTGACCTACCCCCCAGTGAGGAATACCGGCGAGAAATCGCCGACAAGACCGCATAGGCTTGCTTGGGGTGACCCGAGCAAGCAAAGTCGCAAGACGCTGAGGGATGGGCCTGTGGCCGATTAGCTGGTTGGTGAGGTAACAGCTCACCAAGGCGACGATCGGTAGCTGGTCTGAGAGGACGATCAGCCACACTGGGATTGAGAACGGCCCAGACTCCTACGGGGGG	Bacteria	Chloroflexi	Ktedonobacteria	Ktedonobacterales	Ktedonobacteraceae	HSB_OF53-F07	Not assigned	0	0	42
600	AACGAACGCTGGCGGCATGCCTAACACATGCAAGTCGAACGAAGCCTTCGGGCTTAGTGGCGCACGGGTGCGTAACGCGTGGGAATCTACCCTCTGGTACGGAATAACTCAGGGAAACTTGAGCTAATACCGTATAATGACTTCGGTCCAAAGATTTATCGCCTGAGGATGAGCCCGCGTAGGATTAGCTTGTTGGTGAGGTAAAAGCTCACCAAGGCGACGATCCTTAGCTGGTCTGAGAGGATGATCAGCCACACTGGGACTGAGACACGGCCCAGACTCCTACGGGAGGCAGCAGTGGGGAATATTGGACAATGGGC	Bacteria	Proteobacteria	Alphaproteobacteria	Sphingomonadales	Sphingomonadaceae	Sphingomonas	Not assigned	42	0	0
601	AACGAACGCTGGCGGCGTGCCTAACACATGCAAGTCGAACGGGATTAAGGGGCTTGCTCCTTAATCTAGTGGCGCACGGGTGAGTAACGCGTGGATAATCTGCCTGACGATCTGGGATAACACCTCGAAAGGGGTGCTAATACCGGGTAAGCCCACGAGCTCTTCGGAGCTTGCGGGAAAAGGGGGGGACCTTCGGGCCTTCTGTCGTCGGATGAGTCCGCGTACCATTAGCTAGTTGGTGGGGTAATGGCCTACCAAGGCGACGATGGTTAGCTGGTCTGAGAGGATGATCAGCCACACTGGAACTGAGACACGGTCCA	Bacteria	Proteobacteria	Deltaproteobacteria	Desulfuromonadales	Geobacteraceae	Geobacter	Not assigned	0	41	0
602	ATTGAACGCTGGCGGCATGCCTTACACATGCAAGTCGAGCGGCAGCGCGGGGGCAACCCTGGCGGCGAGCGGCGGACGGGTGAGTAATACATCGGAACGTGTCCTATCGTGGGGGATAACCAGTCGAAAGACTGGCTAATACCGCATGAGATCGAAAGATGAAAGCGGGGGACCGCAAGGCCTCGCGCGATTGGAGCGGCCGATGTCGGATTAGCTAGTTGGCGGGGTAAGAGCCCACCAAGGCGACGATCCGTAGCTGGTTTGAGAGAACGACCAGCCACACTGGGACTGAGACACGGCCCAGACTCCTACGGGAGGCA	Bacteria	Proteobacteria	Betaproteobacteria	Betaproteobacteriales	Nitrosomonadaceae	MND1	Not assigned	0	41	0
603	AACGAACGTTGATGGCGTGCCTCATACATGCAAGTCGAGCGCGTAGCAATACGAGCGGCGCACGGGTGAGTAACACGTAAAGAATCTGCCCTGAAGTGGGGAATAACTATCCCAACGGATAGCTAATACCGCATAAAGACGGGAGCGGCATCGCTCCTACTCGAAAGGCTTCGGCCGCTTCAGGATGACTTTGCGTCCCATTAGCTAGTTGGCGGTGTAACGGACCACCAAGGCTACGATGGGTATCCGGCCTGAGAGGGTGTACGGACACATTGGGACTGAGATACGGCCCAGACTCCTACGGGAGGCAGCAGTAGGGA	Bacteria	Fibrobacteres	Fibrobacteria	Fibrobacterales	Fibrobacteraceae	possible_genus_04	Not assigned	0	0	41
604	ATTGAACGCTGGCGGCGTGCTTAACACATGCAAGTCGAGCGGTAACAGGCGTAGCAATACGTGCTGACGAGCGGCGAACGGGTGAGTAATGCTTCGGAATCTTCCTCGTAGTGGGGAATAACCTGGGGAAACTCAGGCTAATACCGCATACGAACTACGGTTGAAAGCAGGGGATCGCAAGACCTTGCGCTATGAGATGAGCCGAAGTCGGATTAGCTAGTTGGTGAGGTAACGGCTCACCAAGGCGACGATCCGTAGCTGGTCTGAGAGGACGACCAGCCACACTGGGACTGAGACACGGCCCAGACTCCTACGGGAGG	Bacteria	Proteobacteria	Betaproteobacteria	R7C24	Not assigned	Not assigned	Not assigned	21	15	5
605	AATCAACGCTGGCGGCGTGCCTAACACATGCAAGTCGAACGCGAAAGTCCCGCAAGGGATAAGTAGAGTGGCAAACGGGTGAGTAACACGTGGGTGACCTGCCTTCGAGCGGGGGATAACGTCCCGAAAGGGACGCTAATACCGCATGACATCCTGCCTTTGAAGAGGTGGAGATCAAAGCTGGGGATCGCAAGACCTAGCACTCGAAGAGGGGCCCGCGCCTGATTAGCTAGTTGGTGGGGTAACGGCTCACCAAGGCGACGATCAGTAGCCGGCCTGAGAGGGCGGACGGCCACACTGGGACTGAGACACGGCCCAGA	Bacteria	Acidobacteria	Subgroup_6	Not assigned	Not assigned	Not assigned	Not assigned	0	23	18
606	AACGAACGCTGGCGGCAGGCCTAACACATGCAAGTCGAACGATAAGCCACCTTCGGGTGGTGGACAGTGGCAGACGGGTGAGTAACGCGTGGGAACGTGCCTTTCGGTTCGGGATAACCCAGGGAAACTTGGGCTAATACCGGATACGCCCTTCGGGGGAAAGATTCATTGCCGAAAGATCGGCCCGCGTCGGATTAGCTAGTTGGTGGGGTAATGGCCTACCAAGGCGACGATCCGTAGCTGGTCTGAGAGGATGACCAGCCACACTGGGACTGAGACACGGCCCAGACTCCTACGGGAGGCAGCAGTGGGGAATATTG	Bacteria	Proteobacteria	Alphaproteobacteria	Rhizobiales	Methyloligellaceae	Not assigned	Not assigned	41	0	0
607	ATTGAACGCTGGCGGCATGCCTAACACATGCAAGTCGAACGGCAGCACAGCAGTAGCAATACTGTGGGTGGCGAGTGGCGGACGGGTGAGTAATGCATCGGGACCTACCCAGACGTGGGGGATAACCTCGGGAAACCGGGACTAATACCGCATACGTCCTACGGGAGAAAGCGGGGGACCTTCGGGCCTCGCGCGGCTGGACGGACCGATGTGCGATTAGCTAGTTGGTAGGGTAATGGCCTACCAAGGCGACGATCGCTAGCTGGTCTGAGAGGATGATCAGCCACACTGGGACTGAGACACGGCCCAGACTCCTACGG	Bacteria	Proteobacteria	Betaproteobacteria	Xanthomonadales	Rhodanobacteraceae	Rhodanobacter	Not assigned	41	0	0
608	AACGAACGCTGGCGGCATGCCTAACACATGCAAGTCGAACGGGATCCAGGCTTCGGCCTGGTGAGAGTGGCGGACGGGTGAGTAACGCGTGGGAACCTGCCCAATGGTCTGGGATAACCGCGGGAAACTGCGGCTAATACCGGATAAGCCCGAGAGGGGAAAGATTTATCGCCGATGGAGGGGCCCGCGTCAGATTAGGTAGTTGGTGGGGTAATGGCCTACCAAGCCTACGATCTGTAGCTGGTCTGAGAGGATGATCAGCCACACTGGGACTGAGATACGGCCCAGACTCCTACGGGAGGCAGCAGTGGGGAATATTG	Bacteria	Proteobacteria	Alphaproteobacteria	Dongiales	Dongiaceae	Dongia	Not assigned	22	19	0
609	AATCAACGCTGGCGGCGTGCCTAACACATGCAAGTCGAACGCGAAAGCCCGCAAGGGTAAGTAGAGTGGCGCACGGGTGAGTAACACGTGGACAACCTGCCTTCGAGTGGGGAATAACCTTCCGAAAGGAGGGCTAATACCGCATAACACCTCGGGACACAAGTCTTGGGGTTGAAAAGAGCAATTTGCTCGAAGAGGGGTCCGCGCCTGATTAGCTAGTTGGTGAGGTAACGGCTCACCAAGGCTTCGATCAGTAGCCGTCCTGAGAGGGAGCACGGCCACACTGGAACTGAGACACGGTCCAGACTCCTACGGGAGGC	Bacteria	Acidobacteria	Subgroup_11	Not assigned	Not assigned	Not assigned	Not assigned	0	41	0
610	GACGAACGCTGGCGGCGTGCCTAACACATGCAAGTCGAGCGGAGATAGAATGATGATTTATCGGATTTCTATCTTAGCGGCGGACGGGTGAGTAACGCGTGAGAAACCTGCCTTATACAGGGGGATAACACACCGAAAGGTGTGCTAATACCGCATAATGTTATTGAATCGCATGGTTCGATAACCAAAGGAGCAATCCGGTATAAGATGGTCTCGCGTCTGATTAGCTAGTTGGTGAGGTAATGGCTCACCAAGGCGACGATCAGTAGCCGACCTGAGAGGGTGATCGGCCACATTGGGACTGAGACACGGCCCAGACT	Bacteria	Firmicutes	Clostridia	Clostridiales	Not assigned	Not assigned	Not assigned	0	0	41
611	AGCGAACGCTGGCGGCGTGCTTAACACATGCAAGTCGAACGGGTGTAGCAATACATCCGTGGCGAACGGGTGCGTAACACGTGGATAACCTTCCTTCAGGTGGGGAATAACCCCGTGAAAACGGGGCTAATACCGCATAACGAGCCGGGGGCGCATGTCCCTGTCTCCAAAGCCGCAAGGCGCCAGAAGAGGGATCCGCGGCCGATTAGCTTGTTGGCGAGGTAACGGCTCACCAAGGCAAAGATCGGTAGCCGGATTGAGAGGTTGGCCGGCCACACTGGAACTGAGACACGGTCCAGACTCCTACGGGAGGCAGCAGT	Bacteria	Acidobacteria	Acidobacteriia	Subgroup_2	Not assigned	Not assigned	Not assigned	0	0	41
612	AGCGAACGCTGGCGGCAGGCCTAACACATGCAAGTCGAGCGCCCGTAGCAATACGGGAGCGGCAGACGGGTGAGTAACACGTGGGAACGTACCCTTCGGTTCGGAATAACCCAGGGAAACTTGGATTAATACCGGATACGTCCGTAAGGAGAAAGATTTATCACCGAAGGATCGGCCCGCGTCCGATTAGCTTGTTGGTGGGGTAATGGCCCACCAAGGCTACGATCGGTAGCTGGTCTGAGAGGATGATCAGCCACACTGGGACTGAGACACGGCCCAGACTCCTACGGGAGGCAGCAGTGGGGAATATTGGACAATGG	Bacteria	Proteobacteria	Alphaproteobacteria	Rhizobiales	Xanthobacteraceae	Not assigned	Not assigned	41	0	0
613	GACGAACGCTGGCGGCGTGCTTAATACATGCAAGTCGAACGGAGCCTAGCAGGTAGTTTACTACCAGCGAACGCTTAGTGGCGGACGGGTGAGTAACGCGTGGGCAATCTGCCCCTAAGTCCGGGATAACAGAGCGAAAGTTCTGCTAAGACCGGATACTCTTCCTTAGTCGCATGATTGAGGAAGGAAAGGTAACGCTTAGGGATGAGCCCGCGTCCCATTAGCTAGTTGGTGAGGTAACGGCTCACCAAGGCGACGATGGGTAGCCGGCCTGAGAGGGTGGACGGCCACACTGGGACTGAGACACGGCCCAGACTCCT	Bacteria	Firmicutes	Clostridia	Clostridiales	Heliobacteriaceae	Hydrogenispora	Not assigned	41	0	0
614	GACGAACGCTGGCGGCGTGCTTAACACATGCAAGTCGAACGAGATCCAGCCGAGCCTTCGGGCAGAGCGAAGATCTAGTGGCGAACGGGTGCGTAACACGTGAGAAACCTGCCCCGGACTTGGGAATAACAGTCGGAAACGGCTGCTAATACCGAATATCTTCGTAGCGTCGCATGGCGCATCGAAGAAAGCTTTTGCGGTCTGGGAGGGTCTCGCGGCCTATCAGCTAGTTGGTGAGGTAACGGCTCACCAAGGCATCGACGGGTAGCTGGTCTGAGAGGATGATCAGCCACACTGGGACTGAGACACGGCCCAGACTC	Bacteria	Actinobacteria	Acidimicrobiia	Microtrichales	Ilumatobacteraceae	Ilumatobacter	Not assigned	0	41	0
615	ATTGAACGCTGGCGGCATGCCTTACACATGCAAGTCGAACGGCAGCACGGGGGCAACCCTGGTGGCGAGTGGCGAACGGGTGAGTAATATATCGGAACGTGCCCTAGAGTGGGGGATAACGTAGCGAAAGTTACGCTAATACCGCATACGATCTAAGGATGAAAGCGGGGGATCGCAAGACCTCGCGCTCGTGGAGCGGCCGATATCTGATTAGCTAGTTGGTAGGGTAAAAGCCTACCAAGGCGACGATCAGTAGCTGGTCTGAGAGGACGACCAGCCACACTGGGACTGAGACACGGCCCAGACTCCTACGGGAGGCA	Bacteria	Proteobacteria	Betaproteobacteria	Betaproteobacteriales	Burkholderiaceae	Not assigned	Not assigned	0	0	41
616	GATGAACGCTGGCGGCGTGCTTAACACATGCAAGTCGAACGATGAACCTCACTTGTGGGGGGATTAGTGGCGAACGGGTGAGTAACACGTGAGTAACCTGCCCTTAACTCTGGGATAAGCCTGGGAAACTGGGTCTAATACCGGATATGACTCCTCATCGCATGGTGGGGGGTGGAAAGCTTTTTGTGGTTTTGGATGGACTCGCGGCCTATCAGCTTGTTGGTGAGGTAATGGCTCACCAAGGCGACGACGGGTAGCCGGCCTGAGAGGGTGACCGGCCACACTGGGACTGAGACACGGCCCAGACTCCTACGGGAGGC	Bacteria	Actinobacteria	Actinobacteria	Micrococcales	Micrococcaceae	Pseudarthrobacter	Not assigned	41	0	0
617	AACGAACGCTGGCGGCATGCTTAACACATGCAAGTCGAACGCGTGGCCTTGGGTTCGCCTGGGGTCATGAGTGGCGCACGGGTGAGTAGCGCGTGGGAACCTGCCCTCTTGTGGGGGATAACCGAGGGAAACTTCGGCTAATACCGCATAAGCCGGAACTTCTCGGAGGAGAGTTTCGGGAAAGATTTATCGCGAGAGGAGGGGCCCGCGTCGGATTAGCTAGTTGGTGGGGTAACGGCCTACCAAGGCAGTGATCCGTAGCTGGTCTGAGAGGATGATCAGCCACACTGGGACTGAGACACGGCCCAGACTCCTACGGG	Bacteria	Proteobacteria	Alphaproteobacteria	Elsterales	Not assigned	Not assigned	Not assigned	0	40	0
618	GACGAACGCTGGCGGCGTGCCTAACACATGCAAGTCGAGCGGTAAGGCCCTTCGGGGTACACGAGCGGCGAACGGGTGAGTAACACGTGGGCAACCTGCCCTGCACACTGGGATAAGCCTGGGAAACTAGGTCTAATACCGGATATGACCTTCCGATGGCATCTCGGAAGGTGGAAAGTTCCGGCGGTGCAGGATGGGCCCGCGGCCTATCAGCTTGTTGGTGGGGTAATGGCCTACCAAGGCGACGACGGGTAGCCGGCCTGAGAGGGCGACCGGCCACACTGGGACTGAGACACGGCCCAGACTCCTACGGGAGGCAG	Bacteria	Actinobacteria	Actinobacteria	Pseudonocardiales	Pseudonocardiaceae	Not assigned	Not assigned	0	40	0
619	AATCAACGCTGGCGGCGTGCCTAACACATGCAAGTCGAACGCGAAAGTCCCGCAAGGGATGAGTAGAGTGGCAAACGGGTGAGTAACACGTGGGTGACCTGCCTTCGAGCGGGGGATAACGTCCCGAAAGGGACGCTAATACCGCATGACATCCTGCCTTTGAAGAGGTGGAGATCAAAGCTGGGGATCGCAAGACCTAGCACTTGAAGAGGGGCCCGCGCCTGATTAGCTAGTTGGTGGGGTAACGGCTCACCAAGGCAACGATCAGTATCCGGCCTGAGAGGGCGGACGGACACACTGGGACTGAGACACGGCCCAGA	Bacteria	Acidobacteria	Subgroup_6	Not assigned	Not assigned	Not assigned	Not assigned	11	29	0
620	AACGAACGCTGGCGGCAGGCCTAACACATGCAAGTCGAACGCTGCAGCAATGCAGAGTGGCAGACGGGTGAGTAACGCGTGGGAACCTTCCCAGTGGTACGGAATAGCTCAGGGAAACTTGAGGTAATACCGTATAAGCCCCTAGGGGGAAAGATTTATCGCCATTGGATGGGCCCGCGTCGGATTAGCTAGTTGGTGAGGTAACGGCTCACCAAGGCAACGATCCGTAGCTGGTTTGAGAGAATGACCAGCCACACTGGGACTGAGACACGGCCCAGACTCCTACGGGAGGCAGCAGTGGGGAATCTTGGACAATGGGC	Bacteria	Proteobacteria	Alphaproteobacteria	Rhizobiales	Hyphomicrobiaceae	Hyphomicrobium	Not assigned	0	12	28
621	GACGAACGCTGGCGGCGTGCCTAACACATGCAAGTCGAGCGGAGATATTGAAGAGCTTGCTCTTTAGTATCTTAGCGGCGGACGGGTGAGTAACGCGTGGGCAATCTACCTTTTACAGGGGGATAACACAGGGAAACTTGTGCTAATACCGCATAAGACCACACTACGACATCGTAGAGAGGTCAAAGGAGTAATCCGGTAAGAGATGAGCCCGCGTCCGATTAGCTAGTTGGTGAGGTAATGGCTCACCAAGGCGACGATCGGTAGCCGAACTGAGAGGTTGATCGGCCACATTGGGACTGAGACACGGCCCAGACTCC	Bacteria	Firmicutes	Clostridia	Clostridiales	Ruminococcaceae	Ruminiclostridium_1	Not assigned	0	0	40
622	AATCAACGCTGGCGGCGTGCCTCAGACATGCAAGTCGAACGCGAAAGAAGCCTTCGGGTTTCAAGTAGAGTGGCGTCCGGGTGAGTAACACGTAGGTAATCTACCTTCGGGTGGGGAATAACGCAGGGAAACTTGCGCTAATACCGCATAATGCAGCGGCACCACATGGTGACAGTTGTTAAAGCGGGGGATTTTCGGACCTCGCGCCTGAAGAGGAGCCTGCGGCAGATTAGCTAGTTGGTAAGGTAACGGCTTACCAAGGCGACGATCTGTAACCGGCCTGAGAGGGCGGTCGGTCACACTGACACTGACATACGGGT	Bacteria	Acidobacteria	Blastocatellia_(Subgroup_4)	Pyrinomonadales	Pyrinomonadaceae	RB41	Not assigned	40	0	0
623	GACGAACGCTGGCGGCGTGCTTAATACATGCAAGTCGAGCGAGTGTAGTAATACACGAGCGGCGGACGGGTGAGTAACGCGTGGGCAATCTGCCCTCTAGCCTGGGATAACAGTTCGAAAGGACTGCTAACACCGGATATGCTCACACCCTGGCATCAGGGAGTGAGAAAAGTTTACACTAGAGGATGAGCCCGCGTCCCATTAGCTAGTTGGTGAGGTAACGGCCCACCAAGGCGACGATGGGTAGCCGACCTGAGAGGGTGAACGGCCACACTGGGACTGAGACACGGCCCAGACTCCTACGGGAGGCAGCAGTAGGG	Bacteria	Firmicutes	Clostridia	Clostridiales	Heliobacteriaceae	Hydrogenispora	Not assigned	0	0	40
624	AATCAACGCTGGCGGCGTGCCTAACACATGCAAGTCGAACGAGAAAGTCCGCAAGGATGAGTACAGTGGCGACCGGGTGAGTAACACGTGACTAACCTACCTCTTAGTGGGGAATAACTCCGGGAAACCGGAGCTAATACCGCATAACATCGCAAGATCAAAGCCGAAAGGCGCTGGGAGAGGGGGTCGCGGCTGATTAGCTAGTTGGTAGGGTAACGGCCTACCAAGGCAAAGATCGGTATCCGGCCTGAGAGGGCGCACGGACACACTGGAACTGAAACACGGTCCAGACTCCTACGGGAGGCAGCAGTGGGGAATTT	Bacteria	Acidobacteria	Acidobacteriia	Acidobacteriales	Not assigned	Not assigned	Not assigned	0	0	40
625	AATCAACGCTGGCGGCGTGCCTAACACATGCAAGTCGAACGCGAAAGTGGAGCAATCCATGAGTAGAGTGGCAAACGGGTGAGTAACACGTGGGTGACCTGCCTTCGAGCGGGGGATAACGTCCCGAAAGGGACGCTAATACCGCATAACATCCTGCTTTTTAAGAGGCGGTGATCAAAGCCTGGGACCGTAAGGCCAGGCACTCGAAGAGGGGCCCGCGTCCGATTAGCTAGTTGGTGGGGTAATGGCTCACCAAGGCTCCGATCGGTATCCGGCCTGAGAGGGCGGACGGACACACTGGGACTGAGACACGGCCCAGA	Bacteria	Acidobacteria	Subgroup_6	Not assigned	Not assigned	Not assigned	Not assigned	0	0	40
626	AGTGAACGCTGGCGGCAGGCCTAACACATGCAAGTCGAACGGCAGCACAGCAGTAGCAATACTGTGGGTGGCGAGTGGCGGACGGGTGAGGAATACATGGGAATCTACCCTGTCGTGGGGGATAACGTAGGGAAACTTACGCTAATACCGCATACGACCGAGAGGTGAAAGCGGCGGACCGCAAGGCGTCGCGCGACTGGATGAGCCCATGTCGGATTAGCTAGTTGGCGGGGTAAAGGCCCACCAAGGCGACGATCCGTAGCTGGTCTGAGAGGATGATCAGCCACACTGGAACTGAGACACGGTCCAGACTCCTACGG	Bacteria	Proteobacteria	Betaproteobacteria	Xanthomonadales	Xanthomonadaceae	Lysobacter	Not assigned	0	40	0
627	AACGAACGCTGGCGGCGTGCTTAACACATGCAAGTCGAACGCGAAAGGGACTTCGGTCCTGAGTAAAGTGGCGCACGGGTGAGTAACGCGTGGATAATCTGCCCAATGATCCGGGATAACATTTCGAAAGGGGTGCTAATACCGGATAAGACCACGAAGTCTTCGGGCTTTGCGGTAAAAGGTGGGGACCTTCGGGCCTACCGTCATTGGATGAGTCCGCGTACCATTAGCTAGTTGGTAGGGTAAAGGCCTACCAAGGCAACGATGGTTAGCTGGTCTGAGAGGATGATCAGCCACACTGGAACTGAGACACGGTCCAG	Bacteria	Proteobacteria	Deltaproteobacteria	Desulfuromonadales	Geobacteraceae	Geobacter	Not assigned	0	40	0
628	AACGAACGCTGGCGGCGTGGCTAAGACATGCAAGTCGAACGGAGTTTCCTGAAGGGCAACCGGATGGAAACTCAGTGGCGAACGGGTGCGTAACACGTGAGCAATCTACCTCCAAGTGGGGAATAGCTCGGCGAAAGCCGGATTAATACCGCATACGGTCCTCCTTCGCATGAAGGGGCAACCAAAGCCGGGGTCGCAAGACCTGGCGCTAGGAGAGGAGCTCGCGGCCTATCAGCTAGTTGGCGGGGTAATGGCCCACCAAGGCTAAGACGGGTAGCTGGTCTGAGAGGATGATCAGCCACACTGGAACTGAGACACGG	Bacteria	Verrucomicrobia	Verrucomicrobiae	Opitutales	Opitutaceae	Alterococcus	Not assigned	12	28	0
629	ATTGAACGCTGGCGGCATGCCTTACACATGCAAGTCGAACGGCAGCATAGGAGCTTGCTCCTGATGGCGAGTGGCGAACGGGTGAGTAATATATCGGAACGTGCCCTAGAGTGGGGGATAACTAGTCGAAAGATTAGCTAATACCGCATACGATCTACGGATGAAAGTGGGGGATCGCAAGACCTCATGCTCCTGGAGCGGCCGATATCTGATTAGCTAGTTGGTGGGGTAAAAGCCTACCAAGGCGACGATCAGTAGCTGGTCTGAGAGGACGACCAGCCACACTGGGACTGAGACACGGCCCAGACTCCTACGGGAGG	Bacteria	Proteobacteria	Betaproteobacteria	Betaproteobacteriales	Burkholderiaceae	Herbaspirillum	seropedicae	30	10	0
630	AACGAACGCTGGCGGCGTGCTTAACACATGCAAGTCGAACGGGATTGGAAGCTTGCTTCCATGAGAGTGGCGCACGGGTGAGTAACGCGTGGATAACCTGCCCTGGTATCTGGAATAACATCTCGAAAGGGGTGCTAATACCGGATAAGCTCACGACTCCTTCGGGAGATGCGAGAAAAGGTGGCCTCTGAATATGCTACCGTATCAGGATGGGTCCGCGTACCATTAGCTAGTTGGTGGGGTAATGGCCTACCAAGGCTACGATGGTTAGCTGGTCTGAGAGGATGATCAGCCACACTGGAACTGAGACACGGTCCAGA	Bacteria	Proteobacteria	Deltaproteobacteria	Desulfuromonadales	Geobacteraceae	Geobacter	Not assigned	0	0	40
631	GACGAACGCTGGCGGCGCGCTTAACACATGCAAGTCGAGCGAGAACCAGGCCTTCGGGCCTGGGGACAGCGGCGAACGGGTGAGTAACACGTGGGTAATCAACCCTCGACACTGGGATAGCCCGGGGAAACCCGGATTAATACCGGATGGCCCTCTGGATCCTCGGATCTGGAGGAAAAGGTAGCTTCGGCCTCCGGTCGGGGACGAGCCCGCGGCGGATTAGCTTGTTGGTGAGGTAACGGCCCACCAAGGCGACGATCCGTAGCTGGTCTGAGAGGACGATCAGCCACACTGGGACTGAGACACGGCCCAGACTCCTA	Bacteria	Actinobacteria	Thermoleophilia	Gaiellales	Gaiellaceae	Gaiella	Not assigned	40	0	0
632	ATTGAACGCTGGCGGCATGCCTAACACATGCAAGTCGAACGGCAGCATGACCTAGCTTGCTAGGTTGATGGCGAGTGGCGGACGGGTGAGTAAGGCATCGGGATCTACCCTGACGTGGGGGATAACCTCGGGAAACCGGGACTAATACCGCATACGTCCTACGGGAGAAAGCGGGGGCTCGCAAGACCTCGCGCGGCAGGACGAACCGATGCGCGATTAGCTAGTTGGTGGGGTAAAGGCCTACCAAGGCGACGATCGCTAGCTGGTCTGAGAGGATGATCAGCCACATTGGGACTGAGACACGGCCCAAACTCCTACGG	Bacteria	Proteobacteria	Betaproteobacteria	Xanthomonadales	Rhodanobacteraceae	Rhodanobacter	Not assigned	40	0	0
633	AACGAACGTTGGCGGCGTGGATTAGGCATGCAAGTCGAACGCGAAAGGGTAGCAATACCCGAGTAAAGTGGCGAACGGGTGAGTAACGCGTAGGAAACCTGCCTTCGAGAGGGGGATAACACTCCTAACGGGGTGCTAATACCGCATGAAACTACGGAGTCGCCTGGCTCTGTAGTCAAAGGTGGCCTCTGTTTACAAGCTACCGCTCGAAGATGGTCCTGCGTCCCATTAGCTAGTTGGCGGGGTAACGGCCCACCAAGGCGACGATGGGTAGCCGATCTGAGAGGATGACCGGCCACACTGGGACTGAGATACGGCCC	Bacteria	Latescibacteria	Not assigned	Not assigned	Not assigned	Not assigned	Not assigned	26	13	0
634	GATGAACGCTGGCGGCGTGCCTCATGCATGCAAGTCGAACGGGAACACTTTTAGTAGCAATACTGAGGGTGTTCTAGTGGCGATCGGGTGAGTAACACGTAGGTGACCTGCCCCGAAGAGGGGGATAACGGTCCGAAAGGACTGCTAATACCCCATGTGGTTGATGATTCATTTCGTCAATTAAAGTTTCCGCAAGGAGTATGCTTCGGGAGGGGCCTGCGGCGGATTAGATAGTTGGTGGGGTAATGGCCTACCAAGTCGATGATCCGTAGCTAGTCTGAGAGGACGATTAGCCACACTGGCACTGACACACGGGCCAG	Bacteria	Chloroflexi	Anaerolineae	Not assigned	Not assigned	Not assigned	Not assigned	0	39	0
635	GACGAACGCTGGCGGCGTGCTTAACACATGCAAGTCATGGGGGCCCGCAAGGGCAACCGGCGAACGGGTGCGTAACACGTGAGCGACCTGCCTGAGTGCGGGGGATAGCCGGCCCAACGGCCGGGTAATACCGCATACGCTTTTTCGAGGGCATCCTTGGGAAAGGAAACCTCCGGGGCACTCAGAGGGGCTCGCGGCCTATCAGCTAGTTGGCGGGGTAATGGCCCACCAAGGCGACGACGGGTAGCTGGTCTGAGAGGATGGCCAGCCACATTGGGACTGAGAGACGGCCCAGACTCCTACGGGAGGCAGCAGTGGGG	Bacteria	Gemmatimonadetes	Gemmatimonadetes	Gemmatimonadales	Gemmatimonadaceae	Gemmatimonas	Not assigned	14	9	16
636	AGCGAACGCTGGCGGCAGGCTTAACACATGCAAGTCGAGCGCCGTAGCAATACGGAGCGGCAGACGGGTGAGTAACACGTGGGAACGTACCTTTTGGTTCGGAACAACACAGGGAAACTTGTGCTAATACCGGATAAGCCCTTACGGGGAAAGATTTATCGCCGAAAGATCGGCCCGCGTCTGATTAGCTAGTTGGTGAGGTAACGGCTCACCAAGGCGACGATCAGTAGCTGGTCTGAGAGGATGATCAGCCACACTGGGACTGAGACACGGCCCAGACTCCTACGGGAGGCAGCAGTGGGGAATATTGGACAATGGGC	Bacteria	Proteobacteria	Alphaproteobacteria	Rhizobiales	Xanthobacteraceae	Afipia	Not assigned	22	17	0
637	GACGAACGCTGGCGGCGTGCTTAACACATGCAAGTCGAACGGAAAGCGCTCTTCGGAGTGACTCGAGTGGCGAACGGGTGAGTAACACGTGGGTGATCTGCCCTGCACTTTGGGATAAGCCTGGGAAACTGGGTCTAATACCGGATAGGACCATGGCATGCATGTGCTGTGGTGGAAAGCTTTTGCGGTGTGGGATGGGCCCGCGGCCTATCAGCTTGTTGGTGGGGTGATGGCCTACCAAGGCTTCGACGGGTAGCCGGCCTGAGAGGGTGTCCGGCCACACTGGGACTGAGATACGGCCCAGACTCCTACGGGAGGCA	Bacteria	Actinobacteria	Actinobacteria	Corynebacteriales	Mycobacteriaceae	Mycobacterium	Not assigned	0	10	29
638	AATCAACGCTGGCGGCGTGCCTAACACATGCAAGTCGAACGCGGTTAGTAGCAATACTAACTGAGTGGCAAACGGGTGAGTAACACGTGGGTGACCTACCTTCGAGTGGGGGATAACGTCCCGAAAGGGACGCTAATACCGCATAACATCCTGTCCTTGAACGGATGGAGATCAAAGCCGGGGATCGCAAGACCTGGCGCTTGATGAGGGGCCCGCGTCTGATTAGCTAGTTGGTGAGGTAACGGCCCACCAAGGCGACGATCAGTATCCGGCCTGAGAGGGCGGACGGACACACTGGGACTGAGACACGGCCCAGACTC	Bacteria	Acidobacteria	Subgroup_6	Not assigned	Not assigned	Not assigned	Not assigned	0	39	0
639	GATAAACGCTGGCGGCGTGCTTCAGGCATGCAAGTCGAACGGGTGTCTACCTTCGGGTAGCCACTAGTGGCGGACGGGTGAGTAACGCGTTAGCAACCTGCCCAAAGGTGGGGAATAACTAACCGAAAGGTTAGCTAATACCGCATGTGATAGCTGGTTCTTGGACCGGTTATGAAAGGCTTCGGTCGCCTTTGGAGGGGCTTGCGTCAGATTAGCTTGTTGGTGGGGTAATGGCCTACCAAGGCGACGATCTGTAGCTGGTCTGAGAGGATGGTCAGCCACACGGGGACTGAGATACGGCCCCGACTCCTACGGGAGGC	Bacteria	Chloroflexi	Dehalococcoidia	S085	Not assigned	Not assigned	Not assigned	0	6	33
640	AATCAACGCTGGCGGCGTGCCTAACACATGCAAGTCGAACGAGAAAGCGGGGGCAACTCCGTGAGTAAAGTGGCGACCGGGTGAGTAACACGTGACTAACCTACCTTTCAGTGGGGGATAACTTCGGGAAACCGAGGCTAATACCGCATAACATCCGCAGGGGAAGCTCCCGCGGATCAAAGGAGCAATCCGCTGGTCGAGGGGGTCGCGGCTGATTAGCTAGTTGGTGAGGTAATGGCTCACCAAGGCGATGATCAGTATCCGGCCTGAGAGGGCGCACGGACACACTGGAACTGAAACACGGTCCAGACTCCTACGGG	Bacteria	Acidobacteria	Acidobacteriia	Acidobacteriales	Not assigned	Not assigned	Not assigned	0	8	31
641	GACGAACGCTGGCGGCGCGCTTAATACATGCAAGTCGAGCGAGAACCATGGCTTCGGCCTTGGGGACAGCGGCGAACGGGTGAGTAACACGTGGGTAATCAACCCCCGACACTGGGATAGCCCGGGGAAACCCGGATTAATACCGGATGCTCCGTCTGGCCTGCGGGCCGGCCGGGAAAGGGTAGCTTCGGCCTCCGGTCGGGGACGAGCCCGCGGCGGATTAGCTTGTTGGTGGGATAACGGCCCACCAAGGCGACGATCCGTAGCTGGTCTGAGAGGACGATCAGCCACACTGGGACTGAGACACGGCCCAGACTCCT	Bacteria	Actinobacteria	Thermoleophilia	Gaiellales	Not assigned	Not assigned	Not assigned	0	0	39
642	AACGAACGCTGGCGGCGTGCCTAACACATGCAAGTCGAACGAGAAAGGGGCTTCGGCCCTGAGTAAAGTGGCGCACGGGTGAGTAACACGTAGGTAACCTGCCTCTAAGATTGGGATAACTCGTCGAAAGATGGGCTAATACCAAATAAGACCACAGTTTTTTCGGAAGCAGAGGTCAAAGGTAGCCTCTATTTATAAGCTATCGCTTAGAGATGGGCCTGCGCACCATTAGCTAGTTGGTAGGGTAACGGCTTACCAAGGCAAAGATGGTTAGCTGGTCTGAGAGGATGATCAGCCACACTGGAACTGAGACACGGTCC	Bacteria	Proteobacteria	Deltaproteobacteria	Myxococcales	bacteriap25	Not assigned	Not assigned	22	10	7
643	AACGAACGCTGGCGGCAGGCCTCAAACATGCAAGTCTAGGGGGTGTAGCAATACATCACCGGCGGACGGGTGCGTAACGCGTGGGAATATACCTATTGGTTCGGAACAACTGAGGGAAACTTCAGCTAATACCGAATGTGCCCTTACGGGGAAAGATTTATCGCCAATGGATTAGCCCGCGTCCGATTAGCTAGTTGGTGGGGTAATGGCCCACCAAGGCTCCGATCGGTAGCTGTTCTGAGAGGAAGATCAGCCACACTGGGACTGAGACACGGCCCAGACTCCTACGGGAGGCAGCAGTTGGGAATCTTGGACAATGG	Bacteria	Proteobacteria	Alphaproteobacteria	Micropepsales	Micropepsaceae	Not assigned	Not assigned	39	0	0
644	GACGAACGCTGGCGGCGTGCCTAATACATGCAAGTCGAGCGAGGAACTTCGGTTCCTAGCGGCGAACGGGTGAGTAACACGTGGGCAACCTGCCCTCAAGCCTGGGATAACTCCGGGAAACCGGGGCTAACACCAGATAATCTTTTTTCTCGCATGAGAGAAAAGTAAAAGTTTACACTTGAGGATGGGCCCGCGGTGCATTAGCTAGTTGGTGGGGTAATGGCCTACCAAGGCGACGATGCATAGCCGACCTGAGAGGGTGACCGGCCACACTGGGACTGAGACACGGCCCAGACTCCTACGGGAGGCAGCAGTAGGGA	Bacteria	Firmicutes	Bacilli	Bacillales	Thermoactinomycetaceae	Shimazuella	Not assigned	24	0	15
645	GACGAACGCTGGCGGCGTGCTTAACACATGCAAGTCGAACGATGAACCACTTCGGTGGGGATTAGTGGCGAACGGGTGAGTAACACGTGGGCAATCTGCCCTGCACTCTGGGACAAGCCCTGGAAACGGGGTCTAATACCGGATATGAGCCGCCCAGGCATCTGGGTGGCTGTAAAGCTCCGGCGGTGCAGGATGAGCCCGCGGCCTATCAGCTTGTTGGTGAGGTAACGGCTCACCAAGGCGACGACGGGTAGCCGGCCTGAGAGGGCGACCGGCCACACTGGGACTGAGACACGGCCCAGACTCCTACGGGAGGCAGC	Bacteria	Actinobacteria	Actinobacteria	Streptomycetales	Streptomycetaceae	Streptomyces	Not assigned	39	0	0
646	GATGAACGCTGGCGGCGTGCTTAACACATGCAAGTCACGGGGGCCAGCAATGGCAACCGGCGAACGGGTGCGTAACACGTGAGCAACCTACCGAAATGAGGGGGATAGCCGGCCCAACGGCCGGGTAATACCGCATACGCTCGAGACCAGGCATTTGGACTTGAGGAAACCTCCGGGGCATTTCGAGGGGCTCGCGGCCTATCAGCTAGTTGGTGAGGTAACGGCTCACCAAGGCGACGACGGGTAGCTGGTCTGAGAGGATGGCCAGCCACATTGGGACTGAGATACGGCCCAGACTCCTACGGGAGGCAGCAGTGGGG	Bacteria	Gemmatimonadetes	Gemmatimonadetes	Gemmatimonadales	Gemmatimonadaceae	Not assigned	Not assigned	39	0	0
647	AGCGAACGCTGGCGGCAGGCTTAACACATGCAAGTCGAGCGGGTGTAGCAATACATCAGCGGCAGACGGGTGAGTAACGCGTGGGAACGTACCTTTTGGTTCGGAACAACACAGGGAAACTTGTGCTAATACCGGATAAGCCCTTACGGGGAAAGATTTATCGCCAAAAGATCGGCCCGCGTCTGATTAGCTAGTTGGTGAGGTAACGGCTCACCAAGGCGACGATCAGTAGCTGGTCTGAGAGGATGATCAGCCACATTGGGACTGAGACACGGCCCAAACTCCTACGGGAGGCAGCAGTGGGGAATATTGGACAATGG	Bacteria	Proteobacteria	Alphaproteobacteria	Rhizobiales	Xanthobacteraceae	Bradyrhizobium	Not assigned	30	0	9
648	AATCAACGCTGGCGGCGTGCCTAACACATGCAAGTCGAACGGGAAAGCGGGGGCAACCCCGCGAGTATAGTGGCGTACGGGTGAGTAACACGTGACTAACCTGCCTTCTTGTGGGGGATAACCTCGGGAAACCGGGGCTAATACCGCATAACATCTCTGGGATGAGAAACCGGAGATCAAAGGAGTAATTCGCAGGAAGAGGGGGTCGCGGCTGATTAGCTAGTTGGTGAGGTAATGGCTCACCAAGGCGATGATCGGTAGCCGGCCTGAGAGGGCGCACGGCCACACTGGAACTGAAACACGGTCCAGACTCCTACGGG	Bacteria	Acidobacteria	Acidobacteriia	Acidobacteriales	Not assigned	Not assigned	Not assigned	0	39	0
649	AACGAACGCTGGCGGCGTGGATTAGGCATGCAAGTCGCACGTGAAAGAGGGGCTTGCTCCTCGAGTAAAGTGGCGAACGGGTGAGTAACGCGTGAGAAACCTGCCGTGAAGAGGGGAATAACACTCCCAACGGGGTGCTAATACCGCATGTATTCGGTGAGTCGCATGGCTCGCCGAGAAAAGGTGGCCTCTGCTCGCAAGCTACCGCTTCACGAGGGTCTCGCGTCCGATTAGCTAGTTGGCGGGGTAATGGCCCACCAAGGCGACGATCGGTAGCTGGTCTGAGAGGATGGTCAGCCACACTGGGACTGAGATACGGC	Bacteria	Latescibacteria	Not assigned	Not assigned	Not assigned	Not assigned	Not assigned	0	39	0
650	GATAAACGCTGGCGGCGTGCATGAGACATGCAAGTCGAACGGACGATCGGGGCTTGCTCTGATCGTTAGTGGCGGACGGCTGAGTAACGCGTGGGTGACCTGCCCCGAAGTGGGGAATAACTGCCCGAAAGGGTGGCTAATACCGCATGTGGTGGTTCGTTCATTCGATCCACCAAAGCCGCAAGGCGCTTCGGGAGGGGCCTGCGTCCGATTAGCTCGTTGGTGGGGTAATGGCTCACCAAGGCGACGATCGGTAGGTGGTCTGAGAGGACGATCACCCAGACTGGGACTGAGACACGGCCCAGACTCCTACGGGAGGC	Bacteria	Chloroflexi	KD4-96	Not assigned	Not assigned	Not assigned	Not assigned	0	39	0
651	GATGAACGCTGGCGGCGTGCCTAATACATGCAAGTCGAACGAGGTGCTTTTGTAGCAATACGAGAGTATCCTAGTGGCGAACGGGTGAGTAACGCGTTGGTGACCTACCCCAAAGTGTGGGATAACAGTCCGAAAGGATTGCTAATACCGCATGTGGTCTTCGGATTTAGAAACTGATGACTAAAGGAGCAATTCGCTTTGGGAGGGACCTGCGTCCCATCAGCTAGTTGGTGAGGTAACGGCTCACCAAGGCGACGACGGGTAGGGGACCTGAGAGGGTGGCCCCCCACAATGGAACTGAAACACGGTCCATACACCTA	Bacteria	Chloroflexi	Anaerolineae	Anaerolineales	Anaerolineaceae	UTCFX1	Not assigned	0	39	0
652	GATGAGCGCTGGCGGCGTGCCTAATACATGCAAGTCGAGCGGTAAGGTCCCTTCGGGGATACACGAGCGGCGGACGGCTGAGTAACACGTAGGAACGTACCCCAAAGTGAGGGATAACTGCTCGAAAGAGTAGCTAATACCGCATGTGGTCTAAGGATTAAAGCTTTATGCGCTTTGGGAACGGCCTGCGTCCGATTAGCTTGTTGGTAGAGTAAAAGCCTACCAAGGCGACGATCGGTAGCTGGTCTGAGAGGATGATCAGCCAGACTGGGACTGAGACACGGCCCAGACTCCTACGGGAGGCAGCAGTAGGGAATTTT	Bacteria	Patescibacteria	Saccharimonadia	Saccharimonadales	Not assigned	Not assigned	Not assigned	0	0	39
653	ATTGAACGCTGGCGGCATGCCTTACACATGCAAGTCGAACGGCAGCACGGGGGCAACCCTGGTGGCGAGTGGCGAACGGGTGAGTAATACATCGGAACGTGCCCGGAAGTGGGGGATAACGTAGCGAAAGTTACGCTAATACCGCATATTCTGTGAGCAGGAAAGCAGGGGATCGCAAGACCTTGCGCTTTCGGAGCGGCCGATGTCGGATTAGCTAGTTGGTGAGGTAAAAGCTCACCAAGGCGACGATCCGTAGCTGGTCTTAGAGGATGATCAGCCACACTGGGACTGAGACACGGCCCAGACTCCTACGGGAGGCA	Bacteria	Proteobacteria	Betaproteobacteria	Betaproteobacteriales	Rhodocyclaceae	Dechlorosoma	Not assigned	0	5	34
654	GACGAACGCTGGCGGCGTGCTTAACACATGCAAGTCGAACGAGGTCCATCCGGTAGCAATACCGGTGAAGACCTAGTGGCGAACGGGTGAGTAACACGTGAGCAACCTGCCCCGAAGACTGGGATAACAGCGGGAAACCGCTGCTAATACCGGATGCCCCCACCGGGTCGCATGGCCTGGTGAGGAAATGGATTCCGCTTCGGGAGGGGCTCGCGGCCTATCAGCTTGTTGGTGGGGTAACGGCCCACCAAGGCGACGACGGGTAGCTGGTCTGAGAGGACGATCAGCCACACTGGGACTGAGACACGGCCCAGACTCCT	Bacteria	Actinobacteria	Acidimicrobiia	IMCC26256	Not assigned	Not assigned	Not assigned	0	0	39
655	GATGAACGCTGGCGGCGTGCCTAATACATGCAAGTCGAGCGAACAGATAAGGAGCTTGCTCCTTTGACGTTAGCGGCGGACGGGTGAGTAACACGTGGATAACCTACCTATAAGACTGGGATAACTTCGGGAAACCGGAGCTAATACCGGATAACATATTGAACCGCATGGTTCAATAGTGAAAGGCGGCTTTGCTGTCACTTATAGATGGATCCGCGCCGTATTAGCTAGTTGGTAAGGTGACGGCTTACCAAGGCAACGATACGTAGCCGACCTGAGAGGGTGATCGGCCACACTGGAACTGAGACACGGTCCAGACT	Bacteria	Firmicutes	Bacilli	Bacillales	Staphylococcaceae	Staphylococcus	Not assigned	39	0	0
656	AATCAACGCTGGCGGCGTGCCTCAGACATGCAAGTCGAACGATTAAAGCTCTCTTCGGAGAGTGCATAGAGTGGCGCACGGGTGAGTAACACGTAAATAATCTACCCTCGAGTGGGGAATAACGTCCGGAAACGGGCGCTAATACCGCATAATGCAGCGGCACCGCAAGGTGACAGTTGTTAAAGATTTATTGCTTGAGGAGGAGTTTGCGGCAGATTAGCTAGTTGGTAAGGTAATGGCTTACCAAGGCTACGATCTGTATCCGGTCTAAGAGGACGGTCGGACACACTGACACTGAATAACGGGTCAGACTCCTACGG	Bacteria	Acidobacteria	Blastocatellia_(Subgroup_4)	Blastocatellales	Blastocatellaceae	JGI_0001001-H03	Not assigned	0	39	0
657	AACGAACGCTGGCGGCGTGCCTAACACATGCAAGTCGAGCGAGAAAGCCCGCAAGGGTGAGTAAAGCGGCGCACGGGTGAGTAACACGTGGGTAATCTGCCCTGAAGTCCGGAATAACTTCCCGAAAGGGATGCTAATGCCGGATGAGACCACGGGAGCCTCGGCTCCTGCGGGAAAAGGTGGCCTCTGTACACAAGCTATCGCTTCAGGATGAGCCCGCGGCCCATCAGCTCGTTGGCGGGGTAATGGCCCACCAAGGCTACGACGGGTAGCTGGTCTGAGAGGACGATCAGCCACACTGGAACTGAGACACGGTCCAG	Bacteria	Proteobacteria	Deltaproteobacteria	Myxococcales	Archangiaceae	Anaeromyxobacter	Not assigned	0	39	0
658	AGTGAACGCTGGCGGCATGCCTAACACATGCAAGTCGAACGGTAACAGGCCCGCAAGGGTGCTGACGAGTGGCGGACGGGTGAGGAATACATCGGAATCTGCCCGGTCGTGGGGGATAACGTAGGGAAACTTACGCTAATACCGCATGAGACCGAGAGGTGAAAGCGGGGGATCGCAAGACCTCGCGCGATCGGATGAGCCGATGTCGGATTAGCTAGTTGGTAGGGTAAAGGCCTACCAAGGCGACGATCCGTAGCTGGTCTGAGAGGATGATCAGCCACACTGGGACTGAGACACGGCCCAGACTCCTACGGGAGGCA	Bacteria	Proteobacteria	Betaproteobacteria	Xanthomonadales	Rhodanobacteraceae	Not assigned	Not assigned	0	39	0
659	AATCAACGCTGGCGGCGTGCCTCAGACATGCAAGTCGAACGATTAAAGCTCCCTTCGGGGAGTGCATAAAGTGGCGCACGGGTGAGTAACACGTAAGTAATCTACCTTCGAGTGGGGAATAACGTCCGGAAACGGACGCTAATACCGCATAATGCAGCGGCACCTAATGGTGACAGTTGTTAAAGATTTTATCGCTTGAAGAGGAGCTTGCGGCAGATTAGCTAGTTGGTAAGGTAATGGCTTACCAAGGCTACGATCTGTAACCGGTCTAAGAGGACGGTCGGTCACACTGACACTGAATAACGGGTCAGACTCCTACG	Bacteria	Acidobacteria	Blastocatellia_(Subgroup_4)	Blastocatellales	Blastocatellaceae	JGI_0001001-H03	Not assigned	0	0	39
660	AACGAACGCTGGCGGCGTGCCTAACACATGCAAGTCGAGCGAGAAAGCCCGCAAGGGTGAGTAAAGCGGCGCACGGGTGCGTAACACGTGGGTAATCTGCCCAGGAGCCCGGAATAACTCCCCGAAAGGGGTGCTAATACCGGATAAGACCACGGGGACTTCGGTTCCTGAGGGAAAAGGCGGCCTCTGTACACAAGCTGTCACTTCTGGATGAGCCCGCGGCCCATCAGCTAGTTGGCGGGGTAAAGGCCCACCAAGGCAACGACGGGTAGCTGGTCTGAGAGGACGATCAGCCACACTGGAACTGAGACACGGTCCAG	Bacteria	Proteobacteria	Deltaproteobacteria	Myxococcales	Archangiaceae	Anaeromyxobacter	Not assigned	0	0	39
661	GATGAACGCTGGCGGCGTGCTTAACACATGCAAGTCGAACGATGATCCCGAAGCTTGCTTTGGGTGATTAGTGGCGAACGGGTGAGTAACACGTGAGCAACCTGCCCTGGACTCTGGGATAACAGTTGGAAACAGCTGCTAATACTGGATATGAGCTTTCACCGCATGGTGGGGGTTGGAAAGATTTTTCGGTCTGGGATGGGCTCGCGGCCTATCAGCTTGTTGGTGAGGTAGTGGCTTACCAAGGCGTCGACGGGTAGCCGGCCTGAGAGGGTGACCGGCCACACTGGGACTGAGACACGGCCCAGACTCCTACGGGA	Bacteria	Actinobacteria	Actinobacteria	Micrococcales	Microbacteriaceae	Microbacterium	Not assigned	39	0	0
662	AATCAACGCTGGCGGCGTGCCTCAGACATGCAAGTCGAACGATTAAGACTTCCTTCGGGAAGTGCATAAAGTGGCGCACGGGTGAGTAACACGTAAGTAATCTACCCTCGAGTGGGGAATAACGTTCGGAAACGGACGCTAATACCGCATAATGCAGCGGCATCGCAAGATGACAGTTGTTAAAGGAGTAATTCGCTTGAGGAGGAGCTTGCGGCAGATTAGCTAGTTGGTAAGGTAACGGCTTACCAAGGCTACGATCTGTATCCGGTCTAAGAGGACGGTCGGACACACTGACACTGAATAACGGGTCAGACTCCTAC	Bacteria	Acidobacteria	Blastocatellia_(Subgroup_4)	Blastocatellales	Blastocatellaceae	Not assigned	Not assigned	39	0	0
663	AACGAACGCTGGCGGCAGGCCTAATACATGCAAGTCGAACGCACCGTAAGGTGAGTGGCAGACGGGTGAGTAACGCGTGGGAATCTTCCCAGTGGTACGGAATAACTCCGGGAAACCGGTGCTAATACCGTATAAGCCCTTCGGGGGAAAGATTTATCGCCACTGGATGAGCCCGCGTCGGATTAGCTAGTTGGTGAGGTAATGGCTCACCAAGGCTACGATCCGTAGCTGGTCTGAGAGGATGATCAGCCACACTGGGACTGAGACACGGCCCAGACTCCTACGGGAGGCAGCAGTAGGGAATATTGGACAATGGGCGA	Bacteria	Proteobacteria	Alphaproteobacteria	Rhizobiales	Rhodomicrobiaceae	Rhodomicrobium	Not assigned	39	0	0
664	GATTAACGCTGGCGGCGTGCATGAGACATGCAAGTCGAACGGGTGACTCGGGCTTGCTCGAGTCGCTAGTGGCGAACGGCTGAGTAACACGTAGGTGACCTGCCCCGAAGTGGGGAATAACTGCCCGAAAGGGTGGCTAATACCGCATGTGGTCGCACGTTCACTCGTGCGAGTAAAGCCGCAAGGCGCTTCGGGAGGGGCCTGCGTCCGATTAGCTCGTTGGTGGGGTAATGGCTCACCAAGGCGACGATCGGTAGGTGGTCTGAGAGGACGATCACCCAGACTGGGACTGAGACACGGCCCAGACTCCTACGGGAGGC	Bacteria	Chloroflexi	KD4-96	Not assigned	Not assigned	Not assigned	Not assigned	0	38	0
665	GATGAACGCTGGCGGCGTGCCTAATACATGCAAGTCGAACGAGGTGCTTTGTAGCAATACGAGGTATCCTAGTGGCGAACGGGTGAGTAACGCGTTGGTGACCTACCCCAAAGTGTGGGATAACAGTCCGAAAGGATTGCTAATACCGCATGTGGTCTTCGGATTTAGAAACTGATGACTAAAGGAGCAATTCGCTTTGGGAGGGACCTGCGTCCCATCAGCTAGTTGGTGAGGTAACGGCTCACCAAGGCGACGACGGGTAGGGGACCTGAGAGGGTGGCCCCCCACAATGGAACTGAAACACGGTCCATACACCTACG	Bacteria	Chloroflexi	Anaerolineae	Anaerolineales	Anaerolineaceae	UTCFX1	Not assigned	0	38	0
666	ATTGAACGCTGGCGGCATGCCTTACACATGCAAGTCGAACGGCAGCACGGGGGCAACCCTGGTGGCGAGTGGCGAACGGGTGAGTAATACATCGGAACGTGCCCTGTAGTGGGGGATAACTAGTCGAAAGATTAGCTAATACCGCATACGACCTGAGGGTGAAAGCGGGGGACCGCAAGGCCTCGCGCTACAGGAGCGGCCGATGTCTGATTAGCTAGTTGGTGGGGTAAAAGCCTACCAAGGCGACGATCAGTAGCTGGTCTGAGAGGACGATCAGCCACACTGGGACTGAGACACGGCCCAGACTCCTACGGGAGGCA	Bacteria	Proteobacteria	Betaproteobacteria	Betaproteobacteriales	Burkholderiaceae	Cupriavidus	necator	26	12	0
667	AACGAACGCTGGCGGCGTGCCTAACACATGCAAGTCGGACGAGAAGTACGTAGCAATACGTATTGTAAAGTGGCGCACGGGTGAGTAACACGTGGGTAATCTGCCCTTGAGTTTGGGATAACCCCGCGAAAGCGGGGCTAATACCGGATAAGACCACGGAGACCAAAGTCTCTGAGGTAAAAGGTGGCCTCTATTTATAAGCTACCACTTGAGGATGAGCCCGCGGCCCATTAGCTAGTTGGCAGGGTAATGGCCTACCAAGGCAATGATGGGTAGCTGGTCTGAGAGGACGATCAGCCACACTGGAACTGAGACACGGT	Bacteria	Nitrospirae	4-29-1	Not assigned	Not assigned	Not assigned	Not assigned	0	38	0
668	AATCAACGCTGGCGGCGTGCCTAACACATGCAAGTCGAACGCGAAAGCCCTTTCGGGGGTAAGTAGAGTGGCGTCCGGGTGAGTAACACGTGGGTAATCTGCCTTCGGGTGGGGAATAACCCAGGGAAACTTGGGCTAATACCGCATAATGCAGCGGCACCTAATGGTGATTAGTTGTTAAAGCGGGGGATCGCAAGACCTCGCGCCTGAAGAGGAGCCTGCGGCAGATTAGCTAGTTGGTGAGGTAACGGCTCACCAAGGCTTCGATCTGTAGCTGGTCTGAGAGGACGGCCAGCCACACTGGCACTGACACACGGGCC	Bacteria	Acidobacteria	Blastocatellia_(Subgroup_4)	2020-11-24	Not assigned	Not assigned	Not assigned	0	0	38
669	GATTAACGCTGGCGGCGTGCATGAGACATGCAAGTCGAACGGACAGTCGAGGCTTGCCTTGACTGTTAGTGGCGGACGGCTGAGTAACGCGTAGGTGACCTGCCCCGAAGTGGGGAATAACTGCCCGAAAGGGTGGCTAATACCGCATGTGCCGGTATGTTCATTCATACCAGCAAAGCCGCAAGGCGCTTTGGGAGGGGCCTGCGTCCGATTAGCTCGTTGGTGGGGTAACGGCTCACCAAGGCGACGATCGGTAGGTGGTCTGAGAGGACGATCACCCAGACTGGGACTGAGACACGGCCCAGACTCCTACGGGAGGC	Bacteria	Chloroflexi	KD4-96	Not assigned	Not assigned	Not assigned	Not assigned	0	0	38
670	GACCAACGCTGGCGGCGTGCGTAACACATGCAAGTCGGACGCGCGGGGGTAACTCTGGCGCGTGGCGGACGGGTGAGGAACACGTGAGCAACCTGGCTCTAGGTGGGGGACAACCTGCAGAAATGCGGGCTAATCCCGCATACGGCTGGTCGCGGAGGGGCGATCAGAGAAAGCAGTAATGCGCCGAGAGAGGGGCTTGCGGCCGATTAGCTAGTTGGTGTGGTAAGAGCGCACCAAGGCGACGATCGGTAGCTGGTCTGAGAGGACGAGCAGCCACACTGGGATTGAGAACGGCCCAGACTCCTACGGGGGGCAGCAGT	Bacteria	Chloroflexi	Ktedonobacteria	Ktedonobacterales	JG30-KF-AS9	Not assigned	Not assigned	19	0	19
671	GACGAACGCTGGCGGCGTGCCTAACACATGTAAGTCGTACGGGACCGGGGGCAACTCCGGTTCAGTGGCAGACGGGTGCGTAACACGTGAGGAACTTGTCCGACGGCGTGGGATAGCCGGCCCAACGGCCGGGTAATACCGCGTACGCTCGTTCGGGGGCATCCCTGGGCGAGGAAAGCAGCCGCAAGGTTGCGCCGACGGAGAGTCTCGCGGCCTATCAGCTAGTTGGCGGGGTAACGGCCCACCAAGGCGACGACGGGTAGCTGGTCTGAGAGGATGGCCAGCCACATTGGGACTGAGACACGGCCCAGACTCCTACG	Bacteria	Gemmatimonadetes	Gemmatimonadetes	Gemmatimonadales	Gemmatimonadaceae	Not assigned	Not assigned	0	26	12
672	GACGAACGCTGGCGGCGTGCTTAACACATGCAAGTCGAGCGGAAAGGCCTCTTCGGGGGTACTCGAGCGGCGAACGGGTGAGTAACACGTGAGTAACCTGCCCTGGGCTTTGGGATAACCCTCGGAAACGGGGGCTAATACCGGATATTCACGCATCGCGGCATCGTGGTGTGTGGAAAGTTTTTCGGCTTGGGATGGGCTCGCGGCCTATCAGCTTGTTGGTGGGGTGATGGCCTACCAAGGCGACGACGGGTAGCCGGCCTGAGAGGGCGACCGGCCACACTGGGACTGAGACACGGCCCAGACTCCTACGGGAGGCA	Bacteria	Actinobacteria	Actinobacteria	Micromonosporales	Micromonosporaceae	Dactylosporangium	Not assigned	38	0	0
673	AACGAACGCTGGCGGCAGGCTTAACACATGCAAGTCGAGCGCCCCGCAAGGGGAGCGGCAGACGGGTGAGTAACGCGTGGGAATCTACCTTTTGCTACGGAATAACGCAGGGAAACTTGTGCTAATACCGTATGTGCCCTTCGGGGGAAAGATTTATCGGCAAAGGATGAGCCCGCGTTGGATTAGCTAGTTGGTGGGGTAAAGGCCTACCAAGGCGACGATCCATAGCTGGTCTGAGAGGATGATCAGCCACATTGGGACTGAGACACGGCCCAAACTCCTACGGGAGGCAGCAGTGGGGAATATTGGACAATGGGCGC	Bacteria	Proteobacteria	Alphaproteobacteria	Rhizobiales	Rhizobiaceae	Allorhizobium-Neorhizobium-Pararhizobium-Rhizobium	Not assigned	38	0	0
674	AATCAACGCTGGCGGCGTGCCTAACACATGCAAGTCGAACGAGAAAGGGTAGCAATACCTGAGTAAAGTGGCGCACGGGTGAGTAACACGTGACTAACCTACCCTGAAGTGGGGAATAACTGAGGGAAACCTTAGCTAATACCGCATAACACCTACGGGTCAAAGGAGCAATTCGCTTCAGGAGGGGGTCGCGGCCGATTAGTTAGTTGGCGGGGTAATGGCCCACCAAGACGATGATCGGTATCCGGCCTGAGAGGGCGCACGGACACACTGGAACTGAAACACGGTCCAGACTCCTACGGGAGGCAGCAGTGGGGAAT	Bacteria	Acidobacteria	Acidobacteriia	Acidobacteriales	Acidobacteriaceae_(Subgroup_1)	Occallatibacter	Not assigned	0	0	38
675	GACGAACGCTGGCGGCGCGCCTAATACATGCAAGTCGAGCGAGAACCGGGACTTCGGTCCCGGGGACAGCGGCGAACGGGTGAGTAACACGTGGATAACCTGCCCTCGGCACCGGAATAGCCCGGGGAAACTCGGATTAATGCCGGATAGCCCCACATCCCTGCGGGGAACGTGGGAAAAGGTAGCTTCGGCCTCTGGCCGGGGATGGGTCCGCGGTGGATTAGCTTGTTGGTGTGGGTAATGGCCCACCAAGGCGACGATCCATAGCTGGTCTGAGAGGACGATCAGCCACACTGGGACTGAGACACGGCCCAGACTCC	Bacteria	Actinobacteria	Thermoleophilia	Gaiellales	Gaiellaceae	Gaiella	Not assigned	13	25	0
676	GATGAACGCTGGCGGTGTGCTTAATACATGCAAGTCGAGCGGTAAGGCCTCTTCGGAGGTACACGAGCGGCGGACGGCTGAGTAACGCGTAGGAACGTACCCCAAAGTGAGGGATAAGCACCAGAAATGGTGTCTAATACCGCATGTGATCTTCGGATTAAAGCTTTATGCGCTTTGGGAACGGCCTGCGTATGATTAGCTTGTTGGTGAGGTAATGGCTCACCAAGGCAATGATCATTAGCTGGTCTGAGAGGATGATCAGCCAGACTGGGACTGAGACACGGCCCAGACTCCTACGGGAGGCAGCAGTAGGGAATTTT	Bacteria	Patescibacteria	Saccharimonadia	Saccharimonadales	Not assigned	Not assigned	Not assigned	0	38	0
677	ATTGAACGCTGGCGGCGTGCTTAACACATGCAAGTCGAGCGGCAGCGCGGTAGCAATACTGGCGGCGAGCGGCGAACGGGTGAGTAATGCTTCGGAATCTTCCTCGTAGTGGGGAATAACCTGGGGAAACTCAGGCTAATACCGCATACGAACTACGGTTGAAAGCAGGGGATCGCAAGACCTTGCGCTATGAGATGAGCCGAAGTCGGATTAGCTAGTTGGTGGGGTAAAGGCCTACCAAGGCGACGATCCGTAGCTGGTCTGAGAGGACGACCAGCCACACTGGGACTGAGACACGGCCCAGACTCCTACGGGAGGCA	Bacteria	Proteobacteria	Betaproteobacteria	R7C24	Not assigned	Not assigned	Not assigned	25	13	0
678	ATTGAACGCTGGCGGCATGCTTAACACATGCAAGTCGAACGGCAGCACAGTTGGTAGCAATACCAATGGGTGGCGAGTGGCGGACGGGTGAGTAATGCGTAGGAATCTGTCTTGGAGCGCGGGACAACCCGGGGAAACTCGGGCTAATACCGCATGTTCTCGAGAGAGTAAAGCGTGGGACCTTCGGGCCACGCACTCCAAGTTGAGCTTACGTCGGATTAGCTAGTCGGTTAGGTAAAGGCTGACCGAGGCGATGATCCGTAGCTGGTCTGAGAGGACGATCAGCCACACTGGGACTGAGACACGGCCCAGACTCCTAC	Bacteria	Proteobacteria	Betaproteobacteria	Not assigned	Not assigned	Not assigned	Not assigned	0	0	38
679	AATCAACGCTGGCGGCGTGCCTAACACATGCAAGTCGTACGAGAAAGTGGAGCAATCCATGAGTAAAGTGGCGACCGGGTGAGTAACACGTGACTACCTACCTTCTAGTGGGGGATAACTCCGGGAAACCGGAGCTAATACCGCATAACATCGCAAGATCAAAGCAGCAATGCGCTGGAAGAGGGGGTCGCGCCTGATTAGCTAGTTGGTAAGGTAACGGCTTACCAAGGCGAAGATCAGTAGCCGGCCTGAGAGGGCGCACGGCCACACTGGAACTGAAACACGGTCCAGACTCCTACGGGAGGCAGCAGTGGGGAATT	Bacteria	Acidobacteria	Acidobacteriia	Acidobacteriales	Not assigned	Not assigned	Not assigned	0	0	38
680	AACGAACGCTGGCGGCATGCCTAATACATGCAAGTCGAACGAGACCTTCGGGTCTAGTGGCGCACGGGTGCGTAACGCGTGGGAATCTGCCCTCTGGTTCGGAATAACTCAGGGAAACTTGAGCTAATACCGGATAATGTCTTCGGACCAAAGATTTATCGCCTGAGGATGAGCCCGCGTCGGATTAGCTAGTTGGTGGGGTAAAAGCCTACCAAGGCGACGATCCGTAGCTGGTCTGAGAGGATGATCAGCCACACTGGGACTGAGACACGGCCCAGACTCCTACGGGAGGCAGCAGTAGGGAATATTGGACAATGGGC	Bacteria	Proteobacteria	Alphaproteobacteria	Sphingomonadales	Sphingomonadaceae	Sphingoaurantiacus	Not assigned	23	0	15
681	GACGAACGCTGGCGGCGTGCTTAACACATGCAAGTCGAGCGGAAAGGCTCCTTCGGGGGTACTCGAGCGGCGAACGGGTGAGTAACACGTGAGTGATCTGCCCTTCACTCTGGGATAACTGCCTGAAAGGGTGGCTAATACCGGATGCGACCACTTCCTGCATGGGATGGTGGTGGAAAGGTTTTCTGGTGGGGGATGTGCTCGCGGCCTATCAGCTTGTTGGTGGGGTAATGGCCTACCAAGGCTTTGACGGGTAGCCGGCCTGAGAGGGTGACCGGCCACACTGGGACTGAGACACGGCCCAGACTCCTACGGGAGGC	Bacteria	Actinobacteria	Actinobacteria	Propionibacteriales	Nocardioidaceae	Nocardioides	Not assigned	38	0	0
682	AATCAACGCTGGCGGCGTGCCTAACACATGCAAGTCGAGCGCGAAAGGGAGCAATCCCAAGTAGAGCGGCGAACGGGTGAGTAACGCGTGGGTGATCTACCTTCGGGTGGGGAATAACACCGGGAAACTGGTGCTAATACCGCATGACATCGTCGGGTCACACTGACGATCAAAGCCGGGGACCGAAAGGCCTGGCGCCTGTAGATGAGCCCGCGTCCGATTAGCTAGTTGGCGGGGTAACGGCCCACCAAGGCGACGATCGGTAGCCGGCCTGAGAGGGCGGACGGCCACACTGGGACTGAGACACGGCCCAGACTCCT	Bacteria	Acidobacteria	Subgroup_17	Not assigned	Not assigned	Not assigned	Not assigned	38	0	0
683	GACGAACGCTGGCGGCGTGCCTAATACATGCAAGTCGAGCGAATTTCAAGGGGCTTGCCCCTTGAGGTTAGCGGCGGACGGGTGAGTAACACGTGGGCAACCTGCCTGTAAGACTGGGATAACACCGGGAAACCGGTGCTAATACCGGATAATTCTTCACCTCTCATGAGGTGAAGCTGAAAGTCGGTTTCGGCTGACACTTACAGATGGGCCCGCGGCGCATTAGCTAGTTGGTGAGGTAACGGCTCACCAAGGCGACGATGCGTAGCCGACCTGAGAGGGTGATCGGCCACACTGGGACTGAGACACGGCCCAGACTC	Bacteria	Firmicutes	Bacilli	Bacillales	Bacillaceae	Bacillus	Not assigned	38	0	0
684	GATGAACGCTGGCGGCGTGCCTAATACATGCAAGTCGAGCGGAAAGGCCTCTTCGGAGGTACTCGAGCGGCGGACGGCTGAGTAACACGTAGGAATGTACCCCAAAGTGAGGGATAAGCACCAGAAATGGTGTCTAATACCGCATGTGATCCACGGATTAAAGCGCTTGCGCGCTTTGGGAACAGCCTGCGTATGATTAGTTAGTTGGTGAGGTAATGGCTCACCAAGACGATGATCATTAGCTGGTCTGAGAGGATGATCAGCCAGACTGGGACTGAGAACGGCCCAGACTCCTACGGGAGGCAGCAGTAGGGAATTTT	Bacteria	Patescibacteria	Saccharimonadia	Saccharimonadales	Not assigned	Not assigned	Not assigned	0	37	0
685	AGCGAACGCTGGCGGCGTACTTAACACATGCAAGTCGAACGAGGATCATCGGGTTAGCAATAATTCGGTGGTCCTAGTGGCGCACGGGTGAGTAACACGTGGGTGACCTGCCCTAGAGCTCGGGATACCCCCTCGAAAGGGGGGCTAATACCGGATACGTTCCTCGGTCGAAAGATCGGGGAGGAAAGGTGGCGCAAGCTGCCGCTCTTGGAGGGGCTCGCGGCCTATCAGCTAGTTGGCGGGGTAACGGCCCACCAAGGCTATGACGGGTAGCTGGTCTGAGAGGACGACCAGCCACACGGGGACTGAGACACGGCCCC	Bacteria	Rokubacteria	NC10	Rokubacteriales	Not assigned	Not assigned	Not assigned	0	37	0
686	AGCGAACGCTGGCGGCGTGCTTAACACATGCAAGTCGAGCGCAGGCATCTAGGGGGTAACCCCAGGGTGTGCTGAGCGGCGGACGGGTGAGTAATACGTGAATAACCTACCTTTAGGACTGGGACAACTCCGGGAAACTGGAGCTAATACCAGATAAGACCACGATGTCTACGGGCGTTGGGGTAAAAGGTGGCGGGGGAACTCGCTATCACCTGGGGATGGGTTCGCGTCCCATCAGGTAGTTGGTGAGGTAACGGCTCACCAAGCCAAAGACGGGTAGCTGGCCTTAGCGGGTAACCAGCCACACGGGAACTGAGACA	Bacteria	Dadabacteria	Dadabacteriia	Dadabacteriales	Not assigned	Not assigned	Not assigned	0	37	0
687	AATGAACGCTGGCGGCGTGCCTAACACATGCAAGTCGAACGAGAAAGCCCAGCTTGCTGGGCAAGTAAAGTGGCGCACGGGTGAGTAACGCGTGGATAATCTACCTTTGTCTGGGGGATAACCTACCGAAAGGTGGGCTAATACCGCATAACGTGATCGAGTTGCGATTTGATCACCAAAGAAGGCCTCTCCTTGGAAGCTTTCGGGTAAAGATGAGTCCGCGTCCCATTAGCTAGTTGGTAAGGTAACGGCTTACCAAGGCGACGATGGGTAGCTGGTCTGAGAGGATGGCCAGCCACACTGGAACTGGAACACGGTCC	Bacteria	Proteobacteria	Deltaproteobacteria	Syntrophobacterales	Syntrophaceae	Desulfobacca	Not assigned	0	21	16
688	AACGAACGCTGGCGGCGTGGATTAGGCATGCAAGTCGAACGCGAAAGAGGGGGCAACTCCTCGAGTAGAGTGGCGAACGGGTGAGTAACGCGTGAAGAACCTGCCCTCAGCAGGGGGATAACACTCCCAACGGGGTGCTAATACCGCATGAGACCACGGGTCCGCATGGACCTGAGGTCAAAGGTGGCCTCTGCTTGCAAGCTACCGGCTGAGGATGGCTTCGCGTCCCATTAGCTAGTTGGCGGTGTAAGAGACCACCAAGGCGACGATGGGTAGCTGGTCTGAGAGGATGGTCAGCCACACTGGGACTGAGATACGGC	Bacteria	Latescibacteria	Not assigned	Not assigned	Not assigned	Not assigned	Not assigned	0	24	13
689	AACGAACGCTGGCGGCAGGCCTAACACATGCAAGTCGAACGCTCCAGCAATGGAGAGTGGCAGACGGGTGAGTAACACGTGGGAACCTTCCCTTTGGTTCGGAATAGCCCAGGGAAACTTGGGGTAATACCGGATAAGCCCTTACGGGGAAAGATTTATCGCCGAAGGATGGGCCCGCGTCGGATTAGCTAGTTGGTGGGGTAACGGCCTACCAAGGCGACGATCCGTAGCTGGTCTGAGAGGATGATCAGCCACACTGGGACTGAGACACGGCCCAGACTCCTACGGGAGGCAGCAGTGGGGAATATTGGACAATGGGC	Bacteria	Proteobacteria	Alphaproteobacteria	Rhizobiales	Hyphomicrobiaceae	Pedomicrobium	Not assigned	21	16	0
690	ATTGAACGCTGGCGGCATGCCTTACACATGCAAGTCGAACGCGAAAGGGGGCAACCCCGAGTAGAGTGGCGAACGGGTGAGCAATACATCGGAACGTGTCCTGTAGCGGGGGACAACCTCGAGAAATCGAGGCTAATACCGCATACGATCTACGGATGAAAGTGGGGGACCGCAAGGCCCCACACTATAGGAGCGGCCGATGCCGGATTAGCTTGTTGGCGGGGTAAAAGCCCACCAAGGCGACGATCCGTAGCTGGTTTGAGAGAACGACCAGCCACACTGGGACTGAGACACGGCCCAGACTCCTACGGGAGGCAGCA	Bacteria	Proteobacteria	Betaproteobacteria	Betaproteobacteriales	Nitrosomonadaceae	GOUTA6	Not assigned	0	11	26
691	GATAAACGCTGGCGGCGTGCTTCAGGCATGCAAGTCGAACGAGTTCTCCGGTTTCGGCCGGAGCGCTAGTGGCGGACGGGTGAGTAACACGTAAGTAACCTGCCCAAATGTGGGGGATAACCCGCCGAAAGGCGAGCTAATACCGCATGTGGTGGCCCCTCTTCGGGGGAGTCACGAAAGGCGAAAGCCGCGTTTGGAGGGGCTTGCGGCCGATTAGCTAGTTGGTGGGGTAATGGCCTACCAAGGCGACGATCGGTAGCTGGTCTGAGAGGACGGTCAGCCACACGGGGACTGAGACACGGCCCCGACTCCTACGGGAG	Bacteria	Chloroflexi	Dehalococcoidia	S085	Not assigned	Not assigned	Not assigned	0	11	26
692	AATCAACGCTGGCGGCGTGCCTAACACATGCAAGTCGAACGCGAAAGCCCCGAAAGGGGCAAGTAGAGTGGCAAACGGGTGAGTAACGCGTGGGTGACCTGCCTTCGAGCGGGGGATAACGTTCCGAAAGGGACGCTAATACCGCATAACATCCTGCCCTTGAACGGGTGGAGATCAAAGCTGGGGATTCGCAAGAACCCGGCACTTGAAGAGGGGCCCGCGTCTGATTAGCTAGTTGGTGAGGTAACGGCTCACCAAGGCAACGATCAGTATCCGGCCTGAGAGGGCGGACGGACACACTGGGACTGAGACACGGCCCA	Bacteria	Acidobacteria	Subgroup_6	Not assigned	Not assigned	Not assigned	Not assigned	37	0	0
693	AACGAACGCTGGCGGCAGGCTTAACACATGCAAGTCGAACGCCCGTAGCAATACGGGAGTGGCAGACGGGTGAGTAACGCGTGGGAATCTCCCCAAAGGTACGGAACAACTCAGGGAAACTTGAGCTAATACCGTATGTGCCCGAGAGGGCAAAGATTCATCGCCTTTGGATGAGCCCGCGTTGGATTAGCTAGTTGGTGGGGTAACGGCCTACCAAGGCGACGATCCATAGCTGATCTGAGAGGATGATCAGCCACACTGGGACTGAGACACGGCCCAGACTCCTACGGGAGGCAGCAGTGGGGAATCTTGGACAATGG	Bacteria	Proteobacteria	Alphaproteobacteria	Rhizobiales	Rhizobiales_Incertae_Sedis	Nordella	Not assigned	29	8	0
694	GATGAACGCTGGCGGCGTGCCTAATACATGCAAGTCGGACGAGATACCTTGTCGTAAGATGAGAATATCTAGTGGCAAACGGGTGAGTAACACGTAGACGACCTGCCCTGGAGAAGGGGATAACAGCTCGAAAGAGGTGCTAATACCCTATATGCACACAGAGATTAGAAGCTCAGTGTGGAAAGGTGAAGACGCTCTAGGAGGGGTCTGCGGACCATCAGCTAGCTGGTAGGGTAGCGGCCTACCAGGGCGAAGACGGATAGGGGGCCTGAGAGGGTGGTCCCCCACACGGGCACTGAGAGACGGGCCCGACTCCTACG	Bacteria	Not assigned	Not assigned	Not assigned	Not assigned	Not assigned	Not assigned	0	37	0
695	GATGAACGCTGGCGGCGTGCTTAACACATGCAAGTCGAACGGACGCTTTGGGAAACTGAAGCGTTAGTGGCAAACGGGTGCGTAACACGTGGGCGACCTACCCCAAAGTGGGGAACAACGGACCGAAAGGTTCGCTAATACCGCATTAGCTCAGTCCTTCATTGGGTTGAGTAAAGCCGCAAGGCGCTTTGGGAGGGGCCCGCGGCCCATCAGGTAGTTGGTGAGGTAATGGCCCACCAAGCCGATGACGGGTAGCTGGTCTGAGAGGACGATCAGCCACACTGGCACTGAGATACGGGCCAGACTCCTACGGGAGGCAG	Bacteria	Chloroflexi	Anaerolineae	RBG-13-54-9	Not assigned	Not assigned	Not assigned	0	31	6
696	AGCGAACGCTGGCGGCGTACTTAACACATGCAAGTCGAACGAGGATCATCGGTGTAGCAATACATTGGTGGTCCTAGTGGCGCACGGGTGAGTAACACGTGGGTGACCTGCCCTAGAGCTCGGGATACCCCCTCGAAAGGGGGGCTAATACCGGATACGTTCCTCGGTCGAAAGATCGGGGAGGAAAGGTGGCGCAAGCTGCCGCTCTTGGAGGGGCTCGCGGCCTATCAGCTAGTTGGCGGGGTAACGGCCCACCAAGGCTATGACGGGTAGCTGGTCTGAGAGGACGACCAGCCACACGGGGACTGAGACACGGCCCC	Bacteria	Rokubacteria	NC10	Rokubacteriales	Not assigned	Not assigned	Not assigned	0	37	0
697	GACGAACGCTGGCGGCGTGCTTAATACATGCAAGTCGAGCGAGTGTAGCAATACACGAGCGGCGGACGGGTGAGTAACGCGTGGGCAATCTGCCCTCTAGCCTGGGATAACAGTTCGAAAGGACTGCTAACACCGGATATGCTCACAACCCGGCATCGGGAAGTGAGAAAAGTTTACACTAGAGGATGAGCCCGCGTCCCATTAGCTAGTTGGTGAGGTAACGGCCCACCAAGGCGACGATGGGTAGCCGACCTGAGAGGGTGAACGGCCACACTGGGACTGAGACACGGCCCAGACTCCTACGGGAGGCAGCAGTAGGG	Bacteria	Firmicutes	Clostridia	Clostridiales	Heliobacteriaceae	Hydrogenispora	Not assigned	0	0	37
698	AACGAACGCTGGCGGCGTGCCTAACACATGCAAGTCGAGGGAGAAAGCCGCAAGGTGAGTAAACCGGCGAACGGGTGCGTAACACGTGGATAATCTACCTTCCTGACCGGAATAACTGGCCGAAAGGCTTGCTAATACCGGATAAGACCACGGGGACTTTGGTTCCTGAGGGAAAAGGTGGCCTCTGTATACAAGCTATCACAGGGAGATGAGTCCGCGGCCCATCAGCTAGTTGGCGGGGTAAAGGCCCACCAAGGCAACGACGGGTAGCTGGTCTGAGAGGATGATCAGCCACACTGGAACTGAGACACGGTCCAGAC	Bacteria	Proteobacteria	Deltaproteobacteria	Myxococcales	Archangiaceae	Anaeromyxobacter	Not assigned	0	0	37
699	GACGAACGCTGGCGGCGTGCTTAACACATGCAAGTCGAGCGAGGCCCCACCCTTCGGGGTGGGTGTCCTAGCGGCGAACGGGTGAGTAACACGTGAGCAACCTGCCCCTGGCTCTGGGATAACCCGGGGAAACTCGGGCTAATACCGGATACTCACGTCGGTGGACATCTACTGACGTGGAAAGGATTTCCGGCCAGGGATGGGCTCGCGGCCTATCAGCTTGTTGGTGGGGTAACGGCCTACCAAGGCGACGACGGGTAGCCGGCCTGAGAGGGCGACCGGCCACACTGGGACTGAGACACGGCCCAGACTCCTACGGG	Bacteria	Actinobacteria	Actinobacteria	Streptosporangiales	Not assigned	Not assigned	Not assigned	0	0	37
700	GATGAACGCTGGCGGCGTGCTTAACACATGCAAGTCGGACGATGATGCCCTTCGGGGTGGATTAGTGGCGAACGGGTGAGTAACACGTGAGCAACCTGCCCTTGACTCTGGGATAAGCCTGGGAAACTGGGTCTAATACCGGATAGTACTCCCTGCCGCATGGTGGGGGGTGGAAAGCCTTGTGCGGTCTTGGATGGGCTCGCGGCCTATCAGCTTGTTGGTGGGGTGATGGCCTACCAAGGCGACGACGGGTAGCCGGCCTGAGAGGGTGACCGGCCACACTGGGACTGAGACACGGCCCAGACTCCTACGGGAGGCAG	Bacteria	Actinobacteria	Actinobacteria	Micrococcales	Micrococcaceae	Sinomonas	Not assigned	0	0	37
701	GACGAACGCTGGCGGCGTGCCTAATACATGCAAGTCGAGCGAACAGATGAGGAGCTTGCTCCTCTGACGTTAGCGGCGGATGGGTGAGTAACACGTGGGCAACCTGCCCTGTAGTTGGGGATAACTCCGGGAAACCGGGGCTAATACCGAATAATTAGTTTCTTCGCATGAAGGAACTCTGAAAGACGGCTATGCTGTCACTACAGGATGGGCCCGCGGCGCATTAGCTAGTTGGTGGGGTAATGGCCTACCAAGGCGACGATGCGTAGCCGACCTGAGAGGGTGATCGGCCACACTGGGACTGAGACACGGCCCAGACT	Bacteria	Firmicutes	Bacilli	Bacillales	Planococcaceae	Sporosarcina	Not assigned	12	0	25
702	GACGAACGCTGGCGGCGCGCTTAACACATGCAAGTCGAGCGAGAACCAGTCCTTCGGGACTGGGGACAGCGGCGAACGGGTGAGTAACACGTGGGTAATCTGCCCTCGATTCTGGGATAGCCCGGGGAAACCCGGATTAATACCGGATAGCCTCTCGAGCTTACGAGCTCGTGAGAAAAGGTAGCTTCGGCCTCCGATCGAGGATGAGCCCGCGGCGGATTAGCTTGTTGGTGGGGTAATGGCCTACCAAGGCGACGATCCGTAGCTGGTCTGAGAGGACGATCAGCCACACTGGGACTGAGACACGGCCCAGACTCCTA	Bacteria	Actinobacteria	Thermoleophilia	Gaiellales	Gaiellaceae	Gaiella	Not assigned	22	0	15
703	GATGAACGCTGGCGGCGTGCCTAATACATGCAAGTCGAACGAGGTGCTTTGTAGCAATACGAGGTATCCTAGTGGCGAACGGGTGAGTAACGCGTTGGTGACCTACCCCAAAGTGTGGGATAACAGTCCGAAAGGATTGCTAATACCGCATGTGGTCTTCGGATTTAGAAACTGATGACTAAAGGAGCAATTCGCTTTGGGAGGGACCTGCGTCCCATCAGCTAGTTGGTGAGGTAACGGCTCACCAAGGCGACGACGGGTAGGGGACCTGAGAGGGTGACCCCCCACAATGGAACTGAAACACGGTCCATACACCTACG	Bacteria	Chloroflexi	Anaerolineae	Anaerolineales	Anaerolineaceae	UTCFX1	Not assigned	37	0	0
704	AACGAACGCTGGCGGCATGCCTAACACATGCAAGTCGAACGGGATCCTGGCTTCGGTCAGGTGAGAGTGGCGGACGGGTGAGTAACGCGTGGGAACCTGCCCAGTGGTGGGGGATAACTGCGGGAAACTGCAGCTAATACCGCATGATCCCGAGAGGGGAAAGATTTATCGCCATTGGAGGGGCCCGCGTTCGATTAGGTAGTTGGTGAGGTAAAGGCTCACCAAGCCGACGATCGATAGCTGGTCTGAGAGGATGATCAGCCACACTGGGACTGAGATACGGCCCAGACTCCTACGGGAGGCAGCAGTGGGGAATATTG	Bacteria	Proteobacteria	Alphaproteobacteria	Dongiales	Dongiaceae	Dongia	Not assigned	37	0	0
705	AGCGAACGTTAGCGGCGGGCCTAACACATGCAAGTCGAACGAGAATAGGGGAGCAATCCCCTTAGTAAAGTGGCGGACGGGTGCGTAACACGTGGGTAATCTACCTTCCGGCGGGGGACAACAGTCCGAAAGGATTGCTAATACCGCATACGTCAGCAGGGTCTCCGGACCTTGTTGGGAAAGATGGCCTCTCCTTGGAAGCTGTCACCGGAAGATGAGCCTGCGTCCCATCAGCTAGTTGGCGAGGTAATGGCTCACCAAGGCTTAGACGGGTAGCTGGTCTGAGAGGATGATCAGCCACACTGGGACTGCGACACGGC	Bacteria	Proteobacteria	Deltaproteobacteria	Myxococcales	Haliangiaceae	Haliangium	Not assigned	0	37	0
706	GACGAACGCTGGCGGCGTGCTTAACACATGCAAGTCGAACGATGAACCACTTCGGTGGGGATTAGTGGCGAACGGGTGAGTAACACGTGGGCAATCTGCCCTTCACTCTGGGACAAGCCCTGGAAACGGGGTCTAATACCGGATACGACTACTGAGGGCATCCTTGGTGGTGGAAAGCTCCGGCGGTGAAGGATGAGCCCGCGGCCTATCAGCTTGTTGGTGAGGTAACGGCTCACCAAGGCGACGACGGGTAGCCGGCCTGAGAGGGCGACCGGCCACACTGGGACTGAGACACGGCCCAGACTCCTACGGGAGGCAGC	Bacteria	Actinobacteria	Actinobacteria	Streptomycetales	Streptomycetaceae	Streptomyces	gilvifuscus	26	11	0
707	GACGAACGCTGGCGGCGTGCCTAATACATGCAAGTCGTGCGGACTTATCTTCGGATAAGTTAGCGGCGGACGGGTGAGTAACACGTGGGCAACCTGCCTGTAAGACTGGGATAACTCCGGGAAACCGGTGCTAATACCAGATACAATCAAAGACTGCCTGGTTTTTGATAGAAAGGTCTTGTACCGCTTACAGATGGGCCCGCGGCGCATTAGCTAGTTGGTGGGGTAATGGCTCACCAAGGCGACGATGCGTAGCCGACCTGAGAGGGTGATCGGCCACACTGGGACTGAGACACGGCCCAGACTCCTACGGGAGGCAG	Bacteria	Firmicutes	Bacilli	Bacillales	Paenibacillaceae	Aneurinibacillus	Not assigned	37	0	0
708	GATGAACGCTGGCGGCGTGCCTAATACATGCAAGTCGAGCGGTAAGGCCTCTTCGGAGGTACACGAGCGGCGGACGGCTGAGTAACGCGTAGGAACGTACCCCAAAGTGAGGGATAAGCACCAGAAATGGTGTCTAATACCGCATGTGATCTAAGGATTAAAGCTTCGGCGCTTTGGGAACGGCCTGCGTTCGATTAGCTAGTTGGTGAGGTAAAAGCTTACCAAGGCGACGATCGATAGCTGGTCTGAGAGGATGATCAGCCAGACTGGGACTGAGACACGGCCCAGACTCCTACGGGAGGCAGCAGTAGGGAATTTTC	Bacteria	Patescibacteria	Saccharimonadia	Saccharimonadales	Not assigned	Not assigned	Not assigned	37	0	0
709	AATCAACGCTGGCGGCGCGCTTAACACATGCAAGTCGCACGAGAAAGTGGAGCAATCCATGAGTACAGTGGCGTACGGGTGAGTAACACGTGGATCATCTACCTTTTAGTGGGGAATACCCCCGGGAAACTGGGGATAATACCGCATAAGCTCGTAAGAGGAAAGCAGCAATGCGCTGAAAGAGGAGTCCGCGGCTGATTAGCTAGTTGGTGAGGTAATGGCTCACCAAGGCGAAGATCGGTAGCCGGCCTGAGAGGGCACACGGCCACACTGGCACTGAAACACGGGCCAGACTCCTACGGGAGGCAGCAGTGGGGAAT	Bacteria	Acidobacteria	Acidobacteriia	Solibacterales	Solibacteraceae_(Subgroup_3)	Bryobacter	Not assigned	4	23	9
710	AACGAACGCTGGCGGCGTGCCTAACACATGCAAGTCGAGCGAGAAAGTCCCCGCAAGGGGATGAGTAAAGCGGCGAACGGGTGAGTAACACGTGGGCAACCTGCCCTTCAGTTAGGAATAACCCCGCGAAAGCGGGGCTAATACCGGATGACGTCCTTTGGGGGCATCCTTGGAGGACCAAAGGGGGCGAGCGTAAGCGGCTCCCGCTGAAGGATGGGCCTGCGGCTGATTAGCTAGTTGGTGGGGTAGCGGCCTACCAAGGCGACGATCAGTAGCCGACCTGAGAGGGTGACCGGCCACACTGGGACTGAGACACGGCC	Bacteria	Rokubacteria	NC10	Methylomirabilales	Methylomirabilaceae	Sh765B-TzT-35	Not assigned	0	23	13
711	ATTGAACGCTGGCGGCATGCTTTACACATGCAAGTCGTGCGGCAGCGCGGGGGCAACCCTGGCGGCGAGCGGCGAACGGGTGAGTAATGCATCGGAACGTACCCCGTAGTGGGGGATAACGCCGGGAAACCGGCGCTAATACCGCATATGCTCTACGGAGGAAAGCGGGGGACCGCAAGGCCTCGCGCTATGGGAGCGGCCGATGCCCGATTAGCTTGTTGGTGAGGTAATGGCTTACCAAGGCGACGATCGGTAGCTGGTCTGAGAGGATGATCAGCCACACTGGGACTGAGACACGGCCCAGACTCCTACGGGAGGCA	Bacteria	Proteobacteria	Betaproteobacteria	Betaproteobacteriales	SC-I-84	Not assigned	Not assigned	17	19	0
712	GACGAACGCTGGCGGCGCGCTTAACACATGCAAGTCGAGCGAGAACCAGTCCTTCGGGGCTGGGGACAGCGGCGAACGGGTGAGTAACACGTGAGTAATCCACCCCCGACACTGGGATAGCCCGGGGAAACCCGGATTAATACCGGATAGCCACTTCGGTTTTCGGACCGAAATGAAAAGGTAGCTTCGGCCTCCGGTTGGGGACGAGCTCGCGGCGGATTAGCTTGTTGGTGGGGTAAAGGCCCACCAAGGCGACGATCCGTAGCTGGTCTGAGAGGACGATCAGCCACACTGGGACTGAGACACGGCCCAGACTCCTA	Bacteria	Actinobacteria	Thermoleophilia	Gaiellales	Not assigned	Not assigned	Not assigned	17	19	0
713	AATCAACGCTGGCGGCGTGCCTAACACATGCAAGTCGAACGAGAAAGCGGGAGCAATCCCGTGAGTAAAGTGGCGACCGGGTGAGTAACACGTGACTAACCTACCCTCAAGTGGGGAATAACCTCGGGAAACCGGAGCTAATTCCGCATAACATCGCGAGCTGCAATGCTTGCGATCAAAGGAGCAATTCGCTGGAGGAGGGGGTCGCGGCTGATTAGCTAGTTGGCAGGGTAACGGCCTACCAAGGCGATGATCAGTAGCCGGCCTGAGAGGGCGCACGGCCACACTGGAACTGAAACACGGTCCAGACTCCTACGGGA	Bacteria	Acidobacteria	Acidobacteriia	Acidobacteriales	Not assigned	Not assigned	Not assigned	24	12	0
714	AATCAACGCTGGCGGCGCGCCTAACACATGCAAGTCGAACGAGAAAGCGGGGGCAACCTCGCAAGTAAAGTGGCGTACGGGTGAGTAACACGTGGGTAATCTACCCTTTAGTGGGGAATAACGCTGGGAAACCGGCGCTAATACCGCATAAGCTCGAGAGAGGAAAGCAGCAATGCGCTGAAGGAGGAGCCCGCGGCCGATTAGCCAGTTGGTAGGGTAATGGCCTACCAAAGCAAAGATCGGTAGCCGGCCTGAGAGGGCACACGGCCACACTGGCACTGAAACACGGGCCAGACTCCTACGGGAGGCAGCAGTGGGGA	Bacteria	Acidobacteria	Acidobacteriia	Solibacterales	Solibacteraceae_(Subgroup_3)	Candidatus_Solibacter	Not assigned	30	6	0
715	AACGAACGCTGGCGGCGTGCCTAACACATGCAAGTCGAGCGAGAAAGTCCCCGCAAGGGGATGAGTACAGCGGCGAACGGGTGAGTAACACGTGGGCAACCTACCCCTCAGTCAGGAATAACCCCGCGAAAGCGGGGCTAATACCAAGATGACGTCCCTTGGGGGCATCCTCGGGGGACCAAAGGGGGCGAGCGCAAGCGGCTCTCGCTGAGGGATGGGCCTGCGGCTGATTAGCTAGTTGGTGGGGTAACGGCCCACCAAGGCGACGATCAGTAGCCGACCTGAGAGGGTGACCGGCCACACTGGGACTGAGACACGGC	Bacteria	Rokubacteria	NC10	Methylomirabilales	Methylomirabilaceae	Sh765B-TzT-35	Not assigned	0	33	3
716	GACAAACGCTGGCGGAATGTATTAGGCATGCAAGTCGCACGAGCCTTCGGGCTAGTGGCGGACGGGTGAGTAACACGTGGGTAACCTGCCTCGTAGTGGGGAATAACTCGCCGAAAGGCGAGCTAATACCGCATAACACTCCCGGTGAGAATCCGGGTAGTAAAAGCTCCGGCGCTATGAGAGGGGCCCGCGGCCGATTAGCTAGTTGGTGGGGTAAAGGCCTACCAAGGCGACGATCGGTAGCTGGTCTGAGAGGATGGTCAGCCACACGGGGACTGAGATACGGCCCCGACTCCTACGGGAGGCAGCAGCTAAGAATC	Bacteria	Chloroflexi	OLB14	Not assigned	Not assigned	Not assigned	Not assigned	0	0	36
717	GACGAACGCTGGCGGCGTGCTTAACACATGCAAGTCGCACGGGACCCGCAAGGGTTCAGTGGCGGACGGGTGCGTAACACGTGAGGAACATGTCCATTGGTGGGGGATAGCCGGCCCAACGGCCGGGTAATACCGCGTAAGACCCTTGGGGCGCATGCTCTGGGGGTGAAAGCAGCAATGCGCCGATGGAGTGCCTCGCGACCTATCAGCTAGTTGGTGAGGTAACGGCTCACCAAGGCTACGACGGGTAGCTGGTCTGAGAGGATGGCCAGCCACATTGGGACTGAGACACGGCCCAGACTCCTACGGGAGGCAGCAGT	Bacteria	Gemmatimonadetes	Gemmatimonadetes	Gemmatimonadales	Gemmatimonadaceae	Not assigned	Not assigned	0	0	36
718	AATCAACGCTGGCGGCGTGCCTAACACATGCAAGTCGAACGAGAAAGTGGAGCAATCCATGAGTAAAGTGGCGACCGGGTGAGTAACACGTGACTAACCTACCTTCGAGTGGGGGATAACCTCGGGAAACCGGGGCTAATACCGCATAACATCTTTGGAGTGGAAATTCTGGAGATCAAAGGAGCAATTCGCTGGAAGAGGGGGTCGCGGCTGATTAGCTAGTTGGCGGGGTAACGGCCCACCAAGGCTTAGATCGGTAGCCGGCCTGAGAGGGCGCACGGCCACACTGGAACTGAAACACGGTCCAGACTCCTACGGGA	Bacteria	Acidobacteria	Acidobacteriia	Acidobacteriales	Not assigned	Not assigned	Not assigned	0	0	36
719	AGCGAACGCTGGCGGCAGGCCTAACACATGCAAGTCGAACGCCCCGCAAGGGGAGTGGCAGACGGGTGAGTAACGCGTGGGAACATACCCTTCGGTTCGGAATAACTCAGGGAAACTTGGGCTAATACCGGATACGTCCGTGAGGAGAAAGATTTATCGCCGAAGGATTGGCCCGCGTAAGATTAGCTAGTTGGTGAGGTAACGGCTCACCAAGGCTATGATCTTTAGCTGGTCTGAGAGGACGATCAGCCACACTGGGACTGAGACACGGCCCAGACTCCTACGGGAGGCAGCAGTGGGGAATATTGGACAATGGGCGC	Bacteria	Proteobacteria	Alphaproteobacteria	Rhizobiales	Not assigned	Not assigned	Not assigned	0	16	20
720	GACGAACGCTGGCGGCGTGCCTAACACATGCAAGTCGAACGGGATCCGCAAGGATTCAGTGGCGAACGGGTGCGTAACACGTGAAGAATTTGTCCATCGGCGGGGGATAGCCGGCCCAACGGCCGGGTAATACCGCGTACGACCTTTGAGGGGCATCCCTCGATGGTGAAAGCCGCAAGGCGCCGATGGAGAACTTCGCGGCCTATCAGCTAGTTGGTGAGGTCATGGCTCACCAAGGCGACGACGGGTAGCTGGTCCGAGAGGATGACCAGCCACATTGGGACTGAGACACGGCCCAGACTCCTACGGGAGGCAGCAGT	Bacteria	Gemmatimonadetes	Gemmatimonadetes	Gemmatimonadales	Gemmatimonadaceae	Not assigned	Not assigned	0	13	23
721	AATCAACGCTGGCGGCGTGCCTAACACATGCAAGTCGAACGCGAAAGTGGAGCAATCCATGAGTAGAGTGGCAAACGGGTGAGTAACGCGTGGGTGACCTGCCTTCGAGTGGGGGATAACGCTCCGAAAGGGACGCTAATACCGCATAACATCCTGCCTTTTAAGAGGTGGAAATCAAAGCCTGGGACCGCAAGGCCAGGCGCTTGAAGAGGGGCCCGCGTCTGATTAGCTAGTTGGTGGGGTAACGGCTCACCAAGGCTTCGATCAGTATCCGGCCTGAGAGGGCGGACGGACACACTGGGACTGAGACACGGCCCAGA	Bacteria	Acidobacteria	Subgroup_6	Not assigned	Not assigned	Not assigned	Not assigned	36	0	0
722	GACGAACGCTGGCGGCGTGCTTAACACATGCAAGTCGAGCGGTAAGGCCCTTCGGGGTACACGAGCGGCGAACGGGTGAGTAACACGTGGGTAACCTGCCCTGTACTCTGGGATAAGCCTGGGAAACTAGGTCTAATACCGGATATGACCTGACATCGCATGGTGTTGGGTGGAAAGTTCCGGCGGTACAGGATGGACCCGCGGCCTATCAGCTTGTTGGTGGGGTGATGGCCTACCAAGGCGACGACGGGTAGCCGGCCTGAGAGGGCGACCGGCCACACTGGGACTGAGACACGGCCCAGACTCCTACGGGAGGCAGC	Bacteria	Actinobacteria	Actinobacteria	Pseudonocardiales	Pseudonocardiaceae	Not assigned	Not assigned	36	0	0
723	AGCGAACGCTGGCGGCAGGCTTAACACATGCAAGTCGAGCGGGCCCTTCGGGGTCAGCGGCAGACGGGTGAGTAACACGTGGGAACGTACCCTTTGGTTCGGAATAACGCTGGGAAACTAGCGCTAATACCGGATACGCCCTTTTGGGGAAAGGCTTGCTGCCGAAGGATCGGCCCGCGTCTGATTAGCTAGTTGGTGGGGTAATGGCCTACCAAGGCGACGATCAGTAGCTGGTCTGAGAGGATGATCAGCCACACTGGGACTGAGACACGGCCCAGACTCCTACGGGAGGCAGCAGTGGGGAATATTGGACAATGGGC	Bacteria	Proteobacteria	Alphaproteobacteria	Rhizobiales	Beijerinckiaceae	Methylobacterium	Not assigned	18	18	0
724	GACGAACGCTGGCGGCGCGCTTAACACATGCAAGTCGAGCGAGAACCGGGGCTTCGGCCCCGGGGACAGCGGCGAACGGGTGAGTAACACGTGGGTAACCTGCCCTCGGCACCGGGATAGCCCGGGGAAACTCGGATTAATACCGGATTGCCCCTCCGGCCTTCGGGCCGGCCGGGAAAGGTAGCTTCGGCCTCCGGCCGAGGATGGGCCCGCGGCGGATTAGCTTGTTGGCGGGGTAACGGCCCACCAAGGCGACGATCCGTAGCTGGTCTGAGAGGACGATCAGCCACACTGGGACTGAGACACGGCCCAGACTCCTA	Bacteria	Actinobacteria	Thermoleophilia	Gaiellales	Gaiellaceae	Gaiella	Not assigned	14	22	0
725	AACGAACGCTGGCGGCGTGCCTAACACATGCAAGTCGTGCGAGAACGGGAGCAATCCCTAGTAAAGCGGCGCACGGGTGAGTAACACGTAGGTAACCTACCCTCGAGCCCGGGATAACCTACCGAAAGGTGGGCTAATACCGGATATGACCACGGGAGTTTCGGCTCCTGCGGTGAAAGGTGGCCTCTGCTTGCAAGCTAGTACTCGAGGATGGGCCTGCGCGCCATTAGCTAGTTGGCGGGGTAATGGCCCACCAAGGCGATGATGGCTAGCTGGTCTGAGAGGATGGCCAGCCACACTGGGACTGAAACACGGCCCAG	Bacteria	Proteobacteria	Deltaproteobacteria	Desulfarculales	Desulfarculaceae	Not assigned	Not assigned	36	0	0
726	AACGAACGCTGGCGGCGTGCTTAACACATGCAAGTCGAACGCGAAAGGGACTTCGGTCCCGAGTAGAGTGGCGCACGGGTGAGTAACGCGTAAGTAATCTACCCTTGCATCTGGAATAACCCACCGAAAGGTGAGCTAATACCGGATACGTTCAGATTGGTGCGAATCAGTTTGAAGAAAGGTGGCCTCTTCTTGAAAGCTACTGTGCAGGGACGAGCTTGCGTACCATTAGCTAGTTGGTAGGGTAATGGCCTACCAAGGCGACGATGGTTAGCGGGTCTGAGAGGATGATCCGCCACACTGGAACTGGAACACGGACC	Bacteria	Proteobacteria	Deltaproteobacteria	Desulfobacterales	Desulfobulbaceae	Not assigned	Not assigned	0	36	0
727	GACGAACGCTGGCGGCGTGCCTAACACATGCAAGTGGAGCGACGAACCAGGCTTCGGCCTGGGGCAAAGCCGCGAACGGGTGAGTAACACGTGGGTAACCTGCCCCGATGATTGGGACAACCCGAGGAAACTCGGGCTAATACCGAATGTGCCCTCCTGCCATAAGGCAGCTGGGGAAAGGAAGCTTCGGCCTCCGCATCGGGATGGGCCCGCGGCCCATTAGCTTGTTGGTGAGGTAAAGGCTCACCAAGGCAACGATGGGTAGCTGGTCTGAGAGGACGATCAGCCACACTGGGACTGAGACACGGCCCAGACTCCTA	Bacteria	Actinobacteria	Thermoleophilia	Solirubrobacterales	Solirubrobacteraceae	Conexibacter	Not assigned	0	0	36
728	ATTGAACGCTGGCGGCATGCCTTACACATGCAAGTCGAACGGGGGTAGCAATACCCTAGTGGCGAACGGGTGAGTAATGCATCGGAACGTGCCCAGTCGTGGGGGATAACGTAGCGAAAGTTACGCTAATACCGCATACGTCCTGAGGGAGAAAGCGGGGGACCGTAAGGCCTCGCGCGATTGGAGCGGCCGATGTCGGATTAGCTAGTTGGTGAGGTAAAGGCTCACCAAGGCGACGATCCGTAGCTGGTCTGAGAGGATGATCAGCCACACTGGGACTGAGACACGGCCCAGACTCCTACGGGAGGCAGCAGTGGGGA	Bacteria	Proteobacteria	Betaproteobacteria	Betaproteobacteriales	Rhodocyclaceae	Not assigned	Not assigned	0	0	36
729	AACGAACGCTGGCGGCGTGCTTAACACATGCAAGTCGAACGGGATCCAGAGCTTGCTCTGGTGAGAGTGGCGCACGGGTGAGTAACGCGTGGATAATCTGCCCTGGTATCTGGAATAACATCTCGAAAGGGGTGCTAATACCGGATAAGCTCACGGACTCTTCGGGGTCTGCGGGAAAAGATGGCCTCTGACTCAAGCTATCGTATCAGGATGAGTCCGCGTACCATTAGCTAGTTGGTGGGGTAATGGCCCACCAAGGCTACGATGGTTAGCTGGTCTGAGAGGATGATCAGCCACACTGGAACTGAGACACGGTCCAG	Bacteria	Proteobacteria	Deltaproteobacteria	Desulfuromonadales	Geobacteraceae	Geobacter	Not assigned	0	0	36
730	AACGAACGCTGGCGGCGTGGATTAGGCATGCAAGTCGCACGTGAAAGAGGAGCTTGCTCCTCGAGTAAAGTGGCGAACGGGTGAGTAACGCGTGAGAAACCTGCCTTGTAGAGGGGAATAACACTCCCAACGGGGTGCTAATACCGCATGTGCCCGATGGATCGCATGGTCCGTCGTGGAAAGGTGGCCTCTGCTCGCAAGCTATCGCTACAAGAGGGTCTCGCGTCCGATTAGCTAGTTGGCGGGGTAAAAGCCCACCAAGGCTACGATCGGTAGCTGGTCTGAGAGGATGGTCAGCCACACTGGGACTGAGATACGGC	Bacteria	Latescibacteria	Not assigned	Not assigned	Not assigned	Not assigned	Not assigned	36	0	0
731	GATAAACGCTGGCGGCGTGCTTCAGGCATGCAAGTCGAACGAGTGGCCACCTTCGGGTGGTCTACTAGTGGCGGACGGGTGAGTAACGCGTTAGCAACCTGCCCAAAAGTGGGGAATAACTAACCGAAAGGTTAGCTAATACCGCATGTGATAGCTGGTTCTTGGACCGGTTATGAAAGGCTTCGGCCGCTTTTGGAGGGGCTTGCGTCAGATTAGCTAGTTGGTGGGGTAATGGCCTACCAAGGCGACGATCTGTAGCTGGTCTGAGAGGACGATCAGCCACACGGGGACTGAGATACGGCCCCGACTCCTACGGGAGG	Bacteria	Chloroflexi	Dehalococcoidia	S085	Not assigned	Not assigned	Not assigned	27	9	0
732	GATAAACGCTGGCGGCGTGCATGAGACATGCAAGTCGAACGGACGATCGGGGCTTGCTCCGATCGTTAGTGGCGGACGGCTGAGTAACGCGTAGGTGACCTGCCCCGAAGTGGGGAATAACTGCCCGAAAGGGTGGCTAATACCGCATGTGGTGGTGCGTTCAATCGCACCAGTAAAGCCGCAAGGCGCTTTGGGAGGGGCCTGCGTCCGATTAGCTCGTTGGTGGGGTAACGGCTCACCAAGGCGACGATCGGTAGGTGGTCTGAGAGGACGATCACCCAGACTGGGACTGAGACACGGCCCAGACTCCTACGGGAGGC	Bacteria	Chloroflexi	KD4-96	Not assigned	Not assigned	Not assigned	Not assigned	0	36	0
733	GATGAACGCTGGCGGCGTGCCTAACCCATGTAAGTCGAGCGATCTGTTCGCAAGGATAGAGAGCGGCGGAAGGGTGAGTAACACGTAGGAGACCTACCTTGGCGCAGGGAACAACTTCGCGAAAGCGGAGCTAATACCCAAGAGGCTCGATGATTCAGTTTGTCGAGGAGAGTGGCCCCGCAAGGGGTTGCGCGCGAAGAGGGTCCTGCGGCCCATCAGCTAGTTGGTAGGGTAGTGGCCTACCAAGGCAACGACGGGTAGGGGGTCTGAGAGGACGATCCCCCACACTGGAACTGAAACACGGTCCAGACGCCTACGGG	Bacteria	Chloroflexi	Anaerolineae	RBG-13-54-9	Not assigned	Not assigned	Not assigned	15	11	10
734	AACGAACGCTGGCGGCAGGCTTAACACATGCAAGTCGAACGCGTGTAGCAATACACGAGTGGCGCACGGGTGAGTAACACGTGGATATCTGCCTTTTGGTTCGGAATAACCCTGGGAAACTAGGGCTAATACCGAATGGTTCCTACGGGATAAAGATTTATCGCCAAAAGATGAGTCCGCGTCCGATTAGCTAGTTGGTGAGGTAATGGCTCACCAAGGCGACGATCGGTAGCTGGTCTGAGAGGACGATCAGCCACACTGGGACTGAGACACGGCCCAGACTCCTACGGGAGGCAGCAGTGGGGAATATTGGACAATGG	Bacteria	Proteobacteria	Alphaproteobacteria	Reyranellales	Reyranellaceae	Reyranella	Not assigned	17	19	0
735	AACGAACGCTGGCGGCGTGCTTAACACATGCAAGTCGAACGGGATTCGGAGCTTGCTCCGATGAGAGTGGCGCACGGGTGAGTAACGCGTGGATAACCTGCCCTGGTATCTGGAATAACATCTCGAAAGGGGTGCTAATACCGGATAAGCTCACGGGTCCTTCGGGATCTGCGAGAAAAGGTGGCCTCTGAATATGCTACCGTATCAGGATGGGTCCGCGTACCATTAGCTAGTTGGTAGGGTAATGGCCTACCAAGGCTACGATGGTTAGCTGGTCTGAGAGGATGATCAGCCACACTGGAACTGAGACACGGTCCAGA	Bacteria	Proteobacteria	Deltaproteobacteria	Desulfuromonadales	Geobacteraceae	Geobacter	Not assigned	0	0	36
736	GACGAACGCTGGCGGCGTGCTTAACACATGCAAGTCGAGCGGTAAGGCTCCTTCGGGAGTACACGAGCGGCGAACGGGTGAGTAACACGTGAGTAATCTGCCCTTCACTTCGGGATAACCGCCGGAAACGGTGGCTAATACCGGATACGACGCACTCTCGCATGGGATGTGCGTGGAAAGTCTTCTCGGTGGAGGATGTGCTCGCGGCCTATCAGCTTGTTGGTGAGGTAATGGCTCACCAAGGCTTCGACGGGTAGCCGGCCTGAGAGGGTGACCGGCCACACTGGGACTGAGACACGGCCCAGACTCCTACGGGAGGC	Bacteria	Actinobacteria	Actinobacteria	Propionibacteriales	Nocardioidaceae	Nocardioides	Not assigned	0	0	36
737	GACGAACGCTGGCGGTGTGCTTAATACATGCAAGTCGAACGATGAGGCCCTTCGGGGTACATCAGTGGCGGACGGCTGAGTAACGCGTAGATAACGTGCCCTGGACTGGGGGATAACACCGGGAAACCGGTGCTAATACCGCATAAGTCAGAGGCTGAAATGCTTTTGATTAAAGAATTTCGGTTCAGGATCGGTCTGCGTCTGATTAGCTAGTTGGTGAGGTAAAGGCTCACCAAGGCAATGATCAGTAGTTGGTCTGAGAGGATGACCAGCCAGAGTGGGACTGAGACACGGCCCACACTTCTACGGAAGGCAGCAGT	Bacteria	Cyanobacteria	Melainabacteria	Vampirovibrionales	Not assigned	Not assigned	Not assigned	0	0	36
738	GATGAACGCTGGCGGCATGCTTAACACATGCAAGTCGTACGCTCTTCTCGGAGATCCTCGGATCTTTGAAAAAGAGAGTGGCGGACGGGTGAGTAACACGTAAGAACCTACCTTTTGGAGAGGGACAACCACTGGAAACGGTGGCTAATACCTCATATGCTGAGAAGTGAAAAGATGAATAATCGCCAAGAGATGGGCTTGCGGCTGATTAGCTAGTTGGTGAGGTACTGGCTTACCAAGGCGATGATCAGTAGCTGGTCTGAGAGGATGATCAGCCACACTGGGACTGAGACACGGCCCAGACTCCTACGGGAGGCAGC	Bacteria	Cyanobacteria	Oxyphotobacteria	Not assigned	Not assigned	Not assigned	Not assigned	0	0	36
739	AACGAACGCTGGCGGCATGCCTAACACATGCAAGTCGAACGCGTGTAGCAATACACGAGTGGCGCACGGGTGAGTAACACGTGGGAATCTGCCTTGGAGTGGGGGATAACCCGGCGAAAGCCGGGCTAATACCGCATACGACCTGAGGGTGAAAGATTTATCGCTCTAAGAGGAGCCCGCGTCGGATTAGCTAGTTGGTGAGGTAACGGCTCACCAAGGCAATGATCCGTAGCTGGTCTGAGAGGATGATCAGCCACACTGGGACTGAGACACGGCCCAGACTCCTACGGGAGGCAGCAGTGGGGAATATTGGACAATGG	Bacteria	Proteobacteria	Alphaproteobacteria	Elsterales	Not assigned	Not assigned	Not assigned	0	0	36
740	GACGAACGCTGGCGGCGTGCTTAACACATGCAAGTCGAACGATGAACCATTTCGGTGGGGATTAGTGGCGAACGGGTGAGTAACACGTGGGCAATCTGCCCTGCACTCTGGGACAAGCCCTGGAAACGGGGTCTAATACCGGATATGAGCTGGAACTGCATGGTTCTGGCTGTAAAGCTCCGGCGGTGCAGGATGAGCCCGCGGCCTATCAGCTTGTTGGTGAGGTAATGGCTCACCAAGGCGACGACGGGTAGCCGGCCTGAGAGGGCGACCGGCCACACTGGGACTGAGACACGGCCCAGACTCCTACGGGAGGCAGC	Bacteria	Actinobacteria	Actinobacteria	Streptomycetales	Streptomycetaceae	Streptomyces	Not assigned	36	0	0
741	ATTGAACGCTGGCGGCATGCCTAACACATGCAAGTCGAACGGTAACGCGGGGGCAACCCTGGCGACGAGTGGCGGACGGGTGAGTAATACGTAGGAATCTGCCCATTTGTGGGGGATAACCCGGCGAAAGCCGGGCTAATACCGCATACGCTCTACGGAGGAAAGCAGGGGATCGTAAGACCTTGCGCTAATGGATGAGCCTACGTCGGATTAGCTAGTTGGTAGGGTAACGGCCTACCAAGGCGACGATCCGTAGCTGGTCTGAGAGGACGATCAGCCACACTGGGACTGAGACACGGCCCAGACTCCTACGGGAGGCA	Bacteria	Proteobacteria	Betaproteobacteria	CCD24	Not assigned	Not assigned	Not assigned	15	20	0
742	GACGAACGCTGGCGGCGTGCTTCACACATGCAAGTCGAACGGAAAGGCCCGCTTGCGGGTACTCGAGTGGCGAACGGGTGAGTAACACGTGGGTAACCTGCCCCCATCTCTGGGATAACCGTTGGAAACGGCGGCTAATACCGGATACGACCACCTTCCGCATGGTTGGTGGTGGAAAGTTTTTGCGGTTGGGGAGGGGCCCGCGGCCTATCAGCTTGTTGGTGCGGTAGTGGCGCACCAAGGCTTTGACGGGTAGCCGGCCTGAGAGGGCGGTCGGTCACATTGGGACTGAGATACGGCCCAGACTCCTACGGGAGGCA	Bacteria	Actinobacteria	Actinobacteria	Glycomycetales	Glycomycetaceae	Glycomyces	Not assigned	31	4	0
743	ATTGAACGCTGGCGGCGTGCCTAACACATGCAAGTCGAGCGGCAGCGCGGTAGCAATACTGGCGGCGAGCGGCGAACGGGTGAGTAATGCTTCGGAATCTTCCCATGTAGTGGGGAATAACCAGCCGAAAGGTTGGCTAATACCGCATACGTCCTACGGGAGAAAGCAGGGGATCGCAAGACCTTGCGCTATTGGATGAGCCGAAGTCGGATTAGCTAGTTGGTAGGGTAACGGCCTACCAAGGCGACAATCCGTAGCTGGTCTGAGAGGACGACCAGCCACACTGGGACTGAGACACGGCCCAGACTCCTACGGGAGGC	Bacteria	Proteobacteria	Betaproteobacteria	Gammaproteobacteria_Incertae_Sedis	Unknown_Family	Acidibacter	Not assigned	0	35	0
744	ATTGAACGCTGGCGGCATGCCTTACACATGCAAGTCGAACGGCAGCACGGGAGCAATCCTGGTGGCGAGTGGCGAACGGGTGAGTAATACATCGGAACGTGTCCGGTAGTGGGGGATAGCCCGGCGAAAGCCGGATTAATACCGCATACGACCTACGGGTGAAAGCGGGGGATCGCAAGACCTCGCGCTATCAGAGCGGCCGATGTCAGATTAGCTAGTTGGTGGGGTAAAGGCCTACCAAGGCGACGATCTGTAGCTGGTCTGAGAGGACGACCAGCCACACTGGGACTGAGACACGGCCCAGACTCCTACGGGAGGCA	Bacteria	Proteobacteria	Betaproteobacteria	Betaproteobacteriales	Burkholderiaceae	Not assigned	Not assigned	29	6	0
745	AACGAACGCTGGCGGCATGCCTAACACATGCAAGTCGAACGGGATCCTGGCTTCGGCCAGGTGAGAGTGGCGGACGGGTGAGTAACGCGTGGGAACCTGCCCAGTGGTGGGGGATAACTGCGGGAAACTGCAGCTAATACCGCATGAGCCCGAGAGGGGAAAGATTTATCGCCATTGGAGGGGCCCGCGTTCGATTAGGTAGTTGGTGGGGTAATGGCCTACCAAGCCGACGATCGATAGCTGGTCTGAGAGGATGATCAGCCACACTGGGACTGAGATACGGCCCAGACTCCTACGGGAGGCAGCAGTGGGGAATATTG	Bacteria	Proteobacteria	Alphaproteobacteria	Dongiales	Dongiaceae	Dongia	Not assigned	12	23	0
746	AACGAACGCTGGCGGCGTGCCTAAGACATGCAAGTCGTGCGGAAAGGCTCCTTCGGGAGTACTCGAGCGGCGCACGGGTGAGTAACACGTGGGTAATCTACCTGCGGGTCTGGGATAACTCCGGGAAACTGGGGCTAATACCGGATGAGACCACAGCGTCCTTGGACGCAGCGGTCAAAGATGGCCTCTCCTTGGAAGCTATCGCCTACAGATGAGCCCGCGTCCCATTAGCTAGTTGGCGGGGTAACGGCCCACCAAGGCGACGATGGGTAGCTGGTCTGAGAGGATGATCAGCCACACTGGAACTGAGACACGGTCCA	Bacteria	Proteobacteria	Deltaproteobacteria	NB1-j	Not assigned	Not assigned	Not assigned	0	0	35
747	GACGAACGCTGGCGGCGTGCTTAACACATGCAAGTGGTGCGACGAACCAGGGCTTGCCCTGGGGCCAAGCCGCGAACGGGTGAGTAACACGTGAGTAACCTGCCCCGATGACCGGGACAACCCGAGGAAACTCGGGCTAATACCGGATGTGGCGCACAATCGTAAGTTTGTGCGCTAAAGGAAGCTTCGGCCTCCGCATTGGGAGGGGCTCGCGGCCCATTAGCTTGTTGGTGGGGTAACGGCCCACCAAGGCAACGATGGGTAGCTGGTCTGAGAGGACGATCAGCCACACTGGGACTGAGACACGGCCCAGACTCCTA	Bacteria	Actinobacteria	Thermoleophilia	Solirubrobacterales	67-14	Not assigned	Not assigned	0	0	35
748	AGCGAACGTTAGCGGCGGGCCTAACACATGCAAGTCGAGCGAGAAAGTGGCTTCGGCCATCAGTAAAGCGGCGGACGGGTGAGTAACACGTAGGTAATCTTCCCTTGAGCGGGGGACAACGTTTCGAAAGGAACGCTAATACCGCATAAGTTTCCAGGGACTCTGGTTCCTGGAAGGAAAGCTAGGTCGCAAGATCCGGCACTCGAGGAGGAGCCTGCGTCGCATCAGCTAGTTGGTGGGGTAATGGCCTACCAAGGCGAAGACGCGTAGCTGGTCTGAGAGGATGATCAGCCACACTGGGACTGAGACACGGCCCAGAC	Bacteria	Proteobacteria	Deltaproteobacteria	Myxococcales	Haliangiaceae	Haliangium	Not assigned	0	0	35
749	GATAAACGCTGGCGGCGTGCATGAGACATGCAAGTCGAACGGACGATCGAGGCTTGCTTCGATCGTTAGTGGCGGACGGCTGAGTAACGCGTGGGTGACCTGCCCCGAAGTGGGGAATAACTGCCCGAAAGGGTGGCTAATACCGCATGTGGAGGTGCGTTCGGTCGCACCTCCAAAGCCGTGAGGCGCTTCGGGAGGGGCCTGCGTCCGATTAGCTCGTTGGTGGGGTAATGGCTCACCAAGGCGACGATCGGTAGGTGGTCTGAGAGGACGATCACCCAGACTGGGACTGAGACACGGCCCAGACTCCTACGGGAGGC	Bacteria	Chloroflexi	KD4-96	Not assigned	Not assigned	Not assigned	Not assigned	0	4	31
750	GATGAACGCTGGCGGCGTGCCTAATACATGCAAGTCGAACGGGAAGCAGCAATGTTTCTAGTGGCGACCGGGTGCGTAACACGTAGCTGACCTGCCCTTCCGCGGGGGACAACAGTCCGAAAGGATTGCTAATACCGCATACGCTCGGATGGACTTGAAGCATTCGAGGAAACTCACGGGGCGGAAGGAGGGGGCTGCGGCCCATCAGGTAGTTGGTGAGGTAACGGCTCACCAAGCCGACGACGGGTAGGGGGCCTGAGAGGGTGGTCCCCCACACTGGAACTGACACACGGTCCAGACTCCTACGGGAGGCAGCAGTA	Bacteria	Chloroflexi	Anaerolineae	SBR1031	Not assigned	Not assigned	Not assigned	0	17	18
751	AGCGAACGCTGGCGGCAGGCTTAACACATGCAAGTCGAGCGCCCGGGCAACCGGGAGCGGCAGACGGGAGAGTAACACGTGGGAACGTGCCCTTCAGTTCGGAACAACCCAGGGAAACTTGGGCTAATACCGGATACGTCCGAAAGGAGAAAGATTTATCGCTGAAGGATCGGCCCGCGTCTGATTAGCTAGTTGGTGGGGTAATGGCCCACCAAGGCGACGATCAGTAGCTGGTCTGAGAGGATGATCAGCCTCACTGGGACTGAGACACGGCCCAGACTCCTACGGGAGGCAGCAGTGGGGAATATTGGACAATGGGC	Bacteria	Proteobacteria	Alphaproteobacteria	Rhizobiales	Xanthobacteraceae	Not assigned	Not assigned	0	21	14
752	AACGAACGCTGGCGGCAGGCCTAACACATGCAAGTCGAGCGCCCAGCAATGGGAGCGGCGGACGGGTGAGTAACGCGTGGGAATTTTTCCTGGAGTACGGAACAACCGAGGGAAACTTCGGCTAATACCGTATGATATCGAGAGATCAAAGATTTATCGCTCTGGGGTGAGCCCGCGTCAGATTAGGTAGTTGGTGGGGTAACGGCCTACCAAGCCTGCGATCTGTAGCTGGTCTGAGAGGACGATCAGCCACACTGGGACTGAGACACGGCCCAGACTCCTACGGGAGGCAGCAGTGGGGAATCTTGCGCAATGGGCGA	Bacteria	Proteobacteria	Alphaproteobacteria	Rhizobiales	A0839	Not assigned	Not assigned	17	13	5
753	ATTGAACGCTGGCGGCATGCCTTACACATGCAAGTCGAACGGTAACGCGGGGCAACCTGGCGACGAGTGGCGAACGGGTGAGTAATACATCGGAACGTGTCCAGTAGTGGGGGATAGCCCGGCGAAAGCCGGATTAATACCGCATACGACCTACGGGTGAAAGCGGGGGATCGCAAGACCTCGCGCTATTGGAGCGGCCGATGTCAGATTAGCTAGTTGGTGGGGTAAAAGCCTACCAAGGCGACGATCTGTAGCTGGTCTGAGAGGACGACCAGCCACACTGGGACTGAGACACGGCCCAGACTCCTACGGGAGGCAGC	Bacteria	Proteobacteria	Betaproteobacteria	Betaproteobacteriales	Burkholderiaceae	Piscinibacter	Not assigned	35	0	0
754	GACGAACGCTGGCGGCGTGCTTAACACATGCAAGTCGAGCGGAAAGGCCCTTCGGGGTACTCGAGCGGCGAACGGGTGAGTAACACGTGGGCAACCTGCCCCTCGCTCTGGGATAACTCCGGGAAACCGGGGCTAATACCGGATACGACCTCGGACGACATCTTCTGAGGTGGAAAGTTTTTCGGCGAGGGATGGGCCCGCGGCCTATCAGCTTGTTGGTGGGGTAACGGCCCACCAAGGCGACGACGGGTAGCCGGCCTGAGAGGGCGACCGGCCACACTGGGACTGAGACACGGCCCAGACTCCTACGGGAGGCAGCA	Bacteria	Actinobacteria	Actinobacteria	Frankiales	Not assigned	Not assigned	Not assigned	35	0	0
755	GACGAACGCTGGCGGCGTGCTTAACACATGCAAGTCGCGGGGGGTGAGCAATCACTCACCGGCGAACGGGTGCGTAACACGTGAGCGACCTGCCCACTTGTGGGGTATAGCCGGCCCAACGGCCGGGTAATCCCGCATACGCTTCTCTGGCTGCATGGCCGGGGGAGGAAAGCCGTAAGGCGCAAGTGGAGGGGCTCGCGGCCTATCAGCTAGTTGGCGGGGTAACGGCCCACCAAGGCGATGACGGGTAGCTGGTCTGAGAGGATGGCCAGCCACATTGGGACTGAGATACGGCCCAGACTCCTACGGGAGGCAGCAGT	Bacteria	Gemmatimonadetes	Gemmatimonadetes	Gemmatimonadales	Gemmatimonadaceae	Not assigned	Not assigned	32	3	0
756	AATGAACGCTGGCGGCGTGCCTTACACATGCAAGTCGAGCGAGGCGGCCCGCAAGGGTCAGTCGAGCGGCGAACGGGTGAGTAACGCGTGGATAACCTGCCCAGAGGTGGGGGATAACCCGGGGAAACTCGGGCTAATACCGCATGATACCGAGAGGTCAAAGGGGGCTCGCAAGGGCTCTCGCCATAGGAGGGGTCCGCGTCCGATTAGCTAGTTGGTAGGGTAATGGCCTACCAAGGCGACGATCGGTAGCCGGCCTGAGAGGGTGATCGGCCACACTGGAACTGAGACACGGTCCAGACTCCTACGGGAGGCAGCAG	Bacteria	Acidobacteria	Holophagae	Subgroup_7	Not assigned	Not assigned	Not assigned	14	21	0
757	AGCGAACGCTGGCGGCAGGCCTAACACATGCAAGTCGAGCGCCCGTAGCAATACGGGAGCGGCAGACGGGTGAGTAACACGTGGGAACGTACCCTTCGGTTCGGAATAACCCAGGGAAACTTGGATTAATACCGGATACGTCCGTAAGGAGAAAGATTTATCGCCGAAGGATCGGCCCGCGTCCGATTAGCTTGTTGGTGGGGTAATGGCCCACCAAGGCTACGATCGGTAGCTGGTCTGAGAGGATGATCAGCCACACTGGGACTGAGACACGGCCCAGACTCCTACGGGAGGCAGCAGTGGGGAATATTGGACAATGG	Bacteria	Proteobacteria	Alphaproteobacteria	Rhizobiales	Xanthobacteraceae	Not assigned	Not assigned	0	35	0
758	AGCGAACGCTGGCGGCAGGCCTAACACATGCAAGTCGAGCGGCCGTAGCAATGCGGCAGCGGCAGACGGGAGAGTAACACGTGGGAACGCGCCCTTCGGTTCGGAATAACTCAGGGAAACTTGGGCTAATACCGAATACGCCCTTACGGGGAAAGATTTATTGCCGAAGGAACGGCCCGCGTCCGATTAGCTTGTTGGTGAGGTAACGGCTCACCAAGGCGACGATCGGTAGCTGGTCTGAGAGGATGACCAGCCTCACTGGGACTGAGACACGGCCCAGACTCCTACGGGAGGCAGCAGTGGGGAATATTGGACAATGG	Bacteria	Proteobacteria	Alphaproteobacteria	Rhizobiales	Xanthobacteraceae	Pseudolabrys	Not assigned	0	35	0
759	GACAAACGCTGGCGGCGTGCATAAAACATGCAAGTCGAACGGGCCGATTCCCGCAAGGGGAAAGGCTAGTGGCGAACGGCTGAGTAACACGTAGGTGACCTGCCCCGAAGTGGGGGATAACGACTCGAAAGAGTCGCTAATACCGCATGTGACCACCGATCCATTTCGGTGCTCAAAGTCGCAAGACGCTTTGGGAGGGGCCTGCGGCGGATTAGCTAGTCGGTGGGGTAACGGCTCACCAAGGCGTCGATCCGTAGCTGGTCTGAGAGGATGACCAGCCAGACTGGGACTGAGACACGGCCCAGACTCCTACGGGAGGC	Bacteria	Chloroflexi	P2-11E	Not assigned	Not assigned	Not assigned	Not assigned	0	0	35
760	GACGAACGCTGGCGGCGTGCTTAACACATGCAAGTGGAGCGACGAACCAGGGCTTGCCCTGGGGCAGAGCCGCGAACGGGTGAGTAACACGTGGGTAACGTGCCTCGATGACCGGGACAACCCGAGGAAACTCGGGCTAATACCGGATGTGGATCCTTCTCGTAAGGGAAGTATCTAAAGGTAGCTTCGGCCTCCGCATCGAGAGCGGCCCGCGGCCCATTAGCTTGTTGGTGGGGTAATGGCCTACCAAGGCTTCGATGGGTAGCTGGTCTGAGAGGACGATCAGCCACACTGGGACTGAGACACGGCCCAGACTCCTA	Bacteria	Actinobacteria	Thermoleophilia	Solirubrobacterales	Not assigned	Not assigned	Not assigned	35	0	0
761	ATTGAACGCTGGCGGCATGCCTTACACATGCAAGTCGAACGGCAGCGCGGGAGCAATCCTGGCGGCGAGTGGCGAACGGGTGAGTAACATATCGGAACGTGCCCTGGAGTGGGGGATAACTAGTCGAAAGATTAGCTAATACCGCATACGATCTACGGATGAAAGTGGGGGATTCGCAAGAACCTCATGCTCGTGGAGCGGCCGATATCTGATTAGCTAGTTGGTAGGGTAAAAGCCTACCAAGGCGACGATCAGTAGCTGGTTTGAGAGAACGACCAGCCACACTGGGACTGAGACACGGCCCAGACTCCTACGGGAGG	Bacteria	Proteobacteria	Betaproteobacteria	Betaproteobacteriales	Burkholderiaceae	Noviherbaspirillum	Not assigned	35	0	0
762	AATCAACGCTGGCGGCGTGCCTAACACATGCAAGTCGAACGCGGTTTCCCCGCAAGGGGAAACTGAGTGGCGAACGGGTGAGTAACACGTGGGTGACCTACCTTCGAGTGGGGGATAACGTCCCGAAAGGGACGCTAATACCGCATAACATCCTGTCCTTGAACGGATGGAGATCAAAGCCGGGGATCGTAAGACCTGGCGCTTGATGAGGGGCCCGCGTCCGATTAGCTAGTTGGTGAGGTAATGGCTCACCAAGGCGACGATCGGTAGCCGGCCTGAGAGGGCGGACGGCCACACTGGGACTGAGACACGGCCCAGAC	Bacteria	Acidobacteria	Subgroup_6	Not assigned	Not assigned	Not assigned	Not assigned	35	0	0
763	AGCGAACGCTGGCGGCAGGCCTAACACATGCAAGTCGAGCGCCCCGCAAGGGGAGCGGCAGACGGGAGAGTAACACGTGGGAACGTACCCTTCAGTTCGGAACAACCCAGGGAAACTTGGGCTAATACCGGATACGTCCGTAAGGAGAAAGATTTATCGCTGAAGGATCGGCCCGCGTCTGATTAGCTAGTTGGTGGGGTAACGGCCCACCAAGGCGACGATCAGTAGCTGGTCTGAGAGGATGATCAGCCTCACTGGGACTGAGACACGGCCCAGACTCCTACGGGAGGCAGCAGTGGGGAATATTGGACAATGGGCGC	Bacteria	Proteobacteria	Alphaproteobacteria	Rhizobiales	Xanthobacteraceae	Not assigned	Not assigned	0	35	0
764	ATTGAACGCTGGCGGCATGCCTTACACATGCAAGTCGAACGGCAGCACGGGGGCAACCCTGGTGGCGAGTGGCGAACGGGTGAGTAATGCATCGGAACGTGCCCGGAAGTGGGGGATAACGTAGCGAAAGTTACGCTAATACCGCATATTCTGTGAGCAGGAAAGCAGGGGATCGCAAGACCTTGCGCTTTCGGAGCGGCCGATGTCGGATTAGCTAGTTGGTGAGGTAAAGGCTTACCAAGGCGACGATCCGTAGCTGGTCTTAGAGGATGATCAGCCACACTGGGACTGAGACACGGCCCAGACTCCTACGGGAGGCA	Bacteria	Proteobacteria	Betaproteobacteria	Betaproteobacteriales	Rhodocyclaceae	Dechlorosoma	Not assigned	35	0	0
765	AATCAACGCTGGCGGCGTGCCTCAGACATGCAAGTCGAACGATTAAGACTTCCTTCGGGAAGTGCATAAAGTGGCGCACGGGTGAGTAACACGTAAGTAATCTACCCTCGAGTGGGGAATAACGTTCGGAAACGAACGCTAATACCGCATAATGCAGCGGCATCGCAAGATGACAGTTGTTAAAGGAGTAATTCGCTTGAGGAGGAGCTTGCGGCAGATTAGCTAGTTGGTAAGGTAACGGCTTACCAAGGCTACGATCTGTATCCGGTCTAAGAGGACGGTCGGACACACTGACACTGAATAACGGGTCAGACTCCTAC	Bacteria	Acidobacteria	Blastocatellia_(Subgroup_4)	Blastocatellales	Blastocatellaceae	Not assigned	Not assigned	35	0	0
766	GACGAACGCTGGCGGCGTGCTTAACACATGCAAGTCGAACGATGATCCTGGAAGCTTGCTTCTGGGGGATTAGTGGCGAACGGGTGAGTAACACGTGAGCAATCTGCCCTTGACTCTGGGATAAGCGCTGGAAACGGCGTCTAATACTGGATATGACCCATCACCGCATGGTGTGTGGGTGGAAAGATTTATTTTGGTTGGGGATGAGCTCGCGGCCTATCAGCTTGTTGGTGAGGTAATGGCTTACCAAGGCGACGACGGGTAGCCGGCCTGAGAGGGTGACCGGCCACACTGGGACTGAGACACGGCCCAGACTCCTA	Bacteria	Actinobacteria	Actinobacteria	Micrococcales	Microbacteriaceae	Humibacter	Not assigned	35	0	0
767	GATGAACGCTGGCGGCGTGCTTAACACATGCAAGTCGAACGATGATCCCCAGCTTGCTGGGGGGATTAGTGGCGAACGGGTGAGTAACACGTGAGTAACCTGCCCTTGACTCTGGGATAAGCCTGGGAAACTGGGTCTAATACCGGATATGACCATCTGGCGCATGTCATGGTGGTGGAAAGCTTTTGTGGTTTTGGATGGACTCGCGGCCTATCAGCTTGTTGGTGGGGTAATGGCCTACCAAGGCGACGACGGGTAGCCGGCCTGAGAGGGTGACCGGCCACACTGGGACTGAGACACGGCCCAGACTCCTACGGGAG	Bacteria	Actinobacteria	Actinobacteria	Micrococcales	Micrococcaceae	Paenarthrobacter	Not assigned	35	0	0
768	AGTGAACGCTGGCGGCAGGCCTAACACATGCAAGTCGAGCGGCAGCGCGGTGTAGCAATACACTGGCGGCGAGCGGCGGACGGGTGAGGAATGCGTCGGAATCTGCCTCTTTGTGGGGGATAACGTAGGGAAACTTACGCTAATACCGCATACGACCTACGGGTGAAAGTGGGGGACCTTCGGGCCTCACGCAGAGAGATGAGCCGACGCCGGATTAGCTAGTTGGCGGGGTAAAGGCCCACCAAGGCGACGATCCGTAGCTGGTCTGAGAGGATGATCAGCCACACTGGAACTGAGACACGGTCCAGACTCCTACGGGA	Bacteria	Proteobacteria	Betaproteobacteria	Xanthomonadales	Xanthomonadaceae	Lysobacter	terricola	35	0	0
769	AATCAACGCTGGCGGCGTGCCTCAGACATGCAAGTCGAACGCGAAAGTTTCCTTCGGGGAGCAAGTAGAGTGGCGCACGGGTGAGTAACACGTAGGTAATCTACCTTCGGATGGGGAATAACAATCGGAAACGGTTGCTAATACCGCATAATGCAGCGGCACCTAATGGTGACAGTTGTTAAAGCGGGGGATCGAAAGACCTCGCGTCTGAAGAGGAGCCTGCGGCGGATTAGCTAGTTGGTAAGGTAAAGGCTTACCAAGGCGATGATCCGTAGCCGGCCTGAGAGGGCGGTCGGCCACACTGACACTGACATACGGGT	Bacteria	Acidobacteria	Blastocatellia_(Subgroup_4)	Pyrinomonadales	Pyrinomonadaceae	RB41	Not assigned	0	26	8
770	GATAAACGCTGGCGGCGTGCATGAGACATGTAAGTCGAACGGACGATCGGAGCAATCCGATCGTTAGTGGCGGACGGCTGAGTAACGCGTAGGTGACCTGCCCCGAAGTGGGGAATAACTGCCCGAAAGGGTGGCTAATACCGCATGTGGTGCCACGTTCATTCATGGCATCAAAGCCGAAAGGCGCTTCGGGAGGGGCCTGCGTCCGATTAGCTCGTTGGTGGGGTAACGGCTCACCAAGGCGACGATCGGTAGGTGGTCTGAGAGGACGATCACCCAGACTGGGACTGAGACACGGCCCAGACTCCTACGGGAGGCAG	Bacteria	Chloroflexi	KD4-96	Not assigned	Not assigned	Not assigned	Not assigned	0	13	21
771	AATCAACGCTGGCGGCGTGCCTAACACATGCAAGTCGAACGGGAAAGGTCCGCAAGGGCTGAGTAGAGTGGCGCACGGGTGAGTAACACGTGGACAACCTGCCTGGAAGTGGGGGATAACATCTCGAAAGGGGTGCTAATACCGCATAAGACTTCAGCTGGGAAGCTGAGGTTAAAAGGAGCGATTCGCTTCTAGAGGGGTCCGCGCCTGATTAGCTAGTTGGTGAGGTAACGGCTCACCAAGGCGACGATCAGTAGCCGTCCTGAGAGGGAGCACGGCCACACTGGAACTGAGACACGGTCCAGACTCCTACGGGAGGC	Bacteria	Acidobacteria	Subgroup_11	Not assigned	Not assigned	Not assigned	Not assigned	0	14	20
772	GACGAACGCTGGCGGCGTGCCTAACACATGCAAGTCGAACGGGGTAGCAATACCCAGTGGCGAACGGGTGCGTAACACGTGAAGAATTTGTCCATCGGTGGGGGATAGCCGGCCCAACGGCCGGGTAATACCGCGTACGACCCTGGCGGGACATCCCGCTTTGGTGAAAGTCGCAAGACGCCGATGGAGAACTTCGCGGCCTATCAGCTAGTTGGTAGGGTAATGGCCTACCAAGGCGACGACGGGTAGCTGGTCCGAGAGGATGACCAGCCACATTGGGACTGAGACACGGCCCAGACTCCTACGGGAGGCAGCAGTGG	Bacteria	Gemmatimonadetes	Gemmatimonadetes	Gemmatimonadales	Gemmatimonadaceae	Not assigned	Not assigned	15	19	0
773	AATCAACGCTGGCGGCGTGCCTAACACATGCAAGTCGAACGCGGTTAGTAGCAATACTAACTGAGTGGCGAACGGGTGAGTAACACGTGGGTGACCTACCTTCGAGTGGGGGATAACGTCCCGAAAGGGACGCTAATACCGCATAACATCCTGCCTTTGAACAGGCGGTGATCAAAGCCGGGGACCGTAAGGCCCGGCGCTTGATGAGGGGCCCGCGTCTGATTAGCTAGTTGGTGAGGTAATGGCCCACCAAGGCGACGATCAGTATCCGGCCTGAGAGGGCGGACGGACACACTGGGACTGAGACACGGCCCAGACTC	Bacteria	Acidobacteria	Subgroup_6	Not assigned	Not assigned	Not assigned	Not assigned	21	13	0
774	GATGAACGCTGGCGGCGTGCTTAACACATGCAAGTCGAACGATGAAGCCCAGCTTGCTGGGTGGATTAGTGGCGAACGGGTGAGTAACACGTGAGTAACCTGCCCTTAACTCTGGGATAAGCCTGGGAAACTGGGTCTAATACCGGATAGGAGCGTCCACCGCATGGTGGGTGTTGGAAAGATTTATCGGTTTTGGATGGACTCGCGGCCTATCAGCTTGTTGGTGAGGTAATGGCTCACCAAGGCGACGACGGGTAGCCGGCCTGAGAGGGTGACCGGCCACACTGGGACTGAGACACGGCCCAGACTCCTACGGGAGG	Bacteria	Actinobacteria	Actinobacteria	Micrococcales	Micrococcaceae	Micrococcus	Not assigned	0	0	34
775	GACGAACGCTGGCGGCGTGCTTAACACATGCAAGTCGAGCGGTGAACCGGGCTTCGGCCCGGGGATCAGCGGCGAACGGGTGAGTAACACGTGGGCAACCTGCCCCAGGCTCTGGGATAAGCCCCGGAAACGGGGTCTAATACCGGATACTCTCGGACCCCCGCATGAGGGATCGAGGAAAGCTCCGGCGGCCTGGGATGGGCCCGCGGCCTATCAGCTTGTTGGTGGGGTAACGGCCTACCAAGGCGACGACGGGTAGCTGGCGTGAGAGCGTGACCAGCCACACTGGGACTGAGACACGGCCCAGACTCCTACGGGAG	Bacteria	Actinobacteria	MB-A2-108	Not assigned	Not assigned	Not assigned	Not assigned	14	0	20
776	AACGAACGCTGGCGGCGTGGATTAGGCATGCAAGTCGAACGCGAAAGAGGGGGCAACCCCTCAAGTAGAGTGGCGAACGGGTGAGTAACGCGTGAAGAACCTGCCTTCGAGAGGGGGATAACACTCCCAACGGGGTGCTAATACCGCATGAGACCACGGGGTCGCATGGCCCTGAGGTCAAAGGTGGCCTCTGTTTACAAGCTACCGCTCGAAGATGGCTTCGCGTCCCATTAGCTAGTTGGCGGTGTAAGAGACCACCAAGGCGACGATGGGTAGCTGGTCTGAGAGGATGGTCAGCCACACTGGGACTGAGATACGGC	Bacteria	Latescibacteria	Not assigned	Not assigned	Not assigned	Not assigned	Not assigned	0	0	34
777	GACGAACGCTGGCGGCGCGCTTAACACATGCAAGTCGAGCGAGAACCAGTCCTTCGGGGCTGGGGACAGCGGCGAACGGGTGAGTAACACGTGGATAATCAACCCCCGACACTGGGATAGCCCGGGGAAACCCGGATTAATACCGGATGTCCCATCTGGCTTTCGGGCCGGCTGGAAAAGGTAGCTTCGGCCTCTGGTTGGGGACGAGTCCGCGGCGGATTAGCTTGTTGGCGGGGTAATGGCCCACCAAGGCGACGATCCGTAGCTGGTCTGAGAGGACGATCAGCCACACTGGGACTGAGACACGGCCCAGACTCCTA	Bacteria	Actinobacteria	Thermoleophilia	Gaiellales	Not assigned	Not assigned	Not assigned	0	0	34
778	AACGAACGTTAGCGGCGCGCCTAACACATGCAAGTCGAACGCGACTGGGGGCAACTCCAGTTGAGTGGCGCACGGGTGAGTAACACGTAGGTAATCTCCCCCCGAGTGGTGGATAACCTTCCGAAAGGAGGGCTAATACAGCATAAGACCACGGCTTCGAAAGGAGCTGAGGTCAAAGCGGAGGATCGCAAGACTTCGCGCTTGGGGATGAGCCTGCGGCCCATCAGGTAGTTGGCGGGGTAAAAGCCCACCAAGCCTAAGACGGGTAGCTGGTCTGAGAGGATGATCAGCCACACTGGAACTGAGACACGGTCCAGACT	Bacteria	Proteobacteria	Deltaproteobacteria	Myxococcales	Phaselicystidaceae	Phaselicystis	Not assigned	20	4	10
779	GATGAACGCTGGCGGCGTGCCTAATACATGCAAGTTGTCCGGAAACACTTCGGGTGTCGAGGAGCGGACGGCTGAGTAACGCGTAGGAATGTACCCCAAAGTGAGGGATAAGCACCAGAAATGGTGTCTAATACCGCATGTGCTCTTCGGAGTAAAGCTTCGGCGCTTTGGGAACGGCCTGCGTATGATTAGCTAGTTGGTAAGGTAATGGCTTACCAAGGCGACGATCATTAGCTGGTCTGAGAGGATGATCAGCCAGACTGGGACTGAGAACGGCCCAGACTCCTACGGGAGGCAGCAGTAGGGAATTTTCCACAATG	Bacteria	Patescibacteria	Saccharimonadia	Saccharimonadales	Not assigned	Not assigned	Not assigned	34	0	0
780	AATCAACGCTGGCGGCGTGCCTCAGACATGCAAGTCGAACGATTAAAGCTCTCTTCGGAGAGTGCATAGAGTGGCGCACGGGTGAGTAACACGTAAATAATCTACCCTCGAGTGGGGAATAACGTCCGGAAACGGGCGCTAATACCGCATAATGCAGCGGCACCGCAAGGTGACAGTTGTTAAAGATTTATCGCTTGAGGAGGAGTTTGCGGCAGATTAGCTAGTTGGTAAGGTAATGGCTTACCAAGGCTACGATCTGTATCCGGTCTAAGAGGACGGTCGGACACACTGACACTGAATAACGGGTCAGACTCCTACGG	Bacteria	Acidobacteria	Blastocatellia_(Subgroup_4)	Blastocatellales	Blastocatellaceae	JGI_0001001-H03	Not assigned	34	0	0
781	AACGAACGTTGGCGGCGTGGATTAGGCATGCAAGTCGTGCGTGAACGGGGCTTCGGCTCCTAGTAAAGCGGCGAACGGGTGAGTAACGCGTGGGGAACCTGCCTTCGAGTGGGGGATAACACTCCTAACGGGGTGCTAATACCGCATGACATCTCTTGGTCGCATGGCCGAGAGATCAAAGATGGCCTCTACTTGTAAGCTATCGCTTGAAGATGGTCCCGCGTCCGATTAGCTAGTTGGTGAGGTAACGGCTCACCAAGGCGACGATCGGTAGCTGGTCTGAGAGGATGGTCAGCCACACTGGGACTGAGATACGGCCC	Bacteria	Latescibacteria	Not assigned	Not assigned	Not assigned	Not assigned	Not assigned	34	0	0
782	AACGAACGCTGGCGGCAGGCTTAACACATGCAAGTCGAGCGCCCCGCAAGGGGAGCGGCAGACGGGTGAGTAACGCGTGGGAATCTACCCAGCTCTACGGAATAACCCAGGGAAACTTGGACTAATACCGTATACGTCCTCCGGGAGAAAGATTTATCGGAGTTGGATGAGCCCGCGTTGGATTAGCTAGTTGGTGGGGTAATGGCCTACCAAGGCGACGATCCATAGCTGGTCTGAGAGGATGATCAGCCACATTGGGACTGAGACACGGCCCAAACTCCTACGGGAGGCAGCAGTGGGGAATATTGGACAATGGGCGA	Bacteria	Proteobacteria	Alphaproteobacteria	Rhizobiales	Rhizobiaceae	Pseudaminobacter	Not assigned	34	0	0
783	ATTGAACGCTGGCGGCATGCCTTACACATGCAAGTCGAACGGCAGCGCGGGAGCAATCCTGGCGGCGAGTGGCGAACGGGTGAGTAATATATCGGAACGTGCCCAAGAGTGGGGGATAACTAGTCGAAAGATTAGCTAATACCGCATACGATCTACGGATGAAAGTGGGGGATTCGCAAGAACCTCATGCTCCTGGAGCGGCCGATATCTGATTAGCTAGTTGGTGGGGTAAAAGCCTACCAAGGCGACGATCAGTAGCTGGTCTGAGAGGACGACCAGCCACACTGGGACTGAGACACGGCCCAGACTCCTACGGGAGG	Bacteria	Proteobacteria	Betaproteobacteria	Betaproteobacteriales	Burkholderiaceae	Noviherbaspirillum	Not assigned	34	0	0
784	GATGAACGCTGGCGGCGTGCCTAATACATGCAAGTCGGACGGGGGCCACACATCGTAAGGTGAGTGGATACCCAGTGGCGAACGGGTGAGTAACACGTAGATGACCTGCCCTCCAGGGGGGGATAACGTTCCGAAAGGGATGCTAATACCCCATAAGCTCACGGGGATCAGAAGTCTGTGAGAAAAGGAGCAATCCACTGGAGGAGGGGTCTGCGGTCCATCAGGTCGTTGGCGGGGTAACAGCCCACCAAGCCGAAGACGGATAGGGGGCCTGAGAGGGTGGTCCCCCACACGGGCACTGAGAGACGGGCCCGACTCCT	Bacteria	Chloroflexi	Anaerolineae	SBR1031	Not assigned	Not assigned	Not assigned	0	34	0
785	ATTGAACGCTGGCGGCATGCCTTACACATGCAAGTCGAGCGGCAGCGCGGGGGCAACCCTGGCGGCGAGCGGCGAACGGGTGAGTAATGCATCGGAACGTGTCCTCTTGTGGGGGATAACCAGTCGAAAGACTGGCTAATACCGCATGAGATCGAGAGATGAAAGCGGGGGACCGCAAGGCCTCGCGCGAGAGGAGCGGCCGATGCCGGATTAGCTAGTTGGCGGGGTAACGGCCCACCAAGGCGACGATCCGTAGCTGGTCTGAGAGGACGACCAGCCACACTGGGACTGAGACACGGCCCAGACTCCTACGGGAGGCA	Bacteria	Proteobacteria	Betaproteobacteria	Betaproteobacteriales	Nitrosomonadaceae	MND1	Not assigned	0	34	0
786	GACGAACGCTGGCGGCGTGCTTGATACATGCAAGTCGAACGGACCTTTTGAGGGAGCTTGCTTTCTTGGAAGGTTAGTGGCGGACGGGTGAGTAACGCGTGGGTAATCTGCCCCAAGGCCCGGGACAACAGTTCGAAAGGACTGCTAAGACCGGATGACCCTGCGGAATGGCATCATTCTGCAAGCAAAGGTTACGCCTTGGGATGAGCCCGCGTCCCATTAGCTAGTTGGTGAGGTAACGGCCCACCAAGGCGACGATGGGTAGCCGGACTGAGAGGTTGGCCGGCCACACTGGGACTGAGACACGGCCCAGACTCCTA	Bacteria	Firmicutes	Clostridia	Clostridiales	Heliobacteriaceae	Hydrogenispora	Not assigned	0	0	34
787	GATAAACGCTGGCGGCGTGCCTAACACATGCAAGTCGAACGCTCTCGCCCTTTTCGGAGCGCGAGGGAGTGGCGGACGGGTGAGTAACACATGGGTGACCTACCCCACAGTGAGGAATACCGGCGAGAAATCGCCGACAAGACCGCATAGGCTTTCTCGGGTAGCCCTGAGGAAGCAAAGTCGCAAGACGCTGAGGGATGGGCCTGTGGCCGATTAGCTAGTTGGTGGGGTAAGCGCTCACCAAGGCGACGATCGGTAGCTGGTCTGAGAGGACGATCAGCCACACTGGGATTGAGAACGGCCCAGACTCCTACGGGGGG	Bacteria	Chloroflexi	Ktedonobacteria	Ktedonobacterales	Ktedonobacteraceae	HSB_OF53-F07	Not assigned	0	0	34
788	AGTGAACGCTGGCGGCAGGCCTAACACATGCAAGTCGAGCGGCAGCACGGGTAGCAATACCTGGTGGCGAGCGGCGGACGGGTGAGGAATACATCGGAATCTGCCTTGTCGTGGGGGATAACGTAGGGAAACTTACGCTAATACCGCATACGACCGAGAGGTGAAAGCGGGGGATCGCAAGACCTCGCGCGATGAGATGAGCCGATGTCGGATTAGCTAGTTGGCGGGGTAAAGGCCCACCAAGGCGACGATCCGTAGCTGGTCTGAGAGGATGATCAGCCACACTGGAACTGAGACACGGTCCAGACTCCTACGGGAGG	Bacteria	Proteobacteria	Betaproteobacteria	Xanthomonadales	Rhodanobacteraceae	Dokdonella	Not assigned	0	0	34
789	GACGAACGCTGGCGGCGTGCTTAACACATGCAAGTCGAACGGTGAACCGGGCTTCGGCCCGGGGATCAGTGGCGAACGGGTGCGTAACACGTGGGCAACCTGCCCCAGACACTGGGATAACTCCGGGAAACCGGGGCTAATACCGGATACTCTCGTCCGATCACATGATCGGCCGAGGAAAGCTCCGACGGTCTGGGATGGGCCCGCGGCCTATCAGCTTGTTGGTGGGGTAACGGCCTACCAAGGCGACGACGGGTAGCTGGTCTGAGAGGACGACCAGCCACACTGGAACTGAGACACGGTCCAGACTCCTACGGGAG	Bacteria	Actinobacteria	MB-A2-108	Not assigned	Not assigned	Not assigned	Not assigned	5	0	29
790	GACGAACGCTGGCGGCGTGCTTAACACATGCAAGTCAAGGGGGCCCAGCAATGGGCAACCGGCGAACGGGTGCGTAACACGTGAGCAACCTACCGAACTGTGGGGGATAGCCGGCCTAACGGCCGAGTAATACCGCATACGCTTTCATTGAGGCATTTCAGTGAAAGGAAACCTACGGGACAGATCGAGGGGCTCGCGGCCTATCAGCTAGTTGGCGAGGTAACGGCTCACCAAGGCGACGACGGGTAGCTGGTCTGAGAGGATGGCCAGCCACATTGGGACTGAGATACGGCCCAGACTCCTACGGGAGGCAGCAGTGG	Bacteria	Gemmatimonadetes	Gemmatimonadetes	Gemmatimonadales	Gemmatimonadaceae	Not assigned	Not assigned	12	0	22
791	GACGAACGCTGGCGGCGTGCTTAACACATGCAAGTCGAACGGTGAACCGCCTTCGGGCGGGGATCAGTGGCGAACGGGTGAGTAACACGTGGGTAACCTGCCCTCCACTCTGGGATAACTCCGGGAAACCGGGGCTAATACCGGATACGACCTGAGGCGGCATCGCCTCGGGTGGAAAGTTTTTCGGTGGAGGATGGACCCGCGGCCTATCAGCTTGTTGGTGGGGTAACGGCCTACCAAGGCGATGACGGGTAGCCGGCCTGAGAGGGCGACCGGCCACACTGGGACTGAGACACGGCCCAGACTCCTACGGGAGGCAG	Bacteria	Actinobacteria	Actinobacteria	Catenulisporales	Catenulisporaceae	Catenulispora	Not assigned	0	0	34
792	AATCAACGCTGGCGGCGTGCCTAACACATGCAAGTCGAGCGAGAAAGTGGAGCAATCCATGAGTAAAGCGGCGCACGGGTGAGTAACACGTGACTAACCTACCCTCGAGTGGGGAATAACCTGGGGAAACCCGGGCTAATACCGCATAACACCTACGGGTCAAAGGAGCAATCCGCTTGAGGAGGGGGTCGCGGCAGATTAGTTAGTTGGCAGGGTAATGGCCTACCAAGACGATGATCTGTATCCGGCCTGAGAGGGCGCACGGACACACTGGAACTGAAACACGGTCCAGACTCCTACGGGAGGCAGCAGTGGGGAAT	Bacteria	Acidobacteria	Acidobacteriia	Acidobacteriales	Acidobacteriaceae_(Subgroup_1)	Occallatibacter	Not assigned	0	0	34
793	GATAAACGCTGGCGGCGTGCTTCAGGCATGCAAGTCGAACGGGTGTCTATCTTCGGGTAGCCACTAGTGGCGGACGGGTGAGTAACGCGTTAGCAACCTGCCCAAAGGTGGGGAATAACTAACCGAAAGGTTAGCTAATACCGCATGTGATAGCTGGTTCTTGGACCGGTTATGAAAGGCTTCGGTCGCCTTTGGAGGGGCTTGCGTCAGATTAGCTTGTTGGTGGGGTAATGGCCTACCAAGGCGACGATCTGTAGCTGGTCTGAGAGGATGGTCAGCCACACGGGGACTGAGATACGGCCCCGACTCCTACGGGAGGC	Bacteria	Chloroflexi	Dehalococcoidia	S085	Not assigned	Not assigned	Not assigned	34	0	0
794	GATAAACGCTGGCGGCGTGCATGAGACATGCAAGTCGAACGGACGATCGAGGCTTGCCTTGATCGTTAGTGGCGGACGGCTGAGTAACGCGTAGGTGACCTGCCCCGAAGTGGGGGATAACTGCCCGAAAGGGTGGCTAATACCGCATGTGGTGGTTCGTTCAATCGATCCATCAAAGCAGTAATGCGCTTCGGGAGGGGCCTGCGTCCGATTAGCTCGTTGGTGGGGTAACGGCTCACCAAGGCGACGATCGGTAGGTGGTCTGAGAGGACGATCACCCAGACTGGGACTGAGACACGGCCCAGACTCCTACGGGAGGC	Bacteria	Chloroflexi	KD4-96	Not assigned	Not assigned	Not assigned	Not assigned	34	0	0
795	GATGAACGCTGGCGGCGTGCTTAATACATGCAAGTCGAGCGGTAACACTTCGGGTGACGAGCGGCGGACGGCTGAGTAACGCGTAGGAACCTACCCCAAACTGAGGGATAACTGCTCGAAAGAGTAGCTAATACCGCATATGCGCTTCGGCGTAAAGCTTCGGCGGTTTGGGAAGGGCCTGCGTATGATTAGCTTGTTGGTGAGGTAACGGCTCACCAAGGCGACGATCATTAGCTGGTCTGAGAGGATGATCAGCCAGACTGGGACTGAGACACGGCCCAGACTCCTACGGGAGGCAGCAGTAGGGAATTTTCCACAAT	Bacteria	Patescibacteria	Saccharimonadia	Saccharimonadales	Not assigned	Not assigned	Not assigned	0	34	0
796	GATAAACGCTGGCGGCGTGCCTAATGCATGCAAGTCGAACGGTCTCTCTCTTTCGGGAGGGAGGTAGTGGCAAACGGGTGAGTAACACGTGGGGATCTGCCCAGTAGTGGGGAACAACTCCGAGAAATCGGAGCTAATACCGCATACGGTAGGTTGTGGAAGCAACCATACTAAAGCCAGAAATGGCGCTATTGGAGGAACCTGCGGCTGATTAGCTAGTTGGTGGGGTAAAGGCCTACCAAGGCGATGATCAGTAGCTGGTCTGAGAGGATGGACAGCCACACTGGGACTGAGATACGGCCCAGACTCCTACGGGAGGC	Bacteria	Chloroflexi	Ktedonobacteria	C0119	Not assigned	Not assigned	Not assigned	29	5	0
797	AATCAACGCTGGCGGCGTGCCTAACACATGCAAGTCGAACGCGAAAGCCCCGCAAGGGGCAAGTAGAGTGGCAAACGGGTGAGTAACGCGTGGGTGACCTGCCTTCGAGCGGGGGATAACGTTCCGAAAGGGACGCTAATACCGCATAACATCCTGCCCTTGAACGGGTGGAGATCAAAGCTGGGGATTCGCAAGAACCCGGCACTTGAAGAGGGGCCCGCGTCTGATTAGCTAGTTGGTGAGGTAACGGCTCACCAAGGCAACGATCAGTATCCGGCCTGAGAGGGCGGACGGACACACTGGGACTGAGACACGGCCCA	Bacteria	Acidobacteria	Subgroup_6	Not assigned	Not assigned	Not assigned	Not assigned	0	0	34
798	GATTAACGCTGGCGGCGTGCATGAGACATGCAAGTCGAACGGGTGACCAAGGGCTTGCTCTTGGTCGCTAGTGGCGGACGGCTGAGTAACGCGTAGGTGACCTGCCCCGAAGTGGGGGATAACTGCCCGAAAGGGTGGCTAATACCGCATGTGGTCGCTCGTTCGATCGAGCGATCAAAGCAGTGATGCGCTTCGGGAGGGGCCTGCGTCCGATTAGCTCGTTGGTGGGGTAACGGCTCACCAAGGCGACGATCGGTAGGTGGTCTGAGAGGACGATCACCCAGACTGGGACTGAGACACGGCCCAGACTCCTACGGGAG	Bacteria	Chloroflexi	KD4-96	Not assigned	Not assigned	Not assigned	Not assigned	0	0	34
799	ATTGAACGCTGGCGGCGTGCCTAACACATGCAAGTCGAGCGGTAACAGGTGTAGCAATACATGCTGACGAGCGGCGAACGGGTGAGTAATGCTTCGGAATCTACCCAATGGTGGGGAATAACCAGCCGAAAGGTTGGCTAATACCGCATACGTCCTACGGGGGAAAGCAGGGGATCGCAAGACCTTGCGCCGATGGATGAGCCGAAGCCGGATTAGCTAGTTGGTAGGGTAACGGCCTACCAAGGCGACGATCCGTAGCTGGTCTGAGAGGACGACCAGCCACACTGGGACTGAGACACGGCCCAGACTCCTACGGGAGG	Bacteria	Proteobacteria	Betaproteobacteria	Gammaproteobacteria_Incertae_Sedis	Unknown_Family	Acidibacter	Not assigned	0	0	34
800	GATGAACGCTGGCGGCGTGCTTAACACATGCAAGTCGAACGATGAGGCCCACTTGTGGGTGGATTAGTGGCGAACGGGTGAGTAACACGTGAGTAACCTGCCCTTGACTCTGGGATAAGCCTGGGAAACTGGGTCTAATACCGGATATGACCTTCCATCGCATGGTGGTTGGTGGAAAGCTTTTGTGGTTTTGGATGGACTCGCGGCCTATCAGCTTGTTGGTGGGGTAATGGCCTACCAAGGCGACGACGGGTAGCCGGCCTGAGAGGGTGACCGGCCACACTGGGACTGAGACACGGCCCAGACTCCTACGGGAGGCA	Bacteria	Actinobacteria	Actinobacteria	Micrococcales	Micrococcaceae	Not assigned	Not assigned	34	0	0
801	GACGAACGCTGGCGGCGTGCCTAATACATGCAAGTCGAGCGAATTTTAAGGAGCTTGCTCCTTAAGGTTAGCGGCGGACGGGTGAGTAACACGTGGGCAACCTGCCTGTAAGACTGGGATAACACCGGGAAACCGGTGCTAATACCGGATAATTCTTCACCTCTCATGAGGTGAAGCTGAAAGTCGGTTTCGGCTGACACTTACAGATGGGCCCGCGGCGCATTAGCTAGTTGGTGAGGTAACGGCTCACCAAGGCGACGATGCGTAGCCGACCTGAGAGGGTGATCGGCCACACTGGGACTGAGACACGGCCCAGACTC	Bacteria	Firmicutes	Bacilli	Bacillales	Bacillaceae	Bacillus	Not assigned	34	0	0
802	AATCAACGCTGGCGGCGTGCCTAACACATGCAAGTCGAACGCGAAAGGGGCTTCGGCCCTGAGTAGAGTGGCAAACGGGTGAGTAACACGTGGGTGACCTGCCTTCGAGTGGGGGATAACGTCCCGAAAGGGACGCTAATACCGCATGACATCCTGCCTTTGGAAAGGCGGAGATCAAAGCCGGGGATCGCAAGACCTGGCGCTTGAAGAGGGGCCCGCGTCTGATTAGCTAGTTGGTAGGGTAACGGCCTACCAAGGCGACGATCAGTATCCGGCCTGAGAGGGCGGACGGACACACTGGGACTGAGACACGGCCCAGA	Bacteria	Acidobacteria	Subgroup_6	Not assigned	Not assigned	Not assigned	Not assigned	0	33	0
803	AATCAACGCTGGCGGCGTGCCTAACACATGCAAGTCGCACGAGAAAGTCCCCGCAAGGGGATGAGTACAGTGGCGTACGGGTGAGTAACACGTGACTAACCTACCCTCAAGTGGGGAATAACCTCGGGAAACCGGGGCTAATACCGCATAACACCGCAAGGTCAAAGCAGCAATGCGCTGGAGGAGGGGGTCGCGGCTGATTAGCTAGTTGGTGAGGTAATGGCTCACCAAGGCGACGATCAGTAGCCGGCCTGAGAGGGCGCACGGCCACACTGGAACTGAAACACGGTCCAGACTCCTACGGGAGGCAGCAGTGGGGA	Bacteria	Acidobacteria	Acidobacteriia	Acidobacteriales	Not assigned	Not assigned	Not assigned	0	4	29
804	GATAAACGCTGGCGGCGTGCATGAGACATGCAAGTCGAACGAGTGATCGGGGCTTGCTCTGATCGCGAGTGGCGGACGGCTGAGTAACGCGTAGGTGACCTGCCCCGAAGTGGGGAATAACTGCCCGAAAGGGTGGCTAATACCGCATGTGGTGGCTCGTTCGATCGAGTCATCAAAGCCGCAAGGCGCTTCGGGAGGGGCCTGCGTCCGATTAGCTCGTTGGTGGGGTAACGGCTCACCAAGGCGACGATCGGTAGGTGGTCTGAGAGGACGATCACCCAGACTGGGACTGAGACACGGCCCAGACTCCTACGGGAGGC	Bacteria	Chloroflexi	KD4-96	Not assigned	Not assigned	Not assigned	Not assigned	0	33	0
805	AACGAACGCTGGCGGCAGGCCTAACACATGCAAGTCGAGCGAGGACTTCGGTTCTAGCGGCGGACGGGTGAGTAACGCGTGGGAATGTGCCCTTCTCTACGGAATAGCCCTGGGAAACTGGGAGTAATACCGTATACGCCCTATTGGGGAAAGATTTATCGGAGAAGGATCAGCCCGCGTTGGATTAGGTAGTTGGTGGGGTAATGGCCTACCAAGCCGACGATCCATAGCTGGTTTGAGAGGATGATCAGCCACACTGGGACTGAGACACGGCCCAGACTCCTACGGGAGGCAGCAGTGGGGAATCTTAGACAATGGGG	Bacteria	Proteobacteria	Alphaproteobacteria	Rhodobacterales	Rhodobacteraceae	Paracoccus	yeei	0	0	33
806	GACGAACGCTGGCGGCGCGCTTAACACATGCAAGTCGAGCGAGAACCGGGGCTTCGGCCCTGGGGACAGCGGCGAACGGGTGAGTAACACGTGGGTAATCTGCCCTCGGTTCCGGGATAGCCCGGGGAAACTCGGATTAATACCGGATAGCCTCACGTGCCTTCGGGCGCGTGAGAAAAGGTAGCTTCGGCCTCTGACCGAGGATGAGCCCGCGGCGGATTAGCTTGTTGGCGGGGTAACGGCCCACCAAGGCAACGATCCGTAGCTGGTCTGAGAGGACGATCAGCCACACTGGGACTGAGACACGGCCCAGACTCCTA	Bacteria	Actinobacteria	Thermoleophilia	Gaiellales	Gaiellaceae	Gaiella	Not assigned	0	0	33
807	AGCGAACGCTGGCGGCAGGCCTAACACATGCAAGTCGAGCGCCGTAGCAATACGGAGCGGCAGACGGGTGAGTAACGCGTGGGAACGTGCCCTTCGGTTCGGAATAACTCAGGGAAACTTGAGCTAATACCGGATACGTCCGAAAGGAGAAAGATTTATCGCCGAAGGATCGGCCCGCGTAAGATTAGCTAGTTGGTGAGGTAACGGCTCACCAAGGCTATGATCTTTAGCTGGTCTGAGAGGACGATCAGCCACACTGGGACTGAGACACGGCCCAGACTCCTACGGGAGGCAGCAGTGGGGAATATTGGACAATGGGC	Bacteria	Proteobacteria	Alphaproteobacteria	Rhizobiales	Amb-16S-1323	Not assigned	Not assigned	0	0	33
808	AACGAACGCTGGCGGCGTGCCTCATACATGCAAGTCGTACGGTGTTTTCGGCCGCAAGGTTGAAGGCGCCGTGGCAGACGGGTGCGTAACACGTGGGTAATCTTCCTTTATGTTTGGCATAAACTCTCGAAAGGGAGTCTAATTCCGAATAACGTTTTTGGCCGGCATCGGCCGAAAACCAAAGATGGCCTCTACTTGTAAGCTATCACATAGAGATGAGCCCGCGCCCGATTAGTTAGTTGGCGGGATAAAAGCCCACCAAGACGTCGATCGGTAGCCGGCCTGAGAGGGTGTCCGGCCACACTGGGACTGAGATACGG	Bacteria	Zixibacteria	Not assigned	Not assigned	Not assigned	Not assigned	Not assigned	21	0	12
809	AACGAACGCTGGCGGCGTGCTTAACACATGCAAGTCGAACGCGAAAGGGACTTCGGTCCTGAGTAAAGTGGCGCACGGGTGAGTAACGCGTGGATAATCTACCCAATGGTCTGGGATAACATTTCGAAAGGGGTGCTAATACCGGATAAGACCACGGAGTCTTTGGGCTCTGCGGTAAAAGGTGGGGACCTTCGGGCCTACCGCAATTGGATGAGTCCGCGTACCATTAGCTAGTTGGTAGGGTAAAGGCCTACCAAGGCGACGATGGTTAGCTGGTCTGAGAGGATGATCAGCCACACTGGAACTGAGACACGGTCCAG	Bacteria	Proteobacteria	Deltaproteobacteria	Desulfuromonadales	Geobacteraceae	Geobacter	Not assigned	0	0	33
810	AATGAACGCTGGCGGCGTGGTTAAGACATGCAAGTCGAACGGGACATTAGGTGTAGCAATACATCTGATGTTCAGTGGCGAACGGGTGCGTAACACGTGAACAATCTACCTTTAAGTGTGGAATAGCTCGCCGAAAGGCGAATTAATACCGCATGTGGTGGCCTCTCTCCTGAGAGACTTACTAAAGTCGGGGACCGCAAGGCCTGACGCTTGAAGAGGAGTTCGCGGCCTATCAGCTAGTTGGCGAGGTAACGGCTCACCAAGGCTAAGACGGGTAGCTGGTCTGAGAGGATGATCAGCCACACTGGAACTGAGACACG	Bacteria	Verrucomicrobia	Verrucomicrobiae	Opitutales	Opitutaceae	Lacunisphaera	Not assigned	33	0	0
811	AACGAACGCTGGCGGCAGGCCTAATACATGCAAGTCGAACGCCGTAGCAATACGGAGTGGCAGACGGGTGAGTAACGCGTGGGAATCTTCCTAATGGTACGGAATAGCCCGGGGAAACCCGGAGTAATACCGTATACTCCCGTGAGGGGAAAGATTTATCGCCATTAGATGAGCCCGCGTCGGATTAGCTAGTTGGTGGGGTAATGGCCTACCAAGGCAACGATCCGTAGCTGGTCTGAGAGGATGATCAGCCACACTGGGACTGAGACACGGCCCAGACTCCTACGGGAGGCAGCAGTAGGGAATATTGGACAATGGGC	Bacteria	Proteobacteria	Alphaproteobacteria	Rhizobiales	Hyphomicrobiaceae	Pedomicrobium	Not assigned	33	0	0
812	AATCAACGCTGGCGGCGTGCCTAACACATGCAAGTCGAACGAGAAAGTGGTAGCAATACCATGAGTAAAGTGGCGCACGGGTGAGTAACACGTGACTAACCTACCCTGGAGTGGGGGATAACTGAGGGAAACCTTAGCTAATACCGCATAATACCTACGGGTCAAAGGAGCAATTCGCTTTGGGAGGGGGTCGCGGCCGATTAGTTAGTTGGCGGGGTAATGGCCCACCAAGACGATGATCGGTATCCGGCCTGAGAGGGCGCACGGACACACTGGAACTGAAACACGGTCCAGACTCCTACGGGAGGCAGCAGTGGGGA	Bacteria	Acidobacteria	Acidobacteriia	Acidobacteriales	Acidobacteriaceae_(Subgroup_1)	Occallatibacter	Not assigned	33	0	0
813	ATTGAACGCTGGCGGCATGCCTTACACATGCAAGTCGAACGGCAGCACGGGGGCAACCCTGGTGGCGAGTGGCGAACGGGTGAGTAATATATCGGAACGTACCCTAGAGTGGGGGATAACGTAGCGAAAGTTACGCTAATACCGCATACGATCTACGGATGAAAGTGGGGGCTCGCAAGACCTCATGCTCATGGAGCGGCCGATATCTGATTAGCTAGTTGGTGGGGTAAAGGCCTACCAAGGCGACGATCAGTAGCTGGTCTGAGAGGACGACCAGCCACACTGGGACTGAGACACGGCCCAGACTCCTACGGGAGGCA	Bacteria	Proteobacteria	Betaproteobacteria	Betaproteobacteriales	Burkholderiaceae	Not assigned	Not assigned	33	0	0
814	AGCGAACGCTGGCGGCAGGCTTAACACATGCAAGTCGAGCGGGCGTAGCAATACGTCAGCGGCAGACGGGTGAGTAACGCGTGGGAACGTGCCCTTTGGTTCGGAACAACACAGGGAAACTTGTGCTAATACCGGATAAGCCCTTACGGGGAAAGATTTATCGCCGAAGGATCGGCCCGCGTCTGATTAGCTTGTTGGTGAGGTAACGGCTCACCAAGGCTACGATCAGTAGCTGGTCTGAGAGGATGATCAGCCACACTGGGACTGAGACACGGCCCAGACTCCTACGGGAGGCAGCAGTGGGGAATATTGGACAATGG	Bacteria	Proteobacteria	Alphaproteobacteria	Rhizobiales	Xanthobacteraceae	Not assigned	Not assigned	33	0	0
815	AACGAACGCTGGCGGCAGGCTTAACACATGCAAGTCGAACGCATCGCAAGATGAGTGGCAGACGGGTGAGTAACGCGTGGGAATCTACCTAGTTCTACGGAACAACACAGGGAAACTTGTGCTAATACCGTATACGCCCTACGGGGGAAAGATTTATCGGAATTAGATGAGCCCGCGTAAGATTAGCTAGTTGGTGGGGTAATGGCCTACCAAGGCGACGATCTTTAGCTGGTCTGAGAGGATGATCAGCCACACTGGGACTGAGACACGGCCCAGACTCCTACGGGAGGCAGCAGTGGGGAATATTGGACAATGGGCGC	Bacteria	Proteobacteria	Alphaproteobacteria	Rhizobiales	Devosiaceae	Devosia	Not assigned	33	0	0
816	GACGAACGCTGGCGGCGTGCTTAACACATGCAAGTCGAGCGGTAAGGCCCTTCGGGGTACACGAGCGGCGAACGGGTGAGTAACACGTGAGCAATCTGCCCTTCACTCAGGGATAACTACCGGAAACGGTGGCTAATACCTGATATGACCACTTCGCGCATGTGATGGTGGTGGAAAGTTCCGGCGGTGGAGGATGAGCTCGCGGCCTATCAGCTTGTTGGTGGGGTGATGGCCTACCAAGGCGACGACGGGTAGCCGGCCTGAGAGGGTGACCGGCCACACTGGGACTGAGACACGGCCCAGACTCCTACGGGAGGCAG	Bacteria	Actinobacteria	Actinobacteria	Propionibacteriales	Nocardioidaceae	Nocardioides	Not assigned	33	0	0
817	GATAAACGCTGGCGGCGTGCATGAGACATGCAAGTCATACGGGCAAGCTTGCTTGCTAGTGGCGGACGGCTGAGTAACGCGTAGGTGACCTGCCCCGAAGTGGGGAATAACTGCCCGAAAGGGTGGCTAATACCGCATGTGGTGGTTCGTTCATTCGAGCCATCAAAGCAGTGATGCGCTTCGGGAGGGGCCTGCGTCCGATTAGCTCGTTGGTGGGGTAACGGCTCACCAAGGCGACGATCGGTAGGTGGTCTGAGAGGACGATCACCCAGACTGGGACTGAGACACGGCCCAGACTCCTACGGGAGGCAGCAGTCGGG	Bacteria	Chloroflexi	KD4-96	Not assigned	Not assigned	Not assigned	Not assigned	15	18	0
818	ATTGAACGCTGGCGGCGTGCCTAACACATGCAAGTCGAGCGGCAGCGCGGTAGCAATACTGGCGGCGAGCGGCGAACGGGTGAGTAATGCTTCGGAATCTTCCCAGTTGTGGGGAATAACTAGCCGAAAGGTTAGCTAATACCGCATACGACCTACGGGTGAAAGCAGGGGATCGCAAGACCTTGCGCTATTGGATGAGCCGAAGTCGGATTAGCTAGTTGGTAGGGTAACGGCCTACCAAGGCGACAATCCGTAGCTGGTCTGAGAGGACGACCAGCCACACTGGGACTGAGACACGGCCCAGACTCCTACGGGAGGCA	Bacteria	Proteobacteria	Betaproteobacteria	Gammaproteobacteria_Incertae_Sedis	Unknown_Family	Acidibacter	Not assigned	0	33	0
819	GATAAACGCTGGCGGCGTGCATGAGACATGCAAGTCGAACGGACGATCGGGCTTGCTCGATCGTTAGTGGCGGACGGCTGAGTAACGCGTGGGTGACCTGCCCCGAAGTGGGGGATAACTGCCCGAAAGGGTGGCTAATACCGCATGTGGTGGTGCGTTCAGTCGCACCAGTAAAGCCGCAAGGCGCTTCGGGAGGGGCCTGCGTCCGATTAGCTCGTTGGTGGGGTAACGGCTCACCAAGGCGACGATCGGTAGGTGGTCTGAGAGGACGATCACCCAGACTGGGACTGAGACACGGCCCAGACTCCTACGGGAGGCAG	Bacteria	Chloroflexi	KD4-96	Not assigned	Not assigned	Not assigned	Not assigned	0	33	0
820	GATAAACGCTGGCGGCGTGCATGAGACATGCAAGTCATACGGGCGAGCTTGCTCGCTAGTGGCGGACGGCTGAGTAACGCGTAGGTGACCTACCCCGAAGTGGGGAATAACTGCCCGAAAGGGTGGCTAATACCGCATGTGGTGGTTCGTTCATTCGATCCACCAAAGCAGCAATGCGCTTCGGGAGGGGCCTGCGTCCGATTAGCTCGTTGGTGGGGTAACGGCTCACCAAGGCGACGATCGGTAGGTGGTCTGAGAGGACGATCACCCAGACTGGGACTGAGACACGGCCCAGACTCCTACGGGAGGCAGCAGTCGGG	Bacteria	Chloroflexi	KD4-96	Not assigned	Not assigned	Not assigned	Not assigned	0	33	0
821	GACGAACGCTGGCGGCGTGCTTAACACATGCAAGTCGTACGCTGATGCCTTGTGCTTGCACGGGGTGGATGAGTGGCGAACGGGTGAGTAACACGTGAGTAACCTGCCCTTCACTTTGGGATAAGCCTGGGAAACTGGGTCTAATACTGGATAGGACTGCTGGCCGCATGGTTGGTGGTGGAAAGTATTGTGCGGTGGGGGATGGGCTCGCGGCCTATCAGCTTGTTGGTGGGGTGATGGCCTACCAAGGCGGTGACGGGTAGCCGGCCTGAGAGGGCGATCGGCCACACTGGGACTGAGACACGGCCCAGACTCCTACG	Bacteria	Actinobacteria	Actinobacteria	Micrococcales	Dermatophilaceae	Not assigned	Not assigned	0	0	33
822	GACAAACGCTGGCGGCGTGCTTAACACATGCAAGTCGAACGGTCTTCCTTAGGGAAGATAGTGGCGGACGGGTGAGTAACACGTAGTTGACCTGCCCTATTGTGGGGAATAACTGCCCGAAAGGGTAGCTAATACCGCATAAGTTCTTCCGTGTTGGCGGAAGAGGAAAGCTCGGTTCATACCTGGCGCGATGGGAGGGGACTGCGGCGGATTAGCTAGTAGGTGGGGTAATGGCCTACCTAGGCGACGATCCGTAGCTGGTCTGAGAGGACGACCAGCCACACTGGGACTGAGACACGGCCCAGACTCCTACGGGAGGC	Bacteria	Chloroflexi	Ktedonobacteria	C0119	Not assigned	Not assigned	Not assigned	33	0	0
823	ATTGAACGCTGGCGGAATGCTTTACACATGCAAGTCGAACGGCAGCACGGGGGCAACCCTGGTGGCGAGTGGCGAACGGGTGAGTAATACATCGGAACGTGCCCAGTCGTGGGGGATAACGTAGCGAAAGCTACGCTAATACCGCATACGAACTCAGGTTGAAAGCGGGGGATCGCAAGACCTCGCGCGATTGGAGCGGCCGATGGCAGATTAGGTAGTTGGTGGGGTAAAGGCTCACCAAGCCAACGATCTGTAGCTGGTCTGAGAGGACGACCAGCCACACTGGGACTGAGACACGGCCCAGACTCCTACGGGAGGCA	Bacteria	Proteobacteria	Betaproteobacteria	Betaproteobacteriales	Burkholderiaceae	Ramlibacter	Not assigned	0	33	0
824	AACGAACGCTGGCGGCGTGCTTAACACATGCAAGTCGAACGGGATCCAGAGCTTGCTCTGGTGAGAGTGGCGCACGGGTGAGTAACGCGTGGATAACCTGCCCTGGTATCTGGAATAACATCTCGAAAGGGGTGCTAATACCGGATAAGCCCACGGGGTCTTCGGACTCTGCGGGAAAAGGTGGCCTCTGAATATGCTACCGTATCAGGATGGGTCCGCGTACCATTAGCTAGTTGGTAGGGTAATGGCCTACCAAGGCTACGATGGTTAGCTGGTCTGAGAGGATGATCAGCCACACTGGAACTGAGACACGGTCCAGA	Bacteria	Proteobacteria	Deltaproteobacteria	Desulfuromonadales	Geobacteraceae	Geobacter	Not assigned	0	21	12
825	AGCGAACGCTGGCGGCAGGCCTAACACATGCAAGTCGAGCGGCCGTAGCAATACGGCAGCGGCAGACGGGAGAGTAACACGTGGGAACGCGCCCTTCGGTTCGGAATAACTCAGGGAAACTTGAGCTAATACCGGATACGCCCTAACGGGGAAAGATTTATTGCCGAAGGAACGGCCCGCGTCCGATTAGCTAGTTGGTGAGGTAATGGCTCACCAAGGCGACGATCGGTAGCTGGTCTGAGAGGATGACCAGCCTCACTGGGACTGAGACACGGCCCAGACTCCTACGGGAGGCAGCAGTGGGGAATATTGGACAATGG	Bacteria	Proteobacteria	Alphaproteobacteria	Rhizobiales	Xanthobacteraceae	Pseudolabrys	Not assigned	0	33	0
826	AGCGAACGCTGGCGGCGTACTTAACACATGCAAGTCGAACGGGGATCGTCGGGTTAGCAATAATTCGGCGGTCCTAGTGGCGCACGGGTGAGTAACACGTGGGTAACCTGCCCTTGAGTTCGGGATACCCCCTCGAAAGGGGGGCTAATACCGGATACGTTCCTCGGATCGACAGGTCTGGGGAGGAAAGGTGGCGCAAGCTGCCGCTTTTGGAGGGGCTCGCGGCCTATCAGCTAGTTGGCGGGGTAATGGCCCACCAAGGCTATGACGGGTAGCTGGTCTGAGAGGACGACCAGTCACACGGGGACTGAGACACGGCC	Bacteria	Rokubacteria	NC10	Rokubacteriales	Not assigned	Not assigned	Not assigned	17	16	0
827	GACAAACGCTGGCGGCGTGCATAAAACATGCAAGTCGAACGGGCCAATCCCCGCAAGGGGAAAGGCTAGTGGCGAACGGCTGAGTAACACGTAGGTGACCTGCCCCGAAGTGGGGGATAACGACTCGAAAGAGTCGCTAATACCGCATGTGACCACCGATCCATTTCGGTGCTCAAAGTCGCAAGACGCTTTGGGAGGGGCCTGCGGCGGATTAGCTTGTTGGTGGGGTAACGGCCTACCAAGGCGGCGATCCGTAGCTGGTCTGAGAGGATGGCCAGCCAGACTGGGACTGAGACACGGCCCAGACTCCTACGGGAGGC	Bacteria	Chloroflexi	P2-11E	Not assigned	Not assigned	Not assigned	Not assigned	0	12	21
828	AATCAACGCTGGCGGCGTGCCTAACACATGCAAGTCGAACGAGAAAGCGGGGGCAACTCCGTGAGTAAAGTGGCGCACGGGTGAGTAACACGTGACTAACCTACCTTGGAGTTCGGAATAACCTCGGGAAACCGGGGCTAATACCGGATAACACCTACGGGTCAAAGGAGCAATTCGCTCTGAGAGGGGGTCGCGGCTGATTAGCTAGTTGGCAGGGTAATGGCCTACCAAGGCGACGATCAGTATCCGGCCTGAGAGGGCGCACGGACACACTGGAACTGAAACACGGTCCAGACTCCTACGGGAGGCAGCAGTGGGGA	Bacteria	Acidobacteria	Acidobacteriia	Acidobacteriales	Koribacteraceae	Candidatus_Koribacter	Not assigned	0	0	33
829	GATGAACGCTGGCGGAGTGCCTAATACATGCAAGTCGAGCGGCAGCACGAGTAGTTTACTACTTGGTGGCGAGCGGCGGACGGCTGAGTAACGCGTAGGAACGTGCCCCAAAGTGAGGGATAAGCTCCAGAAATGGAGTCTAATACCGCATATGATCTTCGGATTAAAGTATTTATACGCTTTGGGAGCGGCCTGCGTCCGATTAGATAGTTGGTGAGGTAAAGGCTCACCAAGTCTACGATCGGTAACTGGTCTGAGAGGATGATCAGTCAGACTGGAACTGAGACACGGTCCAGACTCCTACGGGAGGCAGCAGTAAG	Bacteria	Patescibacteria	Saccharimonadia	Saccharimonadales	Not assigned	Not assigned	Not assigned	0	0	33
830	GATAAACGCTGGCGGCGTGCCTAACACATGCAAGTCGAACGCCCTCGCGCTTTTCGGAGCGCGAGGGAGTGGCGGACGGGTGAGTAACACATGGGTGACCTACCCCCCAGTGAGGAATACCGGCGAGAAATCGCCGACAAGACCGCATAGGCTTTCTGGGATCGAGCCCAGAGAGCAAAGTCGCAAGACGCTGAGGGATGGGCCTGTGGCCGATTAGCTGGTTGGTGAGGTAAAAGCCCACCAAGGCGACGATCGGTAGCTGGTCTGAGAGGACGATCAGCCACACTGGGATTGAGAACGGCCCAGACTCCTACGGGGGG	Bacteria	Chloroflexi	Ktedonobacteria	Ktedonobacterales	Ktedonobacteraceae	HSB_OF53-F07	Not assigned	0	0	33
831	GACGAACGCTGGCGGCGTGCTTAACACATGCAAGTCGAACGATGAACCACTTCGGTGGGGATTAGTGGCGAACGGGTGAGTAACACGTGGGCAATCTGCCCTTCACTCTGGGACAAGCCCTGGAAACGGGGTCTAATACCGGATACGAGCCTCCAAGGCATCTTGGGGGTTGGAAAGCTCCGGCGGTGAAGGATGAGCCCGCGGCCTATCAGCTTGTTGGTGAGGTAATGGCTCACCAAGGCGACGACGGGTAGCCGGCCTGAGAGGGCGACCGGCCACACTGGGACTGAGACACGGCCCAGACTCCTACGGGAGGCAGC	Bacteria	Actinobacteria	Actinobacteria	Streptomycetales	Streptomycetaceae	Streptomyces	Not assigned	33	0	0
832	AACGAACGCTGGCGGCAGGCTTAACACATGCAAGTCGAGCGCCCCGCAAGGGGAGCGGCAGACGGGTGAGTAACGCGTGGGAACGTACCATTTGCTACGGAATAACTCAGGGAAACTTGTGCTAATACCGTATGAGCCCGAAAGGGGAAAGATTTATCGGCAAATGATCGGCCCGCGTTGGATTAGCTAGTTGGTGGGGTAAAGGCCTACCAAGGCGACGATCCATAGCTGGTCTGAGAGGATGATCAGCCACACTGGGACTGAGACACGGCCCAGACTCCTACGGGAGGCAGCAGTGGGGAATATTGGACAATGGGCGC	Bacteria	Proteobacteria	Alphaproteobacteria	Rhizobiales	Rhizobiaceae	Ochrobactrum	Not assigned	33	0	0
833	GACGAACGCTGGCGGCGTGCTTAACACATGCAAGTGGAGCGACGAACCAGGGCTTGCCCTGGGGCAAAGCCGCGAACGGGTGAGTAACACGTGGGTAACCTGCCCCGATAACTGGGACAACCCGAGGAAACTCGGGCTAATACCGGATGTGGAACTTTCACATAAGTGAAATTTCTAAAGGTAGCTTCGGCTTCCGTATTGGGAGGGGCCCGCGGCCCATTAGCTTGTTGGTGAGGTAATGGCTTACCAAGGCTTCGATGGGTAGCTGGTCTGAGAGGACGATCAGCCACACTGGGACTGAGACACGGCCCAGACTCCTA	Bacteria	Actinobacteria	Thermoleophilia	Solirubrobacterales	67-14	Not assigned	Not assigned	33	0	0
834	GACGAACGCTGGCGGCGCGCTTAACACATGCAAGTCGAGCGAGAACCAGGGCTTCGGCCTTGGGGACAGCGGCGAACGGGTGAGTAACACGTGGATAACCTGCCCTCGGCACCGGGATAGCCCGGGGAAACCCGGATTAATACCGGATGGCCCTTCCGGCTCACGAGCCGGTCGGAAAAGGTAGCTTCGGCCTCCGGCCGAGGATGGGTCCGCGGCGGATTAGCTTGTTGGTGGGGTAACGGCCTACCAAGGCTCCGATCCGTAGCTGGTCTGAGAGGACGATCAGCCACACTGGGACTGAGACACGGCCCAGACTCCTA	Bacteria	Actinobacteria	Thermoleophilia	Gaiellales	Gaiellaceae	Gaiella	Not assigned	33	0	0
835	GATGAACGCTGGCGGCGTGCTTAACACATGCAAGTCGAACGATGATGCCAGCTTGCTGGTGGATTAGTGGCGAACGGGTGAGTAACACGTGAGTAACCTGCCCTTGACTCTGGGATAAGCCTGGGAAACTGGGTCTAATACCGGATATGACCTTCCATCGCATGGTGGTTGGTGGAAAGCTTTTGTGGTTTTGGATGGACTCGCGGCCTATCAGCTTGTTGGTGGGGTAATGGCCTACCAAGGCGAGGACGGGTAGCCGGCCTGAGAGGGTGACCGGCCACACTGGGACTGAGACACGGCCCAGACTCCTACGGGAGGCA	Bacteria	Actinobacteria	Actinobacteria	Micrococcales	Micrococcaceae	Pseudarthrobacter	Not assigned	33	0	0
836	AACGAACGTTGGCGGCGTGGATTAGGCATGCAAGTCGAACGCGAAAGGGTAGCAATACCCGAGTAAAGTGGCGAACGGGTGAGTAACGCGTAGGAAACCTGCCTTCGAGAGGGGGATAACACCTCTAACGGGGTGCTAATACCGCATGATACTGCGAGACCGCATGGCCTTGCAGTCAAAGGTGGCCTCTATTTATAAGCTACCGCTCAAAGATGGTCCTGCGTCCCATTAGCTAGTTGGCGGGGTAACGGCCCACCAAGGCGACGATGGGTAGCCGATCTGAGAGGATGACCGGCCACACTGGGACTGAGATACGGCCC	Bacteria	Latescibacteria	Not assigned	Not assigned	Not assigned	Not assigned	Not assigned	0	32	0
837	AGCGAACGCTGGCGGCGTACTTAACACATGCAAGTCGAACGAGGATCGTCAGTGTAGCAATACATCGGCGGTTCTAGTGGCGCACGGGTGAGTAACACGTGGGTAACCTGTCCTTGAGTTCGGGATACCCTCTCGAAAGGGAGGCTAATACCGGATACGTTCCTCGGATTGCGAAATCTGGGGAGGAAAGGCGGCGCAAGCTGCCGCTCGTGGAGGGGCTCGCGGCCTATCAGCTAGTTGGTGAGGTAATGGCTCACCAAGGCTATGACGGGTAGCTGGTCTGAGAGGACGACCAGCCACACGGGAACTGAGACACGGTC	Bacteria	Rokubacteria	NC10	Rokubacteriales	Not assigned	Not assigned	Not assigned	0	24	8
838	AACGAACGCTGGCGGCGTGCCTAACACATGCAAGTCGAACGTGAAAGTCCTTCGGGATGAGTAAAGTGGCGCACGGGTGAGTAATGCGTAGATAATCTGCCTGGTGATCAGGGATAACATCTCGAAAGGGGTGCTAATACCGGATAAGCCCACGGAGTCCTCGGACTCTGCGGGAAAAGGGGGGGACCTTCGGGCCTTCTGTCACCAGATGAGTCTACGTACCATTAGCTAGTTGGTGGGGTAAGAGCCCACCAAGGCGACGATGGTTAGCTGGTCTGAGAGGATGATCAGCCACACTGGAACTGAGACACGGTCCAGAC	Bacteria	Proteobacteria	Deltaproteobacteria	Desulfuromonadales	Geobacteraceae	Geobacter	Not assigned	0	32	0
839	ATTGAACGCTGGCGGCATGCCTTACACATGCAAGTCGAACGGTAACGGGCCTTCGGGTGCCGACGAGTGGCGAACGGGTGAGTAATGTATCGGAACGTACCTTTCAGTGGGGGATAACGTAGCGAAAGTTACGCTAATACCGCATATTCTGTGAGCAGGAAAGCAGGGGATCGCAAGACCTTGCGCTGATTGAGCGGCCGATATCAGATTAGCTAGTTGGTGAGGTAAAGGCTCACCAAGGCGACGATCTGTAGCGGGTCTGAGAGGATGATCCGCCACACTGGAACTGAGACACGGTCCAGACTCCTACGGGAGGCAGC	Bacteria	Proteobacteria	Betaproteobacteria	Betaproteobacteriales	Rhodocyclaceae	Dechloromonas	Not assigned	0	32	0
840	AACGAACGCTGGCGGCAGGCCTAACACATGCAAGTCGAACGCCGTAGCAATACGGAGTGGCAGACGGGTGAGTAACGCGTGGGAACGTACCTTTCGGTTCGGAATAACCCGGGGAAACTCGGGCTAATACCGGATACGTCCGCAAGGAGAAAGATTTATCGCCGAAAGATCGGCCCGCGTCGGATTAGCTAGTTGGTGAGGTAACGGCCCACCAAGGCGACGATCCGTAGCTGGTCTGAGAGGATGATCAGCCACACTGGGACTGAGACACGGCCCAGACTCCTACGGGAGGCAGCAGTGGGGAATATTGGACAATGGGC	Bacteria	Proteobacteria	Alphaproteobacteria	Rhizobiales	Amb-16S-1323	Not assigned	Not assigned	0	32	0
841	AACGAACGCTGGCGGCGCGCCTAATACATGCAAGTCGAACGAGAATGTGTAGCAATACACATGTACAGTGGCGAACGGGTGAGGAATACATGGGTAACCTACCCTCGAGTGGGGAATAACTAGCCGAAAGGTTAGCTAATACCGCGTACGCCTCCCGGACTGCGGTTCGGGAGGGAAAGCGATACCGTGGGTATCGCGCTCCTGGATGGGCTCATGCCCTATCAGCTTGTTGGTGAGGTAACGGCTCACCAAGGCTTCGACGGGTAGCTGATCTGAGAGGATGATCAGCCACACTGGCACTGCGACACGGGCCAGACTCC	Bacteria	Nitrospirae	Nitrospira	Nitrospirales	Nitrospiraceae	Nitrospira	Not assigned	0	32	0
842	GACAAACGCTGGCGGAATGTATTAGGCATGCAAGTCGCACGAGCCTTCGGGCTAGTGGCGGACGGGTGAGTAACACGTGGGTAACCTGCCTCGTAGTGGGGAATAACTCGCCGAAAGGCGAGCTAATACCGCATAACACCCCCGGTGAGAATCCGGGCGGTAAAAGCTCCGGCGCTATGAGAGGGGCCCGCGGCCGATTAGCTTGTTGGTGGGGTAATGGCCTACCAAGGCGACGATCGGTAGCTGGTCTGAGAGGATGGTCAGCCACACGGGGACTGAGATACGGCCCCGACTCCTACGGGAGGCAGCAGCTAAGAATC	Bacteria	Chloroflexi	OLB14	Not assigned	Not assigned	Not assigned	Not assigned	0	20	12
843	AATGAACGCTGGCGGCGCGCCTAATACATGCAAGTCGAGCGAGAAGACGTAGCAATACGTTTGTAAAGCGGCGAACGGGTGAGGAATACATGGGTAACCTACCCTCGAGTGGGGAATAACTAGCCGAAAGGTTAGCTAATACCGCGTACGCTTCTTGGACTTCGGTTCAGGGAGGAAAGCGATACCGTGGGTATCGCGCTCTTGGATGGGCTCATGTCCTATCAGCTTGTTGGTGAGGTAACGGCTCACCAAGGCTTCGACGGGTAGCTGGTCTGAGAGGACGATCAGCCACACTGGCACTGCGACACGGGCCAGACTCC	Bacteria	Nitrospirae	Nitrospira	Nitrospirales	Nitrospiraceae	Nitrospira	Not assigned	0	32	0
844	GACGAACGCTGGCGGCGTGCCTAACACATGCAAGTCGAACGGGACCAGGGGCAACTCTGGTTCAGTGGCGGACGGGTGCGTAACACGTGAGGAACATGACTTTCGGCGGGGGATAGCCGGCCCAACGGCCGGGTAATACCGCGTACGACCTTTCGGGGACATCCCCGGCTGGTGAAAGCAGCAATGCGCCGATAGAGTGCCTCGCGGCCTATCAGCTAGTTGGTGGGGTAACGGCTCACCAAGGCGACGACGGGTAGCTGGTCTGAGAGGATGGCCAGCCACATTGGGACTGAGACACGGCCCAGACTCCTACGGGAGGC	Bacteria	Gemmatimonadetes	Gemmatimonadetes	Gemmatimonadales	Gemmatimonadaceae	Not assigned	Not assigned	0	32	0
845	GACAAACGCTGGCGGCGTGTATTAGGCATGCAAGTCGAACGGACCTTCGGGTCAGTGGCGGACGGGTGAGTAACACGTGGGTAACCTGCCCTGCAGTGGGGAATAACTCGCCGAAAGGCGAGCTAATACCGCATACCACCCCTGGTGAGAATCCAGGTGGTAAAAGTCGCAAGACGCTGTAGGAGGGGCCCGCGGCCGATTAGCTAGTTGGTGGGGTAATGGCTCACCAAGGCGACGATCGGTAGCTGGTCTGAGAGGATGGTCAGCCACACGGGGACTGAGATACGGCCCCGACTCCTACGGGAGGCAGCAGCTAAGAA	Bacteria	Chloroflexi	OLB14	Not assigned	Not assigned	Not assigned	Not assigned	0	0	32
846	AACGAACGCTGGCGGCGTGGATTAGGCATGCAAGTCGAACGCGAAAGAGGGGGCAACTCCTCGAGTAGAGTGGCGAACGGGTGAGTAACGCGTGAAGAACCTGCCTTCGAGCGGGGGATAACACTCCCAACGGGGTGCTAATACCGCATGAGACCACGGGTCCACATGGATCTGAGGTCAAAGGTGGCCTCTATTTATAAGCTACCGCTCGAAGATGGCTTCGCGTCCCATTAGCTAGTTGGCGGTGTAACGGACCACCAAGGCGACGATGGGTAGCTGGTCTGAGAGGATGGTCAGCCACACTGGGACTGAGATACGGC	Bacteria	Latescibacteria	Not assigned	Not assigned	Not assigned	Not assigned	Not assigned	20	0	12
847	AATCAACGCTGGCGGCGTGCCTAACACATGCAAGTCGAACGAGAAAGATCCCCGCAAGGGGATTGAGTACAGTGGCGAACGGGTGAGTAACACGTGACTAACCTACCTTCCAGTGGGGGATAACCTCGGGAAACCGGGGCTAAGACCGCATAAACTCGCGAGGTGAGAATCCTTGTGAGCAAAGGGGTAAGACGCTGGTAGAGGGGGTCGCGGCCGATTAGCTAGTTGGCGGGGTAACGGCCCACCAAGGCGATGATCGGTAGCCGGCCTGAGAGGGCGCACGGCCACACTGGAACTGAAACACGGTCCAGACTCCTACG	Bacteria	Acidobacteria	Acidobacteriia	Acidobacteriales	Not assigned	Not assigned	Not assigned	3	12	17
848	GACGAACGCTGGCGGCGTGCTTAATGCATGCAAGTCGCACGGGTGGCCTTCGGGTCACCAGTGGCGCACGGCTGAGTAACACGTGGGGATGTGCCGCGTCGTGGGGGACAACAGCGGGAAACCGCTGCTAATCCCGCATACGCTCCTTCGGGAGGAAAGCAGGCAACTGCGCGGTGCGAGCACCCTGCGGCCCATCAGGTCGTTGGTGGGGTAATGGCCTACCAAGCCGGTGACGGGTAGCTGGTCTGTGAGGACGACCAGCCAGACTGGGACTGAGAAACGGCCCAGACTCCTACGGGAGGCAGCAGCAAGGAATTTTC	Bacteria	Chloroflexi	Chloroflexia	Chloroflexales	Roseiflexaceae	Not assigned	Not assigned	32	0	0
849	AACGAACGTTAGCGGCGCGCCTAACACATGCAAGTCGCACGAGAAAGGGCTTCGGCCCCGGTAAAGTGGCGCACGGGTGAGTAACACGTAGGTAATCTTCCCTCGAGTAGGGGATAACTCTCCGAAAGGAGAGCTAATACCGCATAAGACCACGGTTCCTTCGGGTTCTGTGGCCAAAGCGGGCCTCTTCACGAAAGCTCGCACTTGAGGATGAGCCTGCGGCCCATCAGGCAGTTGGCGGGGTAATGGCCCACCAAACCTAAGACGGGTAGCTGGTCTGAGAGGATGGTCAGCCACACTGGAACTGAGACACGGTCCAG	Bacteria	Proteobacteria	Deltaproteobacteria	Myxococcales	BIrii41	Not assigned	Not assigned	32	0	0
850	GATAAACGCTGGCGGCGTGCCTAATGCATGCAAGTCGAACGGATAGTTTTCTTCGGGAAGCTATTAGTGGCAAACGGGTGAGTAACACGTGGGGATCTGCCCACAAGTGGGGAACAACTCCGAGAAATCGGAGCTAATACCGCATACGGTTTGGTTGGAAACAACTAAAACTAAAGCTTCGCAAGAGGCGCTTGTGGAGGAACCTGCGGCTGATTAGCTAGTTGGTGGGGTAAAGGCCTACCAAGGCTGTGATCAGTAGCTGGTCTGAGAGGATGGACAGCCACACTGGGACTGAGATACGGCCCAGACTCCTACGGGAG	Bacteria	Chloroflexi	Ktedonobacteria	C0119	Not assigned	Not assigned	Not assigned	32	0	0
851	ATTGAACGCTGGCGGCATGCCTAACACATGCAAGTCGAACGGCAGCGCGGGGAGCTTGCTCCCTGGCGGCGAGTGGCGGACGGGTGAGGAATGCATCGGAATCTGCCCAGTCGTGGGGGATAACCCGGGGAAACCCGGACTAATACCGCATACGACCTTCGGGTGAAAGCGGGGGACCCTTCGGGGCCTCGCGCGATTGGATGAGCCGATGCCGGATTAGCTTGTTGGCGGGGTAACGGCCCACCAAGGCGACGATCCGTAGCTGGTCTGAGAGGATGATCAGCCACACTGGGACTGAGACACGGCCCAGACTCCTACGG	Bacteria	Proteobacteria	Betaproteobacteria	Xanthomonadales	Rhodanobacteraceae	Chujaibacter	Not assigned	32	0	0
852	ATTGAACGCTGGCGGCATGCCTTACACATGCAAGTCGAACGGCAGCACGGGGGCAACCCTGGTGGCGAGTGGCGAACGGGTGAGTAATACATCGGAACGTGTCCTGTTGTGGGGGATAACCCACCGAAAGGTGAGCTAATACCGCATGATCTGGAGACAGCAAAGCAGGGGACCGCAAGGCCTTGCGCGATTGGAGCGGCCGATGTCCGATTAGCTAGTTGGCGGGGTAAAGGCCCACCAAGGCGACGATCGGTAGCTGGTCTGAGAGGATGATCAGCCACACTGGGACTGAGACACGGCCCAGACTCCTACGGGAGGCA	Bacteria	Proteobacteria	Betaproteobacteria	Betaproteobacteriales	Nitrosomonadaceae	mle1-7	Not assigned	32	0	0
853	AATCAACGCTGGCGGCGCGCTTAACACATGCAAGTCGCACGAGAAAGGGGAGCAATCCCTGAGTACAGTGGCGCACGGGTGAGTAACACGTGGGTAATCCACCCTTTAGTGGGGAATAACCCTGGGAAACCGGGGCTAATACCGCATAAGCCTGAGAAGGGAAAGCAGCAATGCGCTGAAGGAGGAGCTCGCGGCCGATTAGCTAGTTGGTGAGGTAACGGCTCACCAAGGCGACGATCGGTAGCCGGCCTGAGAGGGCACACGGCCACACTGGCACTGAAACACGGGCCAGACTCCTACGGGAGGCAGCAGTGGGGAAT	Bacteria	Acidobacteria	Acidobacteriia	Solibacterales	Solibacteraceae_(Subgroup_3)	Bryobacter	Not assigned	32	0	0
854	GACGAACGCTGGCGGCGTGCCTAATGCATGCAAGTCGAACGCTCTTCTTAATGGACGGGCGTGGCGCACGGCTGAGGAACACGTGGCTACCTGCCCCGCGGTGGGGGATAACGGCGCGAAAGCGCCGCTAATCCCGCATGTGCTCGTCTGGAAACAGACGCGGAAAGCTCTTAAGGCGCCGTGGGAGGGGGCTGCGGCCCATCAGGTAGTTGGCGGGGTAACGGCCCACCAAGCCTTTGACGGGTTGCTGGTCTGTGAGGACAACCAGCCAGACTGGGACTGAGAGACGGCCCAGACTCCTACGGGAGGCAGCAGCAAGG	Bacteria	Chloroflexi	Chloroflexia	Not assigned	Not assigned	Not assigned	Not assigned	32	0	0
855	ATTGAACGCTGGCGGCATGCTTTACACATGCAAGTCGAGCGGCAGCGCGGGGGCAACCCTGGCGGCGAGCGGCGAACGGGTGAGGAACCCATCGGAACGTACCCGACAGTGGGGGACAACGCCGCGAAAGCGGCGCTAATACCGCATATTCTCTTAGGAGGAAAGCAGGGGACCTGGTAACGGGCCTTGCGCTGACGGAGCGGCCGATGTCCGATTAGCTAGTTGGTGGGGTAAAGGCCTACCAAGGCGACGATCGGTAGCTGGTCTGAGAGGATGATCAGCCACACTGGGACTGAGACACGGCCCAGACTCCTACGGGA	Bacteria	Proteobacteria	Betaproteobacteria	Betaproteobacteriales	SC-I-84	Not assigned	Not assigned	32	0	0
856	AGCGAACGCTGGCGGCGTACTTAACACATGCAAGTCGAACGAGGATCGCTTTGTGAGCAATCATGGGGCGGTTCGAGTGGCGCACGGGTGAGTAACACGTGGGTAACCTGCCCTTGAGCCGGGGATACCCCTTCGAAAGGAGGGCTAATACCGGATACGGTCTCTGCGTCGAGAGGCGTAGGGAAGAAAGGCGGCGCAAGCGGCCGCTCGAGGAGGGGCTCGCGGCCTATCAGCTAGTTGGTGAGGTAACGGCTCACCAAGGCGATGACGGGTAGCTGGTCTGAGAGGACGACCAGCCACACGGGGACTGAGACACGGCC	Bacteria	Rokubacteria	NC10	Rokubacteriales	Not assigned	Not assigned	Not assigned	15	0	17
857	AACGAACGCTGGCGGCAGGCCTAACACATGCAAGTCGAACGCCCCCTTCGGGGGGAGTGGCGCACGGGTGAGTAACGCGTGGGAATCTGCCCTTTGGTTCGGAATAACCCTGGGAAACTAGGGCTAACGCCGGATAAGCCCGAGAGGGGAAAGTTTACGCCGAAGGAGGAGCCCGCGTCCGATTAGCTAGTTGGTGAGGTAAGAGCTCACCAAGGCTCCGATCGGTAGCTGGTCTGAGAGGACGATCAGCCACACTGGGACTGAGACACGGCCCAGACTCCTACGGGAGGCAGCAGTGGGGAATATTGGACAATGGGCGC	Bacteria	Proteobacteria	Alphaproteobacteria	Reyranellales	Reyranellaceae	Not assigned	Not assigned	32	0	0
858	GACGAACGCTGGCGGCGTGCTTAACACATGCAAGTGGAGCGACGAACCAGGGCTTGCCCTGGGGCAAAGCCGCGAACGGGTGAGTAACACGTGGGTAACCTGCCCCGATAACCGGGACAACCCGAGGAAACTCGGGCTAATACCGGATGTGGAACTTTCACATCAGTGAATTTTCTAAAGGTAGCTTCGGCTTCCGTATTGGGAGGGGCCCGCGGCCCATTAGCTTGTTGGTGAGGTAATGGCTTACCAAGGCTTCGATGGGTAGCTGGTCTGAGAGGACGATCAGCCACACTGGGACTGAGACACGGCCCAGACTCCTA	Bacteria	Actinobacteria	Thermoleophilia	Solirubrobacterales	67-14	Not assigned	Not assigned	24	0	8
859	AGCGAACGTTAGCGGCGGGCTTAACACATGCAAGTCGAGCGAGAAAGGGGCTTCGGCCCTGAGTAAAGCGGCGGACGGGTGAGTAACACGTAGGTAATCTTCCCTTGAGCGGGGGACAACGTTTCGAAAGGAACGCTAATACCGCATACGTTTCCAAGGACTCCGGTCCTTGGAAGGAAAGCTAGGTCGCAAGATCCGGCACTCGAGGAGGAGCCTGCGTCGCATCAGCTAGTTGGTGGGGTAATGGCCTACCAAGGCGAAGACGCGTAGCTGGTCTGAGAGGATGATCAGCCACACTGGGACTGAGACACGGCCCAGAC	Bacteria	Proteobacteria	Deltaproteobacteria	Myxococcales	Haliangiaceae	Haliangium	Not assigned	0	32	0
860	GACGAACGCTGGCGGCGTGCCTAATGCATGCAAGTCGAGCGACGAATAGGTGCGGGTAACCAAGCCTATTACGGAGCGGCGAACGGGTGAGTAACACGTGAGCAACCTGCCCCGAAGACCGGGATAGCCCAGGGAAACTTGGATTAATACCGGATATCCTCCTTTGATCGCATGGTCGTTGGAAGAAATGCTTTTACGCTTCGGGATGGGCTCGCGGCCTATCAGCTTGTTGGTGGGGTAACGGCCTACCAAGGCGTCGACGGGTAGCTGGTCTGAGAGGACGATCAGCCACACTGGGACTGAGACACGGCCCAGACTCC	Bacteria	Actinobacteria	Acidimicrobiia	Actinomarinales	Not assigned	Not assigned	Not assigned	9	23	0
861	AATCAACGCTGGCGGCGTGCCTAACACATGCAAGTCGAACGCGGTTACCTCGCAAGGGGTAACTGAGTGGCGAACGGGTGAGTAACGCGTGGGTGACCTACCTCTGAGTGGGGGATAACGTCCCGAAAGGGACGCTAATACCGCATGACATCCTGCCCTTGAACGGGTGGAGATCAAAGCCGGGGATCGCAAGACCTGGCGCTTGAAGAGGGGCCCGCGTCCGATTAGCTAGTTGGTGAGGTAACGGCTCACCAAGGCGACGATCGGTATCCGGCCTGAGAGGGCGGACGGACACACTGGGACTGAGACACGGCCCAGAC	Bacteria	Acidobacteria	Subgroup_6	Not assigned	Not assigned	Not assigned	Not assigned	0	32	0
862	GACGAACGCTGGCGGCGTGCTTAACACATGCAAGTCGAACGGAAAGGCCCTGCTTGCAGGGTACTCGAGTGGCGAACGGGTGAGTAACACGTGGGTGATCTGCCCTGCACTTCGGGATAAGCTTGGGAAACTGGGTCTAATACCGGATAGGAGCCATCTTTAGTGTGGTGGTTGGAAAGTTTTTTCGGTGTAGGATGAGCTCGCGGCCTATCAGCTTGTTGGTGGGGTAATGGCCTACCAAGGCGGCGACGGGTAGCCGGCCTGAGAGGGTGTACGGCCACATTGGGACTGAGATACGGCCCAGACTCCTACGGGAGGCA	Bacteria	Actinobacteria	Actinobacteria	Corynebacteriales	Corynebacteriaceae	Corynebacterium_1	segmentosum	21	11	0
863	GACGAACGCTGGCGGCGTGGATTAGGCATGCAAGTCGCGCGACGGTGAGCTTTCGGGCTCATACGGAGCGGCGAACGGGTGAGTAACACGTGAACAAGCTGTCCCTACATTCCGGATAATTGGCCGAAAGGCCTTGTAATACGGGGGAGGGTCTCTGGAAGGCATCTTTTGGAGAAGGAAGGCGCAAGCCGTGCGGGGAGGTGTTCGCGGTCTATCAGGTAGTTGGTGGGGTAATGGCCCACCAAGCCGACGACGGATAGCTGGTCTGAGAGGATGGTCAGCCACATTGGAACTGAGATACTGTCCAGACTCCTACGGGA	Bacteria	FBP	Not assigned	Not assigned	Not assigned	Not assigned	Not assigned	0	0	32
864	GATTAACGCTGGCGGCGTGCATGAGACATGCAAGTCGAACGGGTGACCAAGGGCTTGCTCTTGGTCGCTAGTGGCGGACGGCTGAGTAACGCGTAGGTGACCTGCCCCGAAGTGGGGGATAACTGCCCGAAAGGGTGGCTAATACCGCATGTGGTCGTTCGTTCGATCGATCGATCAAAGCAGTGATGCGCTTCGGGAGGGGCCTGCGTCCGATTAGCTCGTTGGTGGGGTAACGGCTCACCAAGGCGACGATCGGTAGGTGGTCTGAGAGGACGATCACCCAGACTGGGACTGAGACACGGCCCAGACTCCTACGGGAG	Bacteria	Chloroflexi	KD4-96	Not assigned	Not assigned	Not assigned	Not assigned	0	0	32
865	GATGAACGCTGGCGGCGTGCTTAATACATGCAAGTCGAGCGATCGGACGAGGGAGCTTGCTTCCTCGTTACGGAGCGGCGAACGGGTGAGTAACACGTGAGCAACCTGCCTCGGAGACGGGGATAACGTTGGGAAACCAGCGCTAATACCCGATGAACCGGTAGGGGGGCATCCCCCGGCCGGCAAATGTTCCGGCGCTCTGAGAGGGGCTCACGGCCTATCAGCTTGTTGGCGGGGTAACGGCCCACCAAGGCTTCGACGGGTATCTGGCGTGAGAGCGCGACCAGACACACCGGGACTGAGATACGGCCCGGACTCCT	Bacteria	Actinobacteria	Not assigned	Not assigned	Not assigned	Not assigned	Not assigned	0	0	32
866	ATTGAACGCTGGCGGCATGCCTTACACATGCAAGTCGAACGGCAGCACGGGGGCAACCCTGGTGGCGAGTGGCGAACGGGTGAGTAATACATCGGAACGTGTCCTAGAGTGGGGGATAGCCCGGCGAAAGCCGGATTAATACCGCATACGCTCGAGAGAGGAAAGCGGGGGATCTTCGGACCTCGCGCTCAAGGGGCGGCCGATGGCGGATTAGCTAGTTGGTAGGGTAAAGGCCTACCAAGGCGACGATCCGTAGCTGGTCTGAGAGGACGACCAGCCACACTGGGACTGAGACACGGCCCAGACTCCTACGGGAGGCA	Bacteria	Proteobacteria	Betaproteobacteria	Betaproteobacteriales	Burkholderiaceae	Burkholderia-Caballeronia-Paraburkholderia	Not assigned	0	0	1283
867	GATTAACGCTGGCGGCGTGCATGAGACATGCAAGTCGAACGGACAGTCGAGGCTTGCCTTGACTGTTAGTGGCGGACGGCTGAGTAACGCGTAGGTGACCTGCCCCGAAGTGGGGAATAACTGCCCGAAAGGGTGGCTAATACCGCATGTGCCGGTGAGTTCATTCACACCAGCAAAGCCGCAAGGCGCTTCGGGAGGGGCCTGCGTCCGATTAGCTCGTTGGTGGGGTAACGGCTCACCAAGGCGACGATCGGTAGGTGGTCTGAGAGGACGATCACCCAGACTGGGACTGAGACACGGCCCAGACTCCTACGGGAGGC	Bacteria	Chloroflexi	KD4-96	Not assigned	Not assigned	Not assigned	Not assigned	32	0	0
868	AACGAACGCTGGCGGCGCGCTTAATACATGCAAGTCGAACGAGAAGGTGTAGCAATACACTTGTAAAGTGGCGAACGGGTGAGGAATACATGGGTAACCTACCCTCGAGTGGGGAACAACCAGCCGAAAGGTTGGCTAATACCGCGTACGCTTCCGGGTCTGCGGATTCGGAAGGAAAGTCATACCGTGGGTATGACGCTCAAGGATGGGCTCATGTCCTATCAGCTTGTTGGTAGGGTAACGGCCTACCAAGGCTCCGACGGGTAGCTGGTCTGAGAGGACGATCAGCCACACTGGCACTGCGACACGGGCCAGACTCC	Bacteria	Nitrospirae	Nitrospira	Nitrospirales	Nitrospiraceae	Nitrospira	Not assigned	32	0	0
869	GACGAACGCTGGCGGCGCGCTTAACACATGCAAGTCGAGCGAGAACCAGGGCTTCGGCCCTGGGGACAGCGGCGAACGGGTGAGTAACACGTGGGTAATCTGCCCTTGACATCGGGATAGCCTGGGGAAACCCTGATTAATACCGAATAGCCTCCGGAGCCCTCGGGCGCCGGAGAAAAGGTAGCTTCGGCCTCTGGTCAAGGATGAGCCCGCGGCGGATTAGCTTGTTGGCGGGGTAATGGCCCACCAAGGCGACGATCCGTAGCTGGTCTGAGAGGACGATCAGCCACACTGGGACTGAGACACGGCCCAGACTCCTA	Bacteria	Actinobacteria	Thermoleophilia	Gaiellales	Not assigned	Not assigned	Not assigned	32	0	0
870	ATTGAACGCTGGCGGCATGCCTTACACATGCAAGTCGAACGGCAGCACGGGGGCAACCCTGGTGGCGAGTGGCGAACGGGTGAGTAATACATCGGAACGTGTCCTGTAGTGGGGGATAGCCCGGCGAAAGCCGGATTAATACCGCATACGACCTGAGGGAGAAAGCGGGGGATCTTCGGACCTCGTGCTATAGGGGCGGCCGATGGCAGATTAGCTAGTTGGTGGGGTAAAGGCCTACCAAGGCGACGATCTGTAGCTGGTCTGAGAGGACGACCAGCCACACTGGGACTGAGACACGGCCCAGACTCCTACGGGAGGCA	Bacteria	Proteobacteria	Betaproteobacteria	Betaproteobacteriales	Burkholderiaceae	Burkholderia-Caballeronia-Paraburkholderia	Not assigned	0	0	187
871	GACGAACGCTGGCGGCGTGCTTAACACATGCAAGTCGAACGGTGAAGCCCTTCGGGGTGGATCAGTGGCGAACGGGTGAGTAACACGTGGGCAATCTGCCCTGCACTCTGGGACAAGCCTTGGAAACGAGGTCTAATACCGGATATTACCCCTGGGGGCATCCCTGGGGGTGGAAAGCTCCGGCGGTGCAGGATGAGCCCGCGGCCTATCAGCTTGTTGGTGGGGTGATGGCCTACCAAGGCGACGACGGGTAGCCGGCCTGAGAGGGCGACCGGCCACACTGGGACTGAGACACGGCCCAGACTCCTACGGGAGGCAGC	Bacteria	Actinobacteria	Actinobacteria	Streptomycetales	Streptomycetaceae	Streptacidiphilus	Not assigned	0	0	32
872	GATGAATGCTGGCGGCGTGCCTAACACATGCAAGTCGAGCGGCAGCGCGGGTAGTTTACTACCTGGCGGCGAGCGGCGGACGGCTGAGTAACGCGTGGGAACGTGCCCCAAAGTGAGGAATAACTGCCCGAAAGGGTAGCTAATGCCGCATATGATCTTCGGATTAAAGGATTTATCCGCTTTGGGAGCGGCCCGCGTACGATTAGATAGTTGGTGAGGTAATGGCTCACCAAGTCGACGATCGTTAACTGGTTTGAGAGGATGATCAGTCAGACTGGAACTGAGACACGGTCCAGACTCCTACGGGAGGCAGCAGTGAG	Bacteria	Patescibacteria	Saccharimonadia	Saccharimonadales	Saccharimonadaceae	Not assigned	Not assigned	0	0	32
873	ATTGAACGCTGGCGGCATGCTTTACACATGCAAGTCGAGCGGCAGCGCGGGGGCAACCCTGGCGGCGAGCGGCGAACGGGTGAGTAATACATCGGAACGTGTCCCGTAGTGGGGGATAGCTCGGCGAAAGCCGGATTAATACCGCATATGCTCTACGGAGGAAAGCGGGGGATCCGCAAGGACCTCGCGCTATGGGAGCGGCCGATGTCCGATTAGCTTGTTGGTGGGGTAACGGCCTACCAAGGCGACGATCGGTAGCTGGTCTGAGAGGATGATCAGCCACACTGGGACTGAGACACGGCCCAGACTCCTACGGGAGG	Bacteria	Proteobacteria	Betaproteobacteria	Betaproteobacteriales	A21b	Not assigned	Not assigned	0	0	32
874	GATGAACGCTGGCGGCGTGCTTAACACATGCAAGTCGAACGATGAACCTGGGTGCTTGCATCTGGGGGATTAGTGGCGAACGGGTGAGTAACACGTGAGCAACCTGCCCCTGACTCTGGGATAAGCGCTGGAAACGGCGTCTAATACTGGATATGTCCTATCACCGCATGGTGTGTGGGTGGAAAGATTTTTCGGTTGGGGATGGGCTCGCGGCCTATCAGCTTGTTGGTGAGGTAATGGCTCACCAAGGCGTCGACGGGTAGCCGGCCTGAGAGGGTGACCGGCCACACTGGGACTGAGACACGGCCCAGACTCCTACG	Bacteria	Actinobacteria	Actinobacteria	Micrococcales	Microbacteriaceae	Microbacterium	suwonense	32	0	0
875	AATGAACGCTGGCGGCGTGCTTAACACATGCAAGTCGTGCGCGAAGGTGGCTTCGGCCGCCGGAGAGCGGCGAACGGGTGAGTAACACGTGGGTAATCTGCCTGGGAGCGGGGGATAACCTGGGGAAACTCGGGCTAACACCGCATACGTTGGTGGGTCTTTCGGGACCTGTCAAGAAAGCTGGCCTCTGCTTGCAAGCTAGCGCTCCCAGAGGAGCCCGCGGCTGATTAGCTAGTTGGTGGGGTAAAGGCCCACCAAGGCGACGATCAGTAGCCGGCCTGAGAGGGTGATCGGCCACACTGGGACTGAGACACGGCCCA	Bacteria	Acidobacteria	Thermoanaerobaculia	Thermoanaerobaculales	Thermoanaerobaculaceae	Subgroup_10	Not assigned	0	31	0
876	AATCAACGCTGGCGGCGTGCCTAACACATGCAAGTCGAACGCGAAAGTCCCGCAAGGGATGAGTAGAGTGGCAAACGGGTGAGTAACGCGTGGGCGACCTACCTTCGAGTGGGGGATAACCTTCCGAAAGGAGGGCTAATACCGCATGACATCCCGTGTTTGGATACACGGACATCAAAGCCGGGGATCGCAAGACCTGGCGCTTGAAGAGGGGCCCGCGTCCGATTAGCTAGTTGGTGGGGTAATGGCTCACCAAGGCTCCGATCGGTATCCGGCCTGAGAGGGCGGACGGACACACTGGGACTGAGACACGGCCCAGA	Bacteria	Acidobacteria	Subgroup_6	Not assigned	Not assigned	Not assigned	Not assigned	0	31	0
877	ATTGAACGCTGGCGGCATGCCTTACACATGCAAGTCGAACGGTAACGGGCCTTCGGGTGCCGACGAGTGGCGAACGGGTGAGTAATGCATCGGAACGTACCATTGAGTGGGGGATAACTATCCGAAAGGATAGCTAATACCGCATATTCTGTGAGCAGGAAAGCAGGGGATCGCAAGACCTTGCGCTCTTTGAGCGGCCGATGTCGGATTAGCTAGTTGGTGGGGTAAAAGCTTACCAAGGCGACGATCCGTAGCGGGTCTGAGAGGATGATCCGCCACACTGGGACTGAGACACGGCCCAGACTCCTACGGGAGGCAGC	Bacteria	Proteobacteria	Betaproteobacteria	Betaproteobacteriales	Rhodocyclaceae	Not assigned	Not assigned	0	31	0
878	AACGAACGCTGGCGGCGTGCCTAACACATGCAAGTCGAGCGAGAAAGTCCGCAAGGATGAGTACAGCGGCGCACGGGTGCGTAACACGTGGGTAATCTGCCCTGGAGCCCGGAATAACTCCCCGAAAGGGGTGCTAATGCCGGATGAGACCACGGGAGCCTTGGCTCTCGCGGGAAAAGGTGGCCTCTGTACACAAGCTATCACTCCAGGATGAGCCCGCGGCCCATCAGCTCGTTGGCGGGGTAACGGCCCACCAAGGCTACGACGGGTAGCTGGTCTGAGAGGACGATCAGCCACACTGGAACTGAGACACGGTCCAG	Bacteria	Proteobacteria	Deltaproteobacteria	Myxococcales	Archangiaceae	Anaeromyxobacter	Not assigned	0	31	0
879	AACGAACGTTAGCGGCGCGCTTAACACATGCAAGTCGTGCGAGAAAGGGCTTCGGCCCCGGTACAGCGGCGCACGGGTGAGTAACACGTAGGTAATCTACCCTCAGGTGGAGGATAACCTTCCGAAAGGAGGGCTAATACTGCATAAGACCACGACCTCGCAAGGGGTTGAGGTCAAAGCCGGCCAATTCACGAAAGCTGGCGCCAGAGGATGAGCCTGCGGCCCATCAGCTAGTTGGTAGGGTAATGGCCTACCAAGGCGAAGACGGGTAGCTGGTCTGAGAGGATGATCAGCCACACTGGAACTGAGACACGGTCCAG	Bacteria	Proteobacteria	Deltaproteobacteria	Myxococcales	Polyangiaceae	Sorangium	Not assigned	16	15	0
880	GATGAACGCTGGCGGCGCGCCTAATACATGCAAGTCGAGCGACGAAACGGCTCTTCGTAAGAAGAGCTGCTGAAAGCGGCGAACGGGTGAGTAACACGTGGGCAACGTGCCCCTGACTCTGGGATAACAGCGGGAAACCGTTGCTAATACCGGATGAACCGGCAGCACCGCATGGTGTAACCGGCAAAGTTTCTCGGTCAGGGATCGGCCCGCGGCCTATCAGCTTGTTGGTGGGGTAACGGCCTACCAAGGCATTGACGGGTAGCTGGCGTGAGAGCGCGGCCAGCCACACTGGGACTGAGACACGGCCCAGACTCCTA	Bacteria	Actinobacteria	0319-7L14	Not assigned	Not assigned	Not assigned	Not assigned	16	15	0
881	GACGAACGCTGGCGGCGTGCTTAACACATGCAAGTCGAGCGGAAAGGCCCTTCGGGGTACTCGAGCGGCGAACGGGTGAGTAACACGTGAGTAATCTGCCCTTAGCTCTGGGATAGCTCCGGGAAACCGGGATTAATACCGGATACGACCACTACGGACATCTGTGGTGGTGGAAAGAACTTCGGCTAGGGATGAGCTCGCGGCCTATCAGCTTGTTGGTGGGGTAACGGCCTACCAAGGCGACGACGGGTAGCCGGCCTGAGAGGGCGACCGGCCACACTGGGACTGAGACACGGCCCAGACTCCTACGGGAGGCAGCA	Bacteria	Actinobacteria	Actinobacteria	Frankiales	Acidothermaceae	Acidothermus	Not assigned	0	0	408
882	AACGAACGCTGGCGGCGTGGATTAGGCATGCAAGTCGAACGCGAAAGAGGGGGCAACCCCTCGAGTAGAGTGGCGAACGGGTGAGTAACGCGTGAAGAACCTGCCTTCAACAGGGGGATAACACTCCCAACGGGGTGCTAATACCGCATGAGACCACGGGTCTGCATGGACCTGAGGTCAAAGGTGGCCTCTGCTTGCAAGCTACCGGTTGAAGATGGCTTCGCGTCCCATTAGCTAGTTGGCGGGGTAATGGCCCACCAAGGCGACGATGGGTAGCTGGTCTGAGAGGATGGTCAGCCACACTGGGACTGAGATACGGC	Bacteria	Latescibacteria	Not assigned	Not assigned	Not assigned	Not assigned	Not assigned	9	22	0
883	AATCAACGCTGGCGGCGTGCCTAACACATGCAAGTCGAACGAGAAAGGGGAGCAATCCCTGAGTACAGTGGCGACCGGGTGAGTAACACGTGACTACCTGCCCTTGAGTGGGGGATAACCTCGGGAAACCGAGGCTAATACCGCATAATATCGCAAGATCAAAGGAGCAATCCGCTTTTGGAGGGGGTCGCGGCTGATTAGCTAGTTGGTGAGGTAACGGCTCACCAAGGCGAAGATCGGTAGCCGGCCTGAGAGGGCGCACGGCCACACTGGAACTGAAACACGGTCCAGACTCCTACGGGAGGCAGCAGTGGGGAATT	Bacteria	Acidobacteria	Acidobacteriia	Acidobacteriales	Not assigned	Not assigned	Not assigned	23	8	0
884	AACGAACGTTAGCGGCGCGCCTAACACATGCAAGTCGCACGAGAAAGGGCTTCGGCCCCGGTAAAGTGGCGCACGGGTGAGTAACACGTAGGTAATCTTCCCTCGAGTGGTGGATAACCCTCCGAAAGGAGGGCTAATACAGCATGAGACCACGGCTTCTCCGGAAGCTGAGGCCAAAGCGGGCCTCTTCATGAAAGCTCGCGCTTGAGGATGAGCCTGCGGCCCATCAGCTAGTTGGCGGTGTAACGGACCACCAAGGCTAAGACGGGTAGCTGGTCTGAGAGGATGAACAGCCACACTGGAACTGAGACACGGTCCAG	Bacteria	Proteobacteria	Deltaproteobacteria	Myxococcales	BIrii41	Not assigned	Not assigned	0	0	31
885	GATGAACGCTGGCGGCGTGCTTAACACATGCAAGTCAAGGGGCCCGCAAGGGTCACTGGCGCACGGGTGCGGAACACGTAGGCAATCTGCCCTTTGGGGGAAGATAACCTGTCGAAAGATAGGCTAAACTTCCGTAATATCGCGAGTAGGCATCTACTTACGATCAAACTTTCCAGAGGATGAGCCTGCGTCTGATTAGCTAGTTGGTAGTGTAACGGACTACCAAGGCTACGATCAGTAGCTGGTCTGAGAGGATGATCAGCCACATTGGGACTGAGATACGGCCCAGACTCCTACGGGAGGCAGCAGTGAGGAATATT	Bacteria	Bacteroidetes	Ignavibacteria	OPB56	Not assigned	Not assigned	Not assigned	0	0	31
886	AACGAACGTTGGCGGCATGGATTAGGCATGCAAGTCGCGGGAATCCAGCAATGGGGAACCGGCGTAAGGGGCAGTAAGGCATGGGTATCTACCCAGGGGTTCGGGATAGCCACCAGAAATGGTGGGTAATACCGGATGATGTCGTGAGACCAAAGGTCCGCCGCCCTTGGAGGAGCCCATGTGATATTAGCTAGTTGGTGAGGTAACGGCTCACCAAGGCGAAGATGTCTAGCGGGTATGAGAGTACGACCCGCGCCACTCGCACTGAGACACTGGCGAGACACCTACGGGTGGCTGCAGTCGAGGATCTTCGGCAATGG	Bacteria	Planctomycetes	Planctomycetacia	Gemmatales	Gemmataceae	Gemmata	Not assigned	0	14	17
887	GACTAACGCTGGCGGCGTGCCTAATGCATGCAAGTCGAGCGCATCTCGCTTCGGCGGGGTGAGCGGCGGACGGGTGAGTAACGCGTAGCTAACCTGCCCTGGTCTGGGGGATACCCAGCAGAAATGCTGGTCAATCCCGCGTACGCTCGGCTCGATGAGGGTCGAGGAAAGCCGCAAGGCGGACTAGGAGGGGGCTGCGTCCCATCAGCTTGACGGCGGGGTAATGGCCCACCGTGGCGGTGACGGGTCGCTGGTCTGAGAGGATGATCAGCCACACGGGGACTGGGAGACGGCCCCGACTCCTACGGGAGGCAGCAGCA	Bacteria	Chloroflexi	Chloroflexia	Thermomicrobiales	Thermomicrobiaceae	Thermorudis	Not assigned	16	9	6
888	GACAAACGCTGGCGGCGTGCATAAAACATGCAAGTCGAACGGGCCAATCTCCGCAAGGAGAAAGGCTAGTGGCGAACGGCTGAGTAACACGTAGGTGACCTGCCCCGAAGTGGGGGATAACGACTCGAAAGAGTCGCTAATACCGCATGTGACCACCGATTCATTTCGGTGCTCAAAGTCGCAAGACGCTTTGGGAGGGGCCTGCGGCGGATTAGCTAGTTGGTGGGGTAACGGCCTACCAAGGCGTCGATCCGTAGCTGGTCTGAGAGGATGGCCAGCCAGACTGGGACTGAGACACGGCCCAGACTCCTACGGGAGGC	Bacteria	Chloroflexi	P2-11E	Not assigned	Not assigned	Not assigned	Not assigned	31	0	0
889	GACGAACGCTGGCGGCGTGCTTAACACATGCAAGTCGAGCGGAAAGGCCACTTCGGTGGTACTCGAGCGGCGAACGGGTGAGTAACACGTGAGTAATCTGCCCCTGGCTTTGGGATAGCCACCGGAAACGGTGATTAATACCGGATATGACCTCTGTGCGCATGCATGGTGGTGGAAAGTTTTTCGGCCAGGGATGTGCTCGCGGCCTATCAGCTTGATGGTGAGGTAATGGCTCACCATGGCTTCGACGGGTAGCCGGCCTGAGAGGGTGACCGGTCACACTGGGACTGAGACACGGCCCAGACTCCTACGGGAGGCAG	Bacteria	Actinobacteria	Actinobacteria	Propionibacteriales	Nocardioidaceae	Nocardioides	Not assigned	31	0	0
890	GATGAACGCTGGCGGCGTGCCTCATGCATGCAAGTCGAACGGGGACTATTTGAGTAGCAATACTTGGAGAGTCCTAGTGGCGATCGGGTGAGTAACACGTAGGTGACCTGCCCCGCAGAGGGGGATAACGGTCCGAAAGGACTGCTAATACCCCGTGTGATTGGCGATTCAGTTCGCCAATGAAAGGTTCCGCAAGGAGCCGCTGCGGGAGGGGCCTGCGGCCCATCAGGTTGTTGGTGGGGTAACGGCCTACCAAGCCGATGACGGGTAACTAGTCTGAGAGGACGATTAGTCACACTGGCACTGACACACGGGCCAGA	Bacteria	Not assigned	Not assigned	Not assigned	Not assigned	Not assigned	Not assigned	31	0	0
891	GACGAACGCTGGCGGCGTGCATAAAACATGCAAGTCGAACGGGCCCAAAGCCGCAAGGCCGAGGGCTAGTGGCGAACGGCTGAGTAACACGTAGGTGACCTGCCCCGAAGTGGGGGACAACTCTCCGAAAGGAGAGCTAATACCGCATGTGACCACTCATTCATTTGAGTGTTCAAAGCAGCAATGCGCTTTGGGAGGGGCCTGCGGCGGATCAGCTAGTTGGTGAGGTAACGGCTCACCAAGGCAACGATCCGTAGCTGGTCTGAGAGGATGGCCAGCCAGACTGGGACTGAGACACGGCCCAGACTCCTACGGGAGGC	Bacteria	Chloroflexi	P2-11E	Not assigned	Not assigned	Not assigned	Not assigned	31	0	0
892	ATTGAACGCTGGCGGCACGCCTAACACATGCAAGTCGAGCGGCAGCGCGATCAGTAGCAATACTGATTGGCGGCGAGCGGCGGACGGGTGAGGAACACGTAGGAACCTACCTAGTAGAGGGGGATAACCAAGGGAAACTTTGGCTAATACCGCGTAATGTCGAAAGACCAAAGCTGCAGCAATGTGGCGCTATTAGAGGGGCCTGCGTCCGATTAGCTAGTTGGTAGGGTAAAAGCCTACCAAGGCGATGATCGGTAACTGGTCTGAGAGGACGACCAGTCACACTGGGACTGAGACACGGCCCAGACTCCTACGGGAGG	Bacteria	Proteobacteria	Betaproteobacteria	Diplorickettsiales	Diplorickettsiaceae	Aquicella	Not assigned	31	0	0
893	GACGAACGCTGGCGGCGTGCCTAACACATGCAAGTCGAACGGGACCGGGGGCAACTCCGGTTCAGTGGCGAACGGGTGCGTAACACGTGAGGAACCTGACCATCGGCGGGGGATAGCCGGCCCAACGGCCGGGTAATACCGCGTACGACCTTCGGGGGGCATCCCCTGGAGGTGAAAGCAGCAATGCACCGATGGAGGGCCTCGCGACCTATCAGCTAGTTGGTGAGGTAACGGCTCACCAAGGCGACGACGGGTAGCTGGTCTGAGAGGATGGCCAGCCACATTGGGACTGAGACACGGCCCAGACTCCTACGGGAGGC	Bacteria	Gemmatimonadetes	Gemmatimonadetes	Gemmatimonadales	Gemmatimonadaceae	Not assigned	Not assigned	14	0	17
894	GACGAACGCTGGCGGCGTGCTTAACACATGCAAGTCGAGCGGAAAGGCCCACTTGTGGGTACTCGAGCGGCGAACGGGTGAGTAACACGTGAGTAATCTGCCCTTCACTTGGGGATAACGTCCAGAAATGGGTGCTAATACCCGGTACTCCCAGGTCCACGCATGTGGGTGTGGGGAAAGGTTTTTCTGGTGGGGGATGTGCTCGCGGCCTATCAGCTTGTTGGTGGGGTAATGGCCTACCAAGGCTTTGACGGGTAGCCGGCCTGAGAGGGTGACCGGCCACACTGGGACTGAGACACGGCCCAGACTCCTACGGGAGG	Bacteria	Actinobacteria	Actinobacteria	Propionibacteriales	Nocardioidaceae	Nocardioides	Not assigned	21	10	0
895	GATAAACGCTGGCGGCGTGCATGAGACATGCAAGTCATACGGGCGAGCTTGCTCGCTAGTGGCGGACGGCTGAGTAACGCGTAGGTGACCTGCCCCGAAGTGGGGAATAACTGCCCGAAAGGGTGGCTAATACCGCATGTGGTGGTTCGTTCATTCGATCCATCAAAGCAGTGATGCGCTTCGGGAGGGGCCTGCGTCCGATTAGCTCGTTGGTGGGGTAACGGCTCACCAAGGCGACGATCGGTAGGTGGTCTGAGAGGACGATCACCCAGACTGGGACTGAGACACGGCCCAGACTCCTACGGGAGGCAGCAGTCGGG	Bacteria	Chloroflexi	KD4-96	Not assigned	Not assigned	Not assigned	Not assigned	0	31	0
896	AACGAACGCTGGCGGCGTGCTTAACACATGCAAGTCGAACGCGAAAGGGGCTTCGGTCCCGAGTAAAGTGGCGCACGGGTGAGTAACGCGTGGATAATCTGCCCAATGTTCCGGGATAACATTTCGAAAGGGGTGCTAATACCGGATAAGACCACGAAGTCTTCGGGCTTTGCGGTAAAAGGTGGGGACCTTCGGGCCTACCGTCATTGGATGAGTCCGCGTACCATTAGCTAGTTGGTAGGGTAAAGGCCTACCAAGGCAACGATGGTTAGCTGGTCTGAGAGGATGATCAGCCACACTGGAACTGAGACACGGTCCAG	Bacteria	Proteobacteria	Deltaproteobacteria	Desulfuromonadales	Geobacteraceae	Geobacter	Not assigned	0	31	0
897	AACGAACGCTGGCGGCAGGCCTAACACATGCAAGTCGAACGCGCGTAGCAATACGCGAGTGGCGCACGGGTGAGTAACACGTGGGAACCAACCCTGAGGTTCGGAATAACCGCGGGAAACTGCGGCTAATACCGGATATCCCCTACGGGGGAAAGATTTATCGCCTTGGGACGGGCCCGCGTCCGATTAGCTAGTTGGTGAGGTAATGGCTCACCAAGGCTCCGATCGGTAGCTGGTCTGAGAGGACGACCAGCCACACTGGAACTGAGATACGGTCCAGACTCCTACGGGAGGCAGCAGTGGGGAATATTGGGCAATGG	Bacteria	Proteobacteria	Alphaproteobacteria	Not assigned	Not assigned	Not assigned	Not assigned	0	31	0
898	GATCAACGCTGGCGGCGTGCATGAGACATGCAAGTCGAACGGACGAGTGGGCTTGCTCACTCGTTAGTGGCGGACGGCTGAGTAACGCGTAGGTGACCTGCCCCGAAGTGGGGAATAACTGCCCGAAAGGGTGGCTAATACCGCATACGGTGATGCGTTCAATCGCATCTCCAAAGCCGTAAGGCGCTTCGGGAGGGGCCTGCGTCCGATTAGCTCGTTGGTGAGGTAATGGCTCACCAAGGCGACGATCGGTAGGTGGTCTGAGAGGACGATCACCCAGACTGGGACTGAGACACGGCCCAGACTCCTACGGGAGGCAG	Bacteria	Chloroflexi	KD4-96	Not assigned	Not assigned	Not assigned	Not assigned	0	8	23
899	GATGAACGCTGGCGGAGTGCCTAATACATGCAAGTCGAGCGGCAGCACGAGTAGTTTACTACTTGGTGGCGAGCGGCGGACGGCTGAGTAACGCGTGGGAACGTGCCCCAAAGTGAGGAATAAGCTCCAGAAATGGAGTCTAATGCCGCATATGATCTTCGGATTAAAGCTTTCGAGCGCTTTGGGAGCGGCCCGCGTCCGATTAGATAGTTGGTGAGGTAAAGGCTCACCAAGTCTACGATCGGTAACTGGTCTGAGAGGATGATCAGTCAGACTGGAACTGAGACACGGTCCAGACTCCTACGGGAGGCAGCAGTAAG	Bacteria	Patescibacteria	Saccharimonadia	Saccharimonadales	Not assigned	Not assigned	Not assigned	0	4	27
900	GACGAACGCTGGCGGCGTGCCTAACACATGCAAGTCGAACGGGATCCGCAAGGATTCAGTGGCGAACGGGTGCGTAACACGTGAAGAATTTGTCCAACGGCGGGGGATAGCCGGCCCAACGGCCGGGTAATACCGCGTACGACCTTCGAGGGGCATCCCTCGTTGGTGAAAGCCGCAAGGCGCCGATGGAGAACTTCGCGGCCTATCAGCTAGTTGGTGAGGTCATGGCTCACCAAGGCGACGACGGGTAGCTGGTCCGAGAGGATGACCAGCCACATTGGGACTGAGACACGGCCCAGACTCCTACGGGAGGCAGCAGT	Bacteria	Gemmatimonadetes	Gemmatimonadetes	Gemmatimonadales	Gemmatimonadaceae	Not assigned	Not assigned	0	0	31
901	GATGAACGCTGGCGGCGTGCCTCATGCATGCAAGTCGAACGGGAACACTTTTAGTAGCAATACTGAGGGTGTTCTAGTGGCGATCGGGTGAGTAACACGTAGGTGACCTGCCCCGAAGAGGGGGATAACGGTCCGAAAGGACTGCTAATACCCCATGTGGTTGATGATTCATTTCATCAATTAAAGTTTCCGCAAGGAGTATGCTTCGGGAGGGGCCTGCGGCGGATTAGATAGTTGGTGGGGTAATGGCCTACCAAGTCGATGATCCGTAGCTAGTCTGAGAGGACGATTAGCCACACTGGCACTGACACACGGGCCAG	Bacteria	Chloroflexi	Anaerolineae	Not assigned	Not assigned	Not assigned	Not assigned	0	0	31
902	AGCGAACGCTGGCGGCAGGCCTAACACATGCAAGTCGAGCGCCCCGCAAGGGGAGCGGCAGACGGGAGAGTAACACGTGGGAACGTGCCCTTTGGTTCGGAACAACACAGGGAAACTTGTGCTAATACCGGATAAGTCCGTAAGGAGAAAGATTTATCGCCAAAGGATCGGCCCGCGTCTGATTAGCTTGTTGGTGAGGTAACGGCTCACCAAGGCGACGATCAGTAGCTGGTCTGAGAGGATGATCAGCCTCACTGGGACTGAGACACGGCCCAGACTCCTACGGGAGGCAGCAGTGGGGAATATTGGACAATGGGCGC	Bacteria	Proteobacteria	Alphaproteobacteria	Rhizobiales	Xanthobacteraceae	Not assigned	Not assigned	0	0	31
903	GACGAACGCTGGCGGCGTGCCTAACACATGCAAGTGGAGCGACGAACCAGGGCTTGCCCTGGGGCAAAGCCGCGAACGGGTGAGTAACACGTGGGTAACCTGCCCCGATGACCGGGACAACCCGAGGAAACTCGGGCTAATACCGGATGTGCTCCCCACACATCAGTGTGTGGAGTAAAGGAAGCTTCGGCCTCCGCTTCGGGAGGGGCCCGCGGCCCATTAGCTAGTTGGTGAGGTAACGGCTCACCAAGGCAACGATGGGTAGCTGGTCTGAGAGGACGATCAGCCACACTGGGACTGAGACACGGCCCAGACTCCTA	Bacteria	Actinobacteria	Thermoleophilia	Solirubrobacterales	67-14	Not assigned	Not assigned	0	0	31
904	AACGAACGTTGGCGGCGTGGATTAGGCATGCAAGTCGAACGAATCCCACCGGGGTAGCAATACCTCGGTGGGGGAAGTGGCGAAAGGGGCAGTAAGGCGTGGGTAACCTACCCCGGGGATGGGCATAGCCGTTCTAACGAGCGGGTAATTCCCAGCGATCCGGCGAGCGGGCATCCGTTTGCCGGGAAACGAGTTTCGCCTCGGGAGGGACTCACGTGCTATTAGCTGGTTGGCGGGGTAACGGCCCACCAAGGCAAAGATGGCTAGCGGGTGTGAGAGCACGACCCGCGCCACTGGCACTGAGACACTGGCCAGACACC	Bacteria	Planctomycetes	Planctomycetacia	Gemmatales	Gemmataceae	Not assigned	Not assigned	0	0	31
905	GACGAACGCTGGCGGCGTGCTTAACACATGCAAGTCGAGCGATCGGCCTTGGAGGGGTAACCCTCCTCGGTACGGAGCGGCGAACGGGTGAGTAACACGTGGGCAACCTGCCCCAGACTCTGGAATAACCCCCGGAAACGGGAGCTAATGCCGGATACTCCCGGGATCTCGCATGGGAACCCGAGGAAAGCTCAGGCGGTCTGGGATGGGCCCGCGGCCTATCAGCTAGTTGGTGGGGTAACGGCCTACCAAGGCGGCGACGGGTAGCTGGCGTGAGAGCGTGACCAGCCACACTGGGACTGAGACACGGCCCAGACTCC	Bacteria	Actinobacteria	MB-A2-108	Not assigned	Not assigned	Not assigned	Not assigned	0	0	31
906	ATTGAACGCTGGCGGCAGGCCTAACACATGCAAGTCGAGCGGCAGCACGGGTACTTGTACCTGGTGGCGAGCGGCGGACGGGTGAGTAATGCCTAGGAATCTGCCTGGTAGTGGGGGATAACGCTCGGAAACGGACGCTAATACCGCATACGTCCTACGGGAGAAAGCAGGGGACCTTCGGGCCTTGCGCTATCAGATGAGCCTAGGTCGGATTAGCTAGTTGGTGAGGTAATGGCTCACCAAGGCGACGATCCGTAACTGGTCTGAGAGGATGATCAGTCACACTGGAACTGAGACACGGTCCAGACTCCTACGGGAGG	Bacteria	Proteobacteria	Betaproteobacteria	Pseudomonadales	Pseudomonadaceae	Pseudomonas	Not assigned	31	0	0
907	GATGAACGCTGGCGGCGTGCTTAACACATGCAAGTCACGGGGGCCAGCAATGGCAACCGGCGAACGGGTGCGTAACACGTGAGCAACCTACCGAAATGAGGGGGATAGCCGGCCCAACGGCCGGGTAATACCGCATACGCTCGAGACCAGGCATTTGGACTCGAGGAAACCTCCGGGGCATTTCGAGGGGCTCGCGGCCTATCAGCTAGTTGGTGAGGTAACGGCTCACCAAGGCTACGACGGGTAGCTGGTCTGAGAGGATGGCCAGCCACATTGGGACTGAGATACGGCCCAGACTCCTACGGGAGGCAGCAGTGGGG	Bacteria	Gemmatimonadetes	Gemmatimonadetes	Gemmatimonadales	Gemmatimonadaceae	Not assigned	Not assigned	31	0	0
908	GACGAACGCTGGCGGCGCGCTTAACACATGCAAGTCGAGCGAGAACCAGTCCTTCGGGACTGGGGACAGCGGCGAACGGGTGAGTAACACGTGAGTAATCCACCCCCGACACTGGGATAGCCCGGGGAAACCCGGATTAATACCGGATAGCCACTTCGGTTTTCGGACCGGAATGAAAAGGTAGCTTCGGCCTCCGGTTGGGGACGAGCTCGCGGCGGATTAGCTTGTTGGCGGGGTAAAGGCCCACCAAGGCGACGATCCGTAGCTGGTCTGAGAGGACGATCAGCCACACTGGGACTGAGACACGGCCCAGACTCCTA	Bacteria	Actinobacteria	Thermoleophilia	Gaiellales	Not assigned	Not assigned	Not assigned	21	10	0
909	GACGAACGCTGGCGGCGTGCTTAACACATGCAAGTCGAGCGGAAAGGCCCCTTCGGGGGTACTCGAGCGGCGAACGGGTGAGTAACACGTGGGTAATCTGCCCTGGACACAGGAATAACCAGTGGAAACGCTGGCTAATGCCTGATGACGTGCCGGCCCCTCGGGGCTGTCACCAAAGGTAGCTTCGGCCTCCGGTCCGGGATGAGCCCGCGGCCCATTAGCTTGTTGGCGGGGTAACGGCCCACCAAGGCGACGATGGGTAGCTGGTCTGAGAGGACGATCAGCCACACTGGGACTGAGACACGGCCCAGACTCCTACG	Bacteria	Actinobacteria	Thermoleophilia	Gaiellales	Not assigned	Not assigned	Not assigned	31	0	0
910	GATCAACGCTGGCGGCGTGCATGAGACATGCAAGTCGAACGGACGACTCGGGCTTGCTCGAGTCGTTAGTGGCGGACGGCTGAGTAACGCGTGGGTGACCTGCCCCGAAGTGGGGAATAACTGCCCGAAAGGGTGGCTAATACCGCATGTGGTGGTGTATTCGATTACACCAGTAAAGCCGCAAGGCGCTTCGGGAGGGGCCTGCGTCCGATTAGCTCGTTGGTGGGGTAACGGCTCACCAAGGCGACGATCGGTAGGTGGTCTGAGAGGACGATCACCCAGACTGGGACTGAGACACGGCCCAGACTCCTACGGGAGGC	Bacteria	Chloroflexi	KD4-96	Not assigned	Not assigned	Not assigned	Not assigned	31	0	0
911	ATTGAACGCTGGCGGCATGCCTTACACATGCAAGTCGAACGGCAGCGCGGACTTCGGTCTGGCGGCGAGTGGCGAACGGGTGAGTAATACATCGGAACGTGCCCTGGAGTGGGGGATAACTCTCCGAAAGGAGAGCTAATACCGCATATTCTGTGCGCAGGAAAGCGGGGGACCTTCGGGCCTCGCGCTCCTGGAGCGGCCGATGTCAGATTAGCTAGTTGGTGGGGTAAAGGCCCACCAAGGCGACGATCTGTAGCGGGTCTGAGAGGATGATCCGCCACACTGGGACTGAGACACGGCCCAGACTCCTACGGGAGGCA	Bacteria	Proteobacteria	Betaproteobacteria	Betaproteobacteriales	Rhodocyclaceae	Dechlorobacter	Not assigned	0	31	0
912	AATCAACGCTGGCGGCATGCCTAACACATGCAAGTCGAGCGAGAAAGGGTAGCAATACCTGAGTAAAGCGGCGCACGGGTGAGTAACACGTGGATAACCTGCCTCAAAGTGGGGAATAACACCGGGAAACCGGTGCTAATACCGCATATTCTGACGAGATCTGTGGATTTTGCCAGGAAAGGAGCAATTCGCTATGAGAGGGGTCCGCGGCTGATTAGCTAGTTGGTGAGGTAACGGCTCACCAAGGCCACGATCAGTAGCCGGTCTGAGAGGACGGTCGGCCACACTGGAACTGAGACACGGTCCAGACTCCTACGGGA	Bacteria	Acidobacteria	Subgroup_5	Not assigned	Not assigned	Not assigned	Not assigned	8	23	0
913	AATCAACGCTGGCGGCGTGCCTAACACATGCAAGTCGAACGAGAAAGTGGAGCAATCCATGAGTAAAGTGGCGACCGGGTGAGTAACACGTGACCAATCTACCCTTGAGTGGGGGATAACCTCGGGAAACCGGGGCTAATACCGCATAACATCTTCGGATCGGAAGAACTGAAGATCAAAGGAGCAATTCGCTTAAGGAGGAGGTCGCGGCTGATTAGCTAGTTGGCGGGGTAATGGCCCACCAAGGCAAAGATCGGTAGCCGGCCTGAGAGGGCGCACGGCCACACTGGAACTGAAACACGGTCCAGACTCCTACGGGA	Bacteria	Acidobacteria	Acidobacteriia	Acidobacteriales	Not assigned	Not assigned	Not assigned	0	0	31
914	GATGAACGCTGGCGGCGTGCTTAACACATGCAAGTCGTACGGAAAGACCCTTCGGGGTACTCGAGTGGCGGACGGCTGAGTAACGCGTGGGAACGTGCCCCAAAGTGAGGGATAACTACTCGAAAGAGTAGCTAATACCGCATATGATCTTCGGATTAAAGAATTTATTCGCTTTGGGAGCGGCCTGCGTCGGATTAGATAGTTGGTGAGGTAATGGCTCACCAAGTCGACGATCCGTAGTTGGTCTGAGAGGATGACCAGCCAGACTGGAACTGAGACACGGTCCAGACTCCTACGGGAGGCAGCAGTGAGGAATCTTC	Bacteria	Patescibacteria	Saccharimonadia	Saccharimonadales	Not assigned	Not assigned	Not assigned	0	0	31
915	GATGAACGCTGGCGGCGTGCCTAATACATGCAAGTCGAGCGGTAAGGCTACTTCGGTAGTACACGAGCGGCGGACGGCTGAGTAACACGTAGGAACGTACCCCAAACTGAGGGATAAGCACCAGAAATGGTGTCTAATACCGCATGTGGCCTTCGGGCTAAAGCTCCGGCGGTTTGGGAACGGCCTGCGCATGATTAGCTTGTTGGTGAGGTAATGGCTCACCAAGGCGATGATCATTAGCTGGTCTGAGAGGATGACCAGCCAGACTGGGACTGAGAACGGCCCAGACTCCTACGGGAGGCAGCAGTAGGGAATTTTCC	Bacteria	Patescibacteria	Saccharimonadia	Saccharimonadales	Not assigned	Not assigned	Not assigned	0	0	31
916	GATAAACGCTGGCGGCGTGCCTAACACATGCAAGTCGAACGCCCTCGCATTCTTCGGAGCGCGAGGGAGTGGCGGACGGGTGAGTAACACATGGGTGACCTACCCCCCAGTGAGGAATACCGGCGAGAAATCGCCGACAAGACCGCATAGGCTTTCTGGGATCGAGCCCAGAGAGCAAAGTCGCAAGACGCTGAGGGATGGGCCTGTGGCCGATTAGCTGGTTGGTGAGGTAAGAGCCCACCAAGGCGACGATCGGTAGCTGGTCTGAGAGGACGATCAGCCACACTGGGATTGAGAACGGCCCAGACTCCTACGGGGGG	Bacteria	Chloroflexi	Ktedonobacteria	Ktedonobacterales	Ktedonobacteraceae	HSB_OF53-F07	Not assigned	0	0	31
917	GACGAACGCTGGCGGCGTGCATAACACATGCAAGTCAAGGGGGCCAGCAATGGCAACCGGCGAACGGGTGCGTAACACGTAAGCGACCTACCTCGATGTGGGGCATAGCCGGCCTAACGGCCGGGTAATTCCGCATACGATCCTTGAGGGGCATATCTCGAGGATGAAACCAGCAATGGGCATTGAGAGGGGCTTGCGGCCTATCAGCTAGTTGGTGAGGTAACGGCTCACCAAGGCGACGACGGGTAGCTGGTCTGAGAGGATGGCCAGCCACATTGGGACTGAGAAACGGCCCAGACTCCTACGGGAGGCAGCAGTGG	Bacteria	Gemmatimonadetes	Gemmatimonadetes	Gemmatimonadales	Gemmatimonadaceae	Not assigned	Not assigned	31	0	0
918	GATAAACGCTGGCGGCGTGCCTAATGCATGCAAGTCGAACGGTCTAGCTCGCAAGGGCTAGGTAGTGGCAAACGGGTGAGTAACACGTGGGGATCTGCCCAGTAGTGGGGAACAACTCCTCGAAAGAGGAGCTAATACCGCATATGCTCGAAAGAGTAAAGCCAGCAATGGCGCTATTGGAGGAACCTGCGGCTGATTAGCTAGTTGGTGGGGTAAAGGCCTACCAAGGCGATGATCAGTAGCTGGTCTGAGAGGATGGACAGCCACACTGGGACTGAGATACGGCCCAGACTCCTACGGGAGGCAGCAGCAAGGAATTT	Bacteria	Chloroflexi	Ktedonobacteria	C0119	Not assigned	Not assigned	Not assigned	31	0	0
919	GACGAACGCTGGCGGCGTGCTTAACACATGCAAGTCGAACGGTGACGATCAAGCTTGCTTGGTCTGATCAGTGGCGAACGGGTGAGTAACACGTGAGTAACCTGCCCCAGACTCTGGGATAACCCCGGGAAACCGGAGCTAATACCGGATATGACACCAGTCCGCATGGGCATGGTGTGGAAAGTTTTTCGGTCTGGGATGGACTCGCGGCCTATCAGCTTGTTGGTGAGGTAGTGGCTCACCAAGGCGACGACGGGTAGCCGGCCTGAGAGGGCGACCGGCCACACTGGGACTGAGACACGGCCCAGACTCCTACGGGA	Bacteria	Actinobacteria	Actinobacteria	Micrococcales	Intrasporangiaceae	Terrabacter	Not assigned	31	0	0
920	GACGAACGCTGGCGGCGTGCTTAACACATGCAAGTCGAACGATGAACCACTTCGGTGGGGATTAGTGGCGAACGGGTGAGTAACACGTGGGCAATCTGCCCTTCACTCTGGGACAAGCCCTGGAAACGGGGTCTAATACCGGATACGAGCCTCCAGGGCATCTTGGGGGTTGGAAAGCTCCGGCGGTGAAGGATGAGCCCGCGGCCTATCAGCTTGTTGGTGAGGTAATGGCTCACCAAGGCGACGACGGGTAGCCGGCCTGAGAGGGCGACCGGCCACACTGGGACTGAGACACGGCCCAGACTCCTACGGGAGGCAGC	Bacteria	Actinobacteria	Actinobacteria	Streptomycetales	Streptomycetaceae	Streptomyces	Not assigned	31	0	0
921	GATAAACGCTGGCGGCGTGCATGAGACATGCAAGTCGAACGGACTTCTCGGGCTTGCTCGAGAAGTTAGTGGCGGACGGCTGAGTAACGCGTAGGTGACCTACCCCGAAGTGGGGAATAACTGCCCGAAAGGGTGGCTAATACCGCATACGATCGGTCATTCATTTGATTGATCAAAGCAGCAATGCGCTTTGGGAGGGGCCTGCGTCCGATTAGCTCGTTGGTGGGGTAATGGCTCACCAAGGCGACGATCGGTAGGTGGTCTGAGAGGACGATCACCCAGACTGGGACTGAGACACGGCCCAGACTCCTACGGGAGGC	Bacteria	Chloroflexi	KD4-96	Not assigned	Not assigned	Not assigned	Not assigned	0	30	0
922	AATCAACGCTGGCGGCGTGCCTAACACATGCAAGTCGAACGAGAAAGTCCCCGCAAGGGGATGAGTAAAGTGGCGACCGGGTGAGTAACACGTGACTAACCTACCCTCAAGCGGGGAATAACTCCGGGAAACCGGGGCTAATACCGCATAACATCCGCGGTTGCAATACTGCGGATCAAAGGAGCAATCCGCTGGAGGAGGGGGTCGCGGCTGATTAGCTAGTTGGTGGGGTAACGGCCCACCAAGGCGGTGATCAGTAGCCGGCCTGAGAGGGCGCACGGCCACACTGGAACTGAAACACGGTCCAGACTCCTACGGGA	Bacteria	Acidobacteria	Acidobacteriia	Acidobacteriales	Not assigned	Not assigned	Not assigned	0	30	0
[truncated: 5,017 more rows]
